# Supplementary material for: Comparison of Growth Performance, Immunity, Antioxidant Capacity, and Liver Transcriptome of Calves between Whole Milk and Plant Protein-Based Milk Replacer under the Same Energy and Protein Levels
Source: Antioxidants (Basel). 2022 Jan 29;11(2):270. doi: 10.3390/antiox11020270 (PMC8868243; doi:10.3390/antiox11020270)
Supplement: Supplementary file 1 [file antioxidants-11-00270-s001.zip]

Archive with 4 entries (4 files):
- Supplementary File S1.pdf
- Supplementary File S2.txt
- Supplementary File S3.xls
- Supplementary File S4.xls
