# Supplementary material for: Comparison of Growth Performance, Immunity, Antioxidant Capacity, and Liver Transcriptome of Calves between Whole Milk and Plant Protein-Based Milk Replacer under the Same Energy and Protein Levels
Source: Antioxidants (Basel). 2022 Jan 29;11(2):270. doi: 10.3390/antiox11020270 (PMC8868243; doi:10.3390/antiox11020270)
Supplement: Supplementary file 1 [file antioxidants-11-00270-s001.zip › Supplementary File S2.txt]

MCODE App Results
Date: 2021-12-2 20:33:40

Parameters:
   Network Scoring:
      Include Loops: false  Degree Cutoff: 2
   Cluster Finding:
      Node Score Cutoff: 0.2  Haircut: true  Fluff: false  K-Core: 2  Max. Depth from Seed: 100

Cluster	Score (Density*#Nodes)	Nodes	Edges	Node IDs
1	12	14	78	ACLY, CPT1A, CPT1B, FASN, ACACA, SREBF1, G6PC, SLC2A4, FADS2, PNPLA2, LPIN1, PCK1, DGAT2, ACADM
2	9	11	45	LTV1, BYSL, PUS7, NAT10, MYBBP1A, CIRH1A, POLR3B, RBM34, UTP20, RRS1, CTPS
3	5.259	28	71	DUSP6, CTGF, ARG1, IL7R, GSTT4, ADH5, ANXA2, ITGB3, RORC, IL23A, MMP25, GSTM3, SPRY2, TGFB1I1, ACTB, CLDN5, OCLN, EPHX1, IGF1R, CXCL3, STAT3, ADH6, MMP9, AGT, GSTA5, CCND1, ETV5, NEDD9
4	5	15	35	HSPA1A, ACTA2, ITGA7, EGFLAM, GSTA3, ERBB3, LAMB3, ITGA10, PIK3R1, GSTM4, LAMA3, GCLC, LAMA2, ACTG1, IL1B
5	4.333	7	13	ABCG1, MVD, CYP7A1, STARD4, CYP51A1, MSMO1, FDFT1
6	4.182	12	23	EPS15, DAB2IP, IRS2, ERBB2, SPRY1, EPHA2, EPHA3, EFNA1, EFNB2, SPRY4, SYNGAP1, CBLC
7	4	4	6	UBXN7, POLR3H, POLR3E, CRCP
8	4	4	6	FIBIN, PALMD, NIPAL3, LURAP1L
9	4	5	8	GADD45B, MAP2K6, GADD45A, MAP2K3, NR2C2
10	3.333	4	5	CCL21, CX3CL1, CCL3, CCL2
11	3.333	7	10	SLCO1B3, HMGCR, SLC10A1, SQLE, ABCG8, NR1I3, HMGCS1
12	3.333	7	10	ALDH3A2, HSDL2, HSD17B2, HSD17B4, AKR1D1, SORD, SCP2
13	3	3	3	SLC39A4, MT1A, SLC30A1
14	3	3	3	ALDH1L1, MTHFR, ALDH1L2
15	3	3	3	ND5, ND6, ND3
16	3	3	3	FUS, PSPC1, SFPQ
17	3	3	3	VEZT, SLC19A2, SLC5A6
18	3	3	3	RANBP10, RMND5A, UBE2H
19	3	3	3	PPP1R10, PPP1R3C, PPP1R3B
20	3	3	3	MTSS1L, MSRB3, TCP11L2
21	3	3	3	NTN5, UNC5CL, KALRN
22	3	3	3	RTN2, REEP4, CKAP4
23	3	3	3	MEGF10, CHKB, CCDC78
24	2.8	16	21	FGFR2, TTLL5, FOXA2, INSR, PLD1, SALL1, PLCB1, LRRK2, FGF23, NR0B2, SNCA, COL8A1, OTUD7B, HNF4G, SLC50A1, TOX3
25	2.571	8	9	HNF1A, HNF4A, ONECUT1, CYP4A22, CAT, ALDH1A1, CYP27A1, CYB5A
