# Supplementary material for: Comparison of Growth Performance, Immunity, Antioxidant Capacity, and Liver Transcriptome of Calves between Whole Milk and Plant Protein-Based Milk Replacer under the Same Energy and Protein Levels
Source: Antioxidants (Basel). 2022 Jan 29;11(2):270. doi: 10.3390/antiox11020270 (PMC8868243; doi:10.3390/antiox11020270)
Supplement: Supplementary file 1 [file antioxidants-11-00270-s001.zip › Supplementary File S3.xls]

Gene_id	readcount_RBW	readcount_MBW	log2FoldChange	pval	Gene name	Gene description
ENSBTAG00000000005	406.7566898	437.1939789	-0.10411	0.57011	GRK3	G protein-coupled receptor kinase 3 [Source:VGNC Symbol;Acc:VGNC:53904]
ENSBTAG00000000008	0	0.53953767	#NAME?	0.69647	KCNJ1	potassium voltage-gated channel subfamily J member 1 [Source:VGNC Symbol;Acc:VGNC:30453]
ENSBTAG00000000009	68.84940038	68.99848064	-0.0031205	0.95065	FOXF1	forkhead box F1 [Source:VGNC Symbol;Acc:VGNC:29084]
ENSBTAG00000000010	415.9839526	403.5130821	0.043912	0.75065	UBL7	ubiquitin like 7 [Source:VGNC Symbol;Acc:VGNC:50128]
ENSBTAG00000000011	2647.941756	2423.820167	0.12759	0.72974	TDH	L-threonine dehydrogenase [Source:NCBI gene;Acc:511957]
ENSBTAG00000000012	121.2607874	110.0586676	0.13984	0.56003	TTC33	tetratricopeptide repeat domain 33 [Source:VGNC Symbol;Acc:VGNC:36471]
ENSBTAG00000000013	289.8115529	320.085871	-0.14334	0.42845	PRKAA1	protein kinase AMP-activated catalytic subunit alpha 1 [Source:VGNC Symbol;Acc:VGNC:50248]
ENSBTAG00000000014	794.4215884	838.0125507	-0.077067	0.64189	TXN2	thioredoxin 2 [Source:VGNC Symbol;Acc:VGNC:36533]
ENSBTAG00000000015	146.9822749	136.0363312	0.11165	0.60439	FOXRED2	FAD dependent oxidoreductase domain containing 2 [Source:VGNC Symbol;Acc:VGNC:29107]
ENSBTAG00000000016	7.277793271	4.464220648	0.70509	0.37899	LTA	lymphotoxin alpha [Source:VGNC Symbol;Acc:VGNC:31066]
ENSBTAG00000000019	1166.995114	1081.709744	0.10949	0.47853	SERINC1	serine incorporator 1 [Source:NCBI gene;Acc:539993]
ENSBTAG00000000020	20.04414996	22.21460374	-0.14833	0.78589	TRPV3	transient receptor potential cation channel subfamily V member 3 [Source:VGNC Symbol;Acc:VGNC:36399]
ENSBTAG00000000021	79.37739026	78.40886985	0.017711	0.9153	WASHC3	WASH complex subunit 3 [Source:NCBI gene;Acc:613720]
ENSBTAG00000000022	56.96470846	67.62404222	-0.24747	0.34849	NUP37	nucleoporin 37 [Source:VGNC Symbol;Acc:VGNC:32360]
ENSBTAG00000000023	154.2359909	150.2648842	0.037632	0.8473	RNF2	ring finger protein 2 [Source:VGNC Symbol;Acc:VGNC:34046]
ENSBTAG00000000024	343.5326849	326.3160428	0.074177	0.70395	DYM	dymeclin [Source:VGNC Symbol;Acc:VGNC:28269]
ENSBTAG00000000025	1315.692314	1130.351718	0.21905	0.17863	RAB6A	RAB6A, member RAS oncogene family [Source:NCBI gene;Acc:616537]
ENSBTAG00000000026	325.4424486	313.6791363	0.053113	0.734	VPS33B	VPS33B, late endosome and lysosome associated [Source:VGNC Symbol;Acc:VGNC:36817]
ENSBTAG00000000027	0	0	NA	NA	IGFL1	IGF like family member 1 [Source:VGNC Symbol;Acc:VGNC:52199]
ENSBTAG00000000029	0	0	NA	NA	LYZL6	lysozyme like 6 [Source:VGNC Symbol;Acc:VGNC:31118]
ENSBTAG00000000030	13.13662374	8.011975128	0.71336	0.20209	RDM1	RAD52 motif containing 1 [Source:VGNC Symbol;Acc:VGNC:33844]
ENSBTAG00000000031	41.67758918	37.40608588	0.156	0.64235	TRPV4	transient receptor potential cation channel subfamily V member 4 [Source:VGNC Symbol;Acc:VGNC:36400]
ENSBTAG00000000032	180.9973731	187.3901782	-0.050077	0.83606	ABI3	ABI family member 3 [Source:VGNC Symbol;Acc:VGNC:25507]
ENSBTAG00000000033	73.77115148	80.73784383	-0.13019	0.68048	PHOSPHO1	phosphoethanolamine/phosphocholine phosphatase [Source:VGNC Symbol;Acc:VGNC:32842]
ENSBTAG00000000037	98.81347091	107.3037548	-0.11892	0.57081	CWC27	CWC27 spliceosome associated protein homolog [Source:VGNC Symbol;Acc:VGNC:27843]
ENSBTAG00000000039	289.112054	292.1286812	-0.014975	0.89814	SIRT7	sirtuin 7 [Source:VGNC Symbol;Acc:VGNC:34636]
ENSBTAG00000000040	229.1306727	198.8975228	0.20415	0.2725	MAFG	MAF bZIP transcription factor G [Source:VGNC Symbol;Acc:VGNC:31141]
ENSBTAG00000000042	152.5770051	251.2825989	-0.71977	0.17051	PYCR1	pyrroline-5-carboxylate reductase 1 [Source:VGNC Symbol;Acc:VGNC:33586]
ENSBTAG00000000044	0.244268341	0	Inf	1	MYADML2	myeloid associated differentiation marker like 2 [Source:VGNC Symbol;Acc:VGNC:31775]
ENSBTAG00000000046	105.564576	111.8609166	-0.08358	0.69806	SURF2	surfeit 2 [Source:VGNC Symbol;Acc:VGNC:35484]
ENSBTAG00000000049	109.0763661	95.75898842	0.18786	0.41089	CCDC77	coiled-coil domain containing 77 [Source:VGNC Symbol;Acc:VGNC:26915]
ENSBTAG00000000050	157.0275723	163.8732105	-0.061562	0.76128	PSMG3	proteasome assembly chaperone 3 [Source:VGNC Symbol;Acc:VGNC:33480]
ENSBTAG00000000052	107.4488449	95.2229233	0.17427	0.48916	PKNOX2	PBX/knotted 1 homeobox 2 [Source:VGNC Symbol;Acc:VGNC:32949]
ENSBTAG00000000053	51.82705838	41.46959256	0.32165	0.28565	FILIP1	filamin A interacting protein 1 [Source:VGNC Symbol;Acc:VGNC:29012]
ENSBTAG00000000054	539.1223324	542.0987644	-0.007943	0.9345	SNAPC4	small nuclear RNA activating complex polypeptide 4 [Source:HGNC Symbol;Acc:HGNC:11137]
ENSBTAG00000000056	208.6953295	205.7894721	0.020229	0.96079	STRADA	STE20-related kinase adaptor alpha [Source:VGNC Symbol;Acc:VGNC:35418]
ENSBTAG00000000057	19.47221686	16.66951469	0.22421	0.64483	THBS3	thrombospondin 3 [Source:VGNC Symbol;Acc:VGNC:35830]
ENSBTAG00000000059	0	0	NA	NA
ENSBTAG00000000060	0	0	NA	NA	PRDM14	PR/SET domain 14 [Source:VGNC Symbol;Acc:VGNC:33292]
ENSBTAG00000000061	70.59313748	89.56152771	-0.34335	0.16992	PCDH7	protocadherin 7 [Source:VGNC Symbol;Acc:VGNC:32621]
ENSBTAG00000000062	13.16610101	10.61637517	0.31054	0.61369	RASL12	RAS like family 12 [Source:VGNC Symbol;Acc:VGNC:33756]
ENSBTAG00000000064	181.9002663	196.0916511	-0.10838	0.78597	FEN1	flap structure-specific endonuclease 1 [Source:VGNC Symbol;Acc:VGNC:28947]
ENSBTAG00000000065	946.084705	973.0004113	-0.040471	0.76078	CRLS1	cardiolipin synthase 1 [Source:VGNC Symbol;Acc:VGNC:27719]
ENSBTAG00000000066	0.93127218	0	Inf	0.42348	LRRN4	leucine rich repeat neuronal 4 [Source:VGNC Symbol;Acc:VGNC:31041]
ENSBTAG00000000067	1242.484543	1828.247708	-0.55723	0.36458	SDF2L1	stromal cell derived factor 2 like 1 [Source:VGNC Symbol;Acc:VGNC:34386]
ENSBTAG00000000070	4875.604497	5231.401652	-0.10162	0.45447	F13B	coagulation factor XIII B chain [Source:VGNC Symbol;Acc:VGNC:28681]
ENSBTAG00000000071	0	0	NA	NA	PMP2	peripheral myelin protein 2 [Source:VGNC Symbol;Acc:VGNC:53876]
ENSBTAG00000000072	171.1482138	171.2810153	-0.001119	0.99468	TFB2M	transcription factor B2, mitochondrial [Source:VGNC Symbol;Acc:VGNC:35783]
ENSBTAG00000000073	1168.164615	1343.752846	-0.20202	0.21103	LRPAP1	LDL receptor related protein associated protein 1 [Source:VGNC Symbol;Acc:VGNC:30995]
ENSBTAG00000000074	856.8899191	952.772381	-0.15302	0.32953	NFIA	nuclear factor I A [Source:VGNC Symbol;Acc:VGNC:32038]
ENSBTAG00000000076	75.25438508	60.90136431	0.3053	0.25099	RECK	reversion inducing cysteine rich protein with kazal motifs [Source:VGNC Symbol;Acc:VGNC:33847]
ENSBTAG00000000077	804.1034813	818.383522	-0.025396	0.89316	ADSL	adenylosuccinate lyase [Source:NCBI gene;Acc:510949]
ENSBTAG00000000078	68.58886411	62.30108162	0.13872	0.62647	GLIPR2	GLI pathogenesis related 2 [Source:VGNC Symbol;Acc:VGNC:29405]
ENSBTAG00000000079	53.20769229	70.97070021	-0.41559	0.12091	CCSAP	centriole, cilia and spindle associated protein [Source:VGNC Symbol;Acc:VGNC:26992]
ENSBTAG00000000080	271.8131428	303.9770816	-0.16135	0.38084	GRWD1	glutamate rich WD repeat containing 1 [Source:VGNC Symbol;Acc:VGNC:29669]
ENSBTAG00000000081	703.5772923	786.9506507	-0.16156	0.28416	COL4A3BP	collagen type IV alpha 3 binding protein [Source:VGNC Symbol;Acc:VGNC:27566]
ENSBTAG00000000082	1.162896732	0.269768835	2.1079	0.53561	KCNJ14	potassium voltage-gated channel subfamily J member 14 [Source:VGNC Symbol;Acc:VGNC:30457]
ENSBTAG00000000084	210.39083	247.0899373	-0.23196	0.23139	MRPS30	mitochondrial ribosomal protein S30 [Source:VGNC Symbol;Acc:VGNC:31669]
ENSBTAG00000000085	22599.55628	20909.09141	0.11216	0.4096	CYP1A2	cytochrome P450, family 1, subfamily A, polypeptide 2 [Source:NCBI gene;Acc:503552]
ENSBTAG00000000087	1001.16906	780.0457978	0.36005	0.026469	HSD17B12	hydroxysteroid 17-beta dehydrogenase 12 [Source:NCBI gene;Acc:789567]
ENSBTAG00000000088	655.0009813	635.7205283	0.043104	0.78515	ALCAM	activated leukocyte cell adhesion molecule [Source:VGNC Symbol;Acc:VGNC:25805]
ENSBTAG00000000090	153.4296286	142.8293097	0.10329	0.65144	SEC31B	SEC31 homolog B, COPII coat complex component [Source:VGNC Symbol;Acc:VGNC:34418]
ENSBTAG00000000091	833.5807903	813.1375123	0.035823	0.80875	NDUFB8	NADH:ubiquinone oxidoreductase subunit B8 [Source:NCBI gene;Acc:282517]
ENSBTAG00000000092	268.2001456	253.0938148	0.083638	0.64315	HIF1AN	hypoxia inducible factor 1 subunit alpha inhibitor [Source:VGNC Symbol;Acc:VGNC:29849]
ENSBTAG00000000094	838.686927	770.3521728	0.12261	0.45362	ATPAF1	ATP synthase mitochondrial F1 complex assembly factor 1 [Source:VGNC Symbol;Acc:VGNC:26332]
ENSBTAG00000000095	46.14818346	68.78028583	-0.57572	0.062985	CD274	CD274 molecule [Source:VGNC Symbol;Acc:VGNC:27019]
ENSBTAG00000000097	788.6885962	600.5572084	0.39315	0.018548	EFCAB14	EF-hand calcium binding domain 14 [Source:VGNC Symbol;Acc:VGNC:28342]
ENSBTAG00000000098	556.7146061	465.9411235	0.25679	0.13012	SETDB1	SET domain bifurcated 1 [Source:VGNC Symbol;Acc:VGNC:34499]
ENSBTAG00000000099	6018.726139	7051.965467	-0.22857	0.1249	CERS2	ceramide synthase 2 [Source:VGNC Symbol;Acc:VGNC:27224]
ENSBTAG00000000100	0	0	NA	NA
ENSBTAG00000000102	49.77657765	64.00896586	-0.36281	0.36105	GPR75	G protein-coupled receptor 75 [Source:VGNC Symbol;Acc:VGNC:29598]
ENSBTAG00000000103	2741.603154	2991.374831	-0.12579	0.46323	MRPL23	mitochondrial ribosomal protein L23 [Source:NCBI gene;Acc:508825]
ENSBTAG00000000105	394.2485826	438.3800115	-0.15308	0.35303	RIT1	Ras like without CAAX 1 [Source:VGNC Symbol;Acc:VGNC:33987]
ENSBTAG00000000106	488.0540829	451.6435344	0.11186	0.74451	FAM69C	family with sequence similarity 69 member C [Source:VGNC Symbol;Acc:VGNC:28826]
ENSBTAG00000000108	459.3621681	430.356715	0.094099	0.61627	KHDC4	KH domain containing 4, pre-mRNA splicing factor [Source:VGNC Symbol;Acc:VGNC:30559]
ENSBTAG00000000109	3.072734006	1.570329558	0.96846	0.50299	NPTXR	neuronal pentraxin receptor [Source:VGNC Symbol;Acc:VGNC:32220]
ENSBTAG00000000111	6001.601101	5722.454611	0.068713	0.81446	UGP2	UDP-glucose pyrophosphorylase 2 [Source:VGNC Symbol;Acc:VGNC:36651]
ENSBTAG00000000113	1245.274049	1140.165876	0.12722	0.41207	ARHGEF2	Rho/Rac guanine nucleotide exchange factor 2 [Source:VGNC Symbol;Acc:VGNC:26111]
ENSBTAG00000000115	541.7545487	445.2119876	0.28315	0.10644	VPS54	VPS54, GARP complex subunit [Source:VGNC Symbol;Acc:VGNC:36830]
ENSBTAG00000000118	0	0	NA	NA		olfactory receptor 52E8-like [Source:NCBI gene;Acc:613909]
ENSBTAG00000000119	0	0	NA	NA
ENSBTAG00000000120	4.715750677	4.280733811	0.13963	0.91842	USP43	ubiquitin specific peptidase 43 [Source:VGNC Symbol;Acc:VGNC:36730]
ENSBTAG00000000123	3330.578287	2206.951512	0.59372	0.033817	HAO2	hydroxyacid oxidase 2 [Source:VGNC Symbol;Acc:VGNC:29748]
ENSBTAG00000000124	54.65017945	37.0001467	0.5627	0.070868	DHH	desert hedgehog [Source:VGNC Symbol;Acc:VGNC:28037]
ENSBTAG00000000125	67.13174585	64.25911955	0.063094	0.81329	SPATA5	spermatogenesis associated 5 [Source:VGNC Symbol;Acc:VGNC:35187]
ENSBTAG00000000128	1.160236111	1.034383467	0.16565	1	FGF18	fibroblast growth factor 18 [Source:VGNC Symbol;Acc:VGNC:28974]
ENSBTAG00000000130	32.25435018	47.57117423	-0.56059	0.074048	TNFSF13	TNF superfamily member 13 [Source:NCBI gene;Acc:538567]
ENSBTAG00000000131	335.1659415	373.4514747	-0.15605	0.36581	SENP3	SUMO specific peptidase 3 [Source:NCBI gene;Acc:100138267]
ENSBTAG00000000132	1699.81206	1963.519052	-0.20807	0.19222	EIF4A1	eukaryotic translation initiation factor 4A1 [Source:VGNC Symbol;Acc:VGNC:28404]
ENSBTAG00000000133	1055.93153	1090.13325	-0.045988	0.82387	CD68	CD68 molecule [Source:VGNC Symbol;Acc:VGNC:27042]
ENSBTAG00000000134	493.6783849	524.2571641	-0.086703	0.58356	MPDU1	mannose-P-dolichol utilization defect 1 [Source:VGNC Symbol;Acc:VGNC:31571]
ENSBTAG00000000137	764.9139843	794.421569	-0.054607	0.75922	FRYL	FRY like transcription coactivator [Source:VGNC Symbol;Acc:VGNC:29123]
ENSBTAG00000000138	0	0	NA	NA	CCDC178	coiled-coil domain containing 178 [Source:VGNC Symbol;Acc:VGNC:26874]
ENSBTAG00000000139	296.4030333	353.2158433	-0.25299	0.1427	KMT5A	lysine methyltransferase 5A [Source:VGNC Symbol;Acc:VGNC:53910]
ENSBTAG00000000140	12402.32415	9254.31856	0.42241	0.0075084	EPHX1	epoxide hydrolase 1 [Source:VGNC Symbol;Acc:VGNC:28541]
ENSBTAG00000000141	289.5297407	315.2580826	-0.12282	0.48255	NFU1	NFU1 iron-sulfur cluster scaffold [Source:VGNC Symbol;Acc:VGNC:32052]
ENSBTAG00000000144	59.10096573	61.63156953	-0.060488	0.83966
ENSBTAG00000000145	0	0	NA	NA		olfactory receptor 13D1 [Source:NCBI gene;Acc:789812]
ENSBTAG00000000146	3798.410956	3290.520068	0.20708	0.15368	FARP1	FERM, ARH/RhoGEF and pleckstrin domain protein 1 [Source:VGNC Symbol;Acc:VGNC:28865]
ENSBTAG00000000147	125.350883	118.8920505	0.07632	0.71469	RIC8B	RIC8 guanine nucleotide exchange factor B [Source:VGNC Symbol;Acc:VGNC:33962]
ENSBTAG00000000149	689.8526819	674.4039356	0.032675	0.82271	USP40	ubiquitin specific peptidase 40 [Source:VGNC Symbol;Acc:VGNC:52845]
ENSBTAG00000000152	1638.354433	1701.975128	-0.054962	0.72398	RANBP2	RAN binding protein 2 [Source:NCBI gene;Acc:785768]
ENSBTAG00000000153	159.0086528	167.4505852	-0.07463	0.66951	LRFN3	leucine rich repeat and fibronectin type III domain containing 3 [Source:VGNC Symbol;Acc:VGNC:30977]
ENSBTAG00000000154	572.3149175	611.6891717	-0.09599	0.55609	IRF2BP1	interferon regulatory factor 2 binding protein 1 [Source:HGNC Symbol;Acc:HGNC:21728]
ENSBTAG00000000156	55.89509756	65.34849038	-0.22543	0.47589	LGALSL	galectin like [Source:VGNC Symbol;Acc:VGNC:30856]
ENSBTAG00000000157	82.60213557	54.87152555	0.59012	0.020189	CCDC138	coiled-coil domain containing 138 [Source:VGNC Symbol;Acc:VGNC:26850]
ENSBTAG00000000158	7.354240625	7.632940586	-0.053663	0.92208	LY6K	lymphocyte antigen 6 family member K [Source:VGNC Symbol;Acc:VGNC:31092]
ENSBTAG00000000160	2128.661397	1967.848077	0.11333	0.59931	CBS	cystathionine-beta-synthase [Source:NCBI gene;Acc:514525]
ENSBTAG00000000161	1.17703225	1.104187649	0.092168	1	TMEM40	transmembrane protein 40 [Source:VGNC Symbol;Acc:VGNC:36084]
ENSBTAG00000000162	400.127814	428.6887165	-0.09947	0.55682	ANAPC16	anaphase promoting complex subunit 16 [Source:VGNC Symbol;Acc:VGNC:25883]
ENSBTAG00000000163	1319.681407	769.5024756	0.77819	0.12006	DDIT4	DNA damage inducible transcript 4 [Source:VGNC Symbol;Acc:VGNC:27948]
ENSBTAG00000000164	0.936556073	2.478144133	-1.4038	0.44175	GNRH1	gonadotropin releasing hormone 1 [Source:VGNC Symbol;Acc:VGNC:29481]
ENSBTAG00000000168	0	0	NA	NA
ENSBTAG00000000169	3.017024348	3.191543899	-0.081128	1	ASZ1	ankyrin repeat, SAM and basic leucine zipper domain containing 1 [Source:VGNC Symbol;Acc:VGNC:26231]
ENSBTAG00000000170	106.5580619	11.66004165	3.192	0.016776	GSTT4	glutathione S-transferase, theta 4 [Source:NCBI gene;Acc:506093]
ENSBTAG00000000171	0	0	NA	NA
ENSBTAG00000000172	1244.535642	1214.558994	0.035175	0.89739	PFKFB1	6-phosphofructo-2-kinase/fructose-2,6-biphosphatase 1 [Source:VGNC Symbol;Acc:VGNC:32769]
ENSBTAG00000000175	751.3032569	710.5105977	0.080539	0.72012	N4BP2	NEDD4 binding protein 2 [Source:VGNC Symbol;Acc:VGNC:53766]
ENSBTAG00000000176	387.647623	376.3237183	0.042772	0.81223	SP3	Sp3 transcription factor [Source:VGNC Symbol;Acc:VGNC:35154]
ENSBTAG00000000177	33.06257841	50.07809302	-0.59898	0.59303	MSLN	mesothelin [Source:NCBI gene;Acc:516237]
ENSBTAG00000000179	68.15884779	96.77432255	-0.50572	0.063155	RPUSD1	RNA pseudouridylate synthase domain containing 1 [Source:VGNC Symbol;Acc:VGNC:34154]
ENSBTAG00000000181	104.2052888	90.35464609	0.20576	0.40344	SUSD3	sushi domain containing 3 [Source:VGNC Symbol;Acc:VGNC:35488]
ENSBTAG00000000182	321.0315294	260.9064672	0.29918	0.094866	SPINT2	serine peptidase inhibitor, Kunitz type 2 [Source:VGNC Symbol;Acc:VGNC:49973]
ENSBTAG00000000183	39.12560015	31.3749675	0.3185	0.36	TRAT1	T cell receptor associated transmembrane adaptor 1 [Source:VGNC Symbol;Acc:VGNC:36295]
ENSBTAG00000000184	470.4654414	461.5207071	0.027693	0.88192	EIF2AK3	eukaryotic translation initiation factor 2 alpha kinase 3 [Source:VGNC Symbol;Acc:VGNC:28382]
ENSBTAG00000000185	65.18521146	65.365576	-0.0039864	0.98704	SLC6A14	solute carrier family 6 member 14 [Source:VGNC Symbol;Acc:VGNC:34917]
ENSBTAG00000000186	726.9387189	497.851605	0.54612	0.0021445	FLAD1	flavin adenine dinucleotide synthetase 1 [Source:NCBI gene;Acc:506682]
ENSBTAG00000000188	0	0.295211227	#NAME?	0.97859	HS3ST5	heparan sulfate-glucosamine 3-sulfotransferase 5 [Source:VGNC Symbol;Acc:VGNC:29960]
ENSBTAG00000000189	1.881963771	1.291266065	0.54345	0.8387	LHFPL3	LHFPL tetraspan subfamily member 3 [Source:VGNC Symbol;Acc:VGNC:30866]
ENSBTAG00000000191	1288.360902	1268.170372	0.022788	0.85791	SLC25A20	solute carrier family 25 member 20 [Source:VGNC Symbol;Acc:VGNC:34748]
ENSBTAG00000000195	81.65603586	94.70833306	-0.21393	0.33415
ENSBTAG00000000197	104.6566562	91.85766028	0.18819	0.4648	TRMT10A	tRNA methyltransferase 10A [Source:VGNC Symbol;Acc:VGNC:36366]
ENSBTAG00000000198	0	0	NA	NA		lysozyme [Source:NCBI gene;Acc:781146]
ENSBTAG00000000199	64.62988775	67.90946896	-0.071411	0.78719	PDP1	pyruvate dehyrogenase phosphatase catalytic subunit 1 [Source:VGNC Symbol;Acc:VGNC:32713]
ENSBTAG00000000201	398.1618551	365.3909112	0.12391	0.47544	LTN1	listerin E3 ubiquitin protein ligase 1 [Source:VGNC Symbol;Acc:VGNC:31078]
ENSBTAG00000000202	197.7827927	194.0561865	0.027442	0.88225	SLC25A19	solute carrier family 25 member 19 [Source:VGNC Symbol;Acc:VGNC:34747]
ENSBTAG00000000203	641.1388995	686.8421757	-0.099342	0.56477	ATP6V1G1	ATPase H+ transporting V1 subunit G1 [Source:VGNC Symbol;Acc:VGNC:26324]
ENSBTAG00000000204	597.6176597	678.0133125	-0.18209	0.26293	TMEM268	transmembrane protein 268 [Source:VGNC Symbol;Acc:VGNC:36073]
ENSBTAG00000000205	75.58186276	77.76055085	-0.040998	0.9226	MMD	monocyte to macrophage differentiation associated [Source:VGNC Symbol;Acc:VGNC:31512]
ENSBTAG00000000207	218.8869959	154.9367306	0.49851	0.010298	PUDP	pseudouridine 5'-phosphatase [Source:VGNC Symbol;Acc:VGNC:33568]
ENSBTAG00000000210	262.0086437	278.4071683	-0.087582	0.6292	ARHGAP31	Rho GTPase activating protein 31 [Source:VGNC Symbol;Acc:VGNC:26089]
ENSBTAG00000000211	414.6255392	417.7117131	-0.010699	0.99514
ENSBTAG00000000212	4479.820394	4678.162347	-0.062501	0.69134	NADK	NAD kinase [Source:VGNC Symbol;Acc:VGNC:31863]
ENSBTAG00000000213	306.4640002	268.212892	0.19234	0.32728	TMEM39A	transmembrane protein 39A [Source:VGNC Symbol;Acc:VGNC:36082]
ENSBTAG00000000214	0	0	NA	NA
ENSBTAG00000000215	3559.973329	3313.246897	0.10362	0.50484	GNB1	G protein subunit beta 1 [Source:VGNC Symbol;Acc:VGNC:29457]
ENSBTAG00000000218	207.4835038	156.526302	0.40659	0.037224	MAP2K5	mitogen-activated protein kinase kinase 5 [Source:VGNC Symbol;Acc:VGNC:31186]
ENSBTAG00000000219	0	0.513765196	#NAME?	0.7023	GRIN2B	glutamate ionotropic receptor NMDA type subunit 2B [Source:VGNC Symbol;Acc:VGNC:29647]
ENSBTAG00000000220	8.937643429	12.27705649	-0.458	0.40004	NEK10	NIMA related kinase 10 [Source:VGNC Symbol;Acc:VGNC:31992]
ENSBTAG00000000221	44.05661377	68.67588862	-0.64045	0.017724	RBM34	RNA binding motif protein 34 [Source:NCBI gene;Acc:537542]
ENSBTAG00000000222	535.6946362	445.4895268	0.26602	0.12246	ARID4B	AT-rich interaction domain 4B [Source:VGNC Symbol;Acc:VGNC:26130]
ENSBTAG00000000223	467.6898196	463.9177572	0.011683	0.95718	PPM1B	protein phosphatase, Mg2+/Mn2+ dependent 1B [Source:VGNC Symbol;Acc:VGNC:33209]
ENSBTAG00000000224	272.9060346	403.4777445	-0.56408	0.001539	TSPAN15	tetraspanin 15 [Source:VGNC Symbol;Acc:VGNC:36430]
ENSBTAG00000000225	121.7879385	141.4157135	-0.21557	0.30612	POLB	DNA polymerase beta [Source:VGNC Symbol;Acc:VGNC:33112]
ENSBTAG00000000226	0	0	NA	NA	DKK4	dickkopf WNT signaling pathway inhibitor 4 [Source:VGNC Symbol;Acc:VGNC:28082]
ENSBTAG00000000228	0	0	NA	NA		putative olfactory receptor 2B8 [Source:NCBI gene;Acc:618070]
ENSBTAG00000000229	1184.788655	1019.882976	0.21623	0.26082
ENSBTAG00000000231	420.4731011	383.2918775	0.13357	0.43156	BMPR1A	bone morphogenetic protein receptor type 1A [Source:VGNC Symbol;Acc:VGNC:26524]
ENSBTAG00000000232	0	0.234701703	#NAME?	0.97858	OR51D1	olfactory receptor family 51 subfamily D member 1 [Source:HGNC Symbol;Acc:HGNC:15193]
ENSBTAG00000000233	0	0.469403405	#NAME?	0.71311	OR51E1	olfactory receptor, family 51, subfamily E, member 1 [Source:NCBI gene;Acc:526623]
ENSBTAG00000000236	278.6454879	254.7476382	0.12936	0.50975	YWHAZ	tyrosine 3-monooxygenase/tryptophan 5-monooxygenase activation protein zeta [Source:VGNC Symbol;Acc:VGNC:53885]
ENSBTAG00000000237	2.1678436	1.573591054	0.4622	0.85971		E3 ubiquitin-protein ligase SIAH1-like [Source:NCBI gene;Acc:101906182]
ENSBTAG00000000238	0.235851598	0.256882598	-0.12323	1	PSD2	pleckstrin and Sec7 domain containing 2 [Source:VGNC Symbol;Acc:VGNC:33432]
ENSBTAG00000000240	113.1412768	103.7286034	0.12531	0.55086	AKAP7	A-kinase anchoring protein 7 [Source:VGNC Symbol;Acc:VGNC:25788]
ENSBTAG00000000241	1326.082597	1230.559249	0.10786	0.50889	STAU1	staufen double-stranded RNA binding protein 1 [Source:VGNC Symbol;Acc:VGNC:35375]
ENSBTAG00000000242	16.00979639	16.84565317	-0.073421	0.95921
ENSBTAG00000000243	220.9172302	175.3215711	0.3335	0.16432	HEBP2	heme binding protein 2 [Source:VGNC Symbol;Acc:VGNC:29798]
ENSBTAG00000000244	62.46988127	67.44415755	-0.11053	0.66814	NRXN2	neurexin 2 [Source:VGNC Symbol;Acc:VGNC:32271]
ENSBTAG00000000245	460.4904254	501.8515681	-0.12409	0.48869	NHSL1	NHS like 1 [Source:VGNC Symbol;Acc:VGNC:32072]
ENSBTAG00000000246	4.221420524	1.998632669	1.0787	0.38675	ME3	malic enzyme 3 [Source:VGNC Symbol;Acc:VGNC:31341]
ENSBTAG00000000250	742.0148873	866.9640905	-0.22452	0.16832	HDHD3	haloacid dehalogenase like hydrolase domain containing 3 [Source:VGNC Symbol;Acc:VGNC:29789]
ENSBTAG00000000251	5904.471152	5684.750818	0.054711	0.73164	ALAD	aminolevulinate dehydratase [Source:VGNC Symbol;Acc:VGNC:25802]
ENSBTAG00000000252	730.5063813	812.3632665	-0.15323	0.36526	POLE3	DNA polymerase epsilon 3, accessory subunit [Source:VGNC Symbol;Acc:VGNC:33120]
ENSBTAG00000000253	5214.9147	5819.965991	-0.15837	0.32619	PTPRF	protein tyrosine phosphatase, receptor type F [Source:VGNC Symbol;Acc:VGNC:33550]
ENSBTAG00000000256	1222.3065	939.0189086	0.38038	0.086659	TLE1	transducin like enhancer of split 1 [Source:HGNC Symbol;Acc:HGNC:11837]
ENSBTAG00000000257	0	0.761353136	#NAME?	0.49552	MRAP2	melanocortin 2 receptor accessory protein 2 [Source:VGNC Symbol;Acc:VGNC:31596]
ENSBTAG00000000258	13415.92052	10245.88239	0.3889	0.04113		cytochrome P450, family 2, subfamily J [Source:NCBI gene;Acc:521656]
ENSBTAG00000000259	4622.758996	5254.816671	-0.18489	0.59199	CHIA	chitinase, acidic [Source:NCBI gene;Acc:282645]
ENSBTAG00000000260	555.9417608	485.0451919	0.19681	0.24409	ZNRF2	zinc and ring finger 2 [Source:VGNC Symbol;Acc:VGNC:37364]
ENSBTAG00000000261	6.230991424	4.9029619	0.34581	0.73645	FAM228A	family with sequence similarity 228 member A [Source:VGNC Symbol;Acc:VGNC:28802]
ENSBTAG00000000264	0	0.809306505	#NAME?	0.52846	RFX6	regulatory factor X6 [Source:VGNC Symbol;Acc:VGNC:33898]
ENSBTAG00000000265	0	0	NA	NA	SYNPR	synaptoporin [Source:VGNC Symbol;Acc:VGNC:35532]
ENSBTAG00000000266	576.8215728	633.3826339	-0.13495	0.44745	NAB1	NGFI-A binding protein 1 [Source:VGNC Symbol;Acc:VGNC:31857]
ENSBTAG00000000267	419.9404837	408.1309935	0.041153	0.79451	SMG6	SMG6, nonsense mediated mRNA decay factor [Source:VGNC Symbol;Acc:VGNC:35011]
ENSBTAG00000000269	136.5219408	157.9717213	-0.21053	0.29704		COBW domain containing 5 [Source:NCBI gene;Acc:100300568]
ENSBTAG00000000271	19.01522015	21.30728445	-0.16419	0.76647	MNS1	meiosis specific nuclear structural 1 [Source:VGNC Symbol;Acc:VGNC:31539]
ENSBTAG00000000273	0.977073365	0.295211227	1.7267	0.69497	IL5RA	interleukin 5 receptor subunit alpha [Source:VGNC Symbol;Acc:VGNC:30165]
ENSBTAG00000000274	318.1609799	369.6326262	-0.21634	0.19829	YKT6	YKT6 v-SNARE homolog [Source:VGNC Symbol;Acc:VGNC:37030]
ENSBTAG00000000275	216.9712704	279.5044878	-0.36537	0.044517	PARP11	poly(ADP-ribose) polymerase family member 11 [Source:VGNC Symbol;Acc:VGNC:49073]
ENSBTAG00000000277	120.4608029	144.4073279	-0.26158	0.32221	IL18	interleukin 18 [Source:VGNC Symbol;Acc:VGNC:30126]
ENSBTAG00000000278	0.458002559	0.256882598	0.83425	1	RNF17	ring finger protein 17 [Source:VGNC Symbol;Acc:VGNC:34035]
ENSBTAG00000000279	69.57268151	49.77236604	0.48318	0.22607	RAB26	RAB26, member RAS oncogene family [Source:VGNC Symbol;Acc:VGNC:33633]
ENSBTAG00000000280	0	0	NA	NA		olfactory receptor 8S1 [Source:NCBI gene;Acc:781446]
ENSBTAG00000000281	4.717976417	4.996091842	-0.082632	0.91275	MND1	meiotic nuclear divisions 1 [Source:VGNC Symbol;Acc:VGNC:31538]
ENSBTAG00000000283	347.7452954	363.3728978	-0.06342	0.71031	CSF1	colony stimulating factor 1 [Source:VGNC Symbol;Acc:VGNC:27753]
ENSBTAG00000000284	95.43458262	82.81799476	0.20457	0.71988	NAALAD2	N-acetylated alpha-linked acidic dipeptidase 2 [Source:VGNC Symbol;Acc:VGNC:31855]
ENSBTAG00000000285	204.1747968	227.2750663	-0.15463	0.47478	GUF1	GUF1 homolog, GTPase [Source:VGNC Symbol;Acc:VGNC:29724]
ENSBTAG00000000286	154.4012309	146.4832415	0.075949	0.70562	PFKM	phosphofructokinase, muscle [Source:VGNC Symbol;Acc:VGNC:32774]
ENSBTAG00000000287	58.3114646	61.1900501	-0.069518	0.842	GNPDA2	glucosamine-6-phosphate deaminase 2 [Source:VGNC Symbol;Acc:VGNC:29477]
ENSBTAG00000000288	2491.017086	2095.827193	0.24922	0.11858	UPF2	UPF2, regulator of nonsense mediated mRNA decay [Source:VGNC Symbol;Acc:VGNC:36681]
ENSBTAG00000000289	295.6374411	297.328946	-0.0082309	0.97916	ASB8	ankyrin repeat and SOCS box containing 8 [Source:VGNC Symbol;Acc:VGNC:26201]
ENSBTAG00000000290	426.7402348	444.813172	-0.059841	0.67158	ATP11B	ATPase phospholipid transporting 11B (putative) [Source:VGNC Symbol;Acc:VGNC:54671]
ENSBTAG00000000291	3001.950256	3106.863286	-0.049559	0.75468	DHTKD1	dehydrogenase E1 and transketolase domain containing 1 [Source:VGNC Symbol;Acc:VGNC:28047]
ENSBTAG00000000292	1902.61101	2314.06243	-0.28245	0.10282	TCIRG1	T cell immune regulator 1, ATPase H+ transporting V0 subunit a3 [Source:HGNC Symbol;Acc:HGNC:11647]
ENSBTAG00000000295	219.948933	223.6043174	-0.023779	0.87074	CLHC1	clathrin heavy chain linker domain containing 1 [Source:VGNC Symbol;Acc:VGNC:27438]
ENSBTAG00000000296	231.9885686	255.9096396	-0.14158	0.46865	IMPDH1	inosine monophosphate dehydrogenase 1 [Source:VGNC Symbol;Acc:VGNC:30188]
ENSBTAG00000000297	433.3931574	473.2089567	-0.1268	0.42446	ZNF330	zinc finger protein 330 [Source:NCBI gene;Acc:533230]
ENSBTAG00000000300	78.78500061	75.78639394	0.055982	0.82937	NEXMIF	neurite extension and migration factor [Source:VGNC Symbol;Acc:VGNC:32024]
ENSBTAG00000000301	4.258879662	5.731672503	-0.42848	0.57315		glycerol kinase 2-like [Source:NCBI gene;Acc:538702]
ENSBTAG00000000305	695.8598615	560.9281753	0.31098	0.062631	LMO4	LIM domain only 4 [Source:VGNC Symbol;Acc:VGNC:30936]
ENSBTAG00000000306	92.40875798	107.6493254	-0.22024	0.35267	ITK	IL2 inducible T cell kinase [Source:VGNC Symbol;Acc:VGNC:30338]
ENSBTAG00000000308	1260.176436	1360.573097	-0.11059	0.46706	ITCH	itchy E3 ubiquitin protein ligase [Source:VGNC Symbol;Acc:VGNC:30307]
ENSBTAG00000000309	0	0.469403405	#NAME?	0.71311	PTPRT	protein tyrosine phosphatase, receptor type T [Source:HGNC Symbol;Acc:HGNC:9682]
ENSBTAG00000000310	0	0.726286003	#NAME?	0.5033	MFAP5	microfibril associated protein 5 [Source:VGNC Symbol;Acc:VGNC:31425]
ENSBTAG00000000312	735.8610803	856.4037622	-0.21886	0.16722	GRINA	glutamate ionotropic receptor NMDA type subunit associated protein 1 [Source:VGNC Symbol;Acc:VGNC:29651]
ENSBTAG00000000313	139.8205395	79.12555848	0.82136	0.1255	NUDT13	nudix hydrolase 13 [Source:VGNC Symbol;Acc:VGNC:32327]
ENSBTAG00000000315	376.753728	330.1614029	0.19045	0.29294	ECD	ecdysoneless cell cycle regulator [Source:VGNC Symbol;Acc:VGNC:28301]
ENSBTAG00000000317	9.616193176	15.59647251	-0.69768	0.18312	MAPK8IP1	mitogen-activated protein kinase 8 interacting protein 1 [Source:VGNC Symbol;Acc:VGNC:31224]
ENSBTAG00000000320	262.5118768	232.2585929	0.17665	0.35708	UBAP1	ubiquitin associated protein 1 [Source:VGNC Symbol;Acc:VGNC:36571]
ENSBTAG00000000321	471.7289386	555.4091046	-0.23559	0.15352	TBL2	transducin beta like 2 [Source:VGNC Symbol;Acc:VGNC:35658]
ENSBTAG00000000322	536.7046464	557.4141726	-0.054621	0.73439	CD2AP	CD2 associated protein [Source:VGNC Symbol;Acc:VGNC:27022]
ENSBTAG00000000326	0	0	NA	NA	ENTHD1	ENTH domain containing 1 [Source:VGNC Symbol;Acc:VGNC:28508]
ENSBTAG00000000328	20.52449399	21.2531091	-0.050327	1	TPPP2	tubulin polymerization promoting protein family member 2 [Source:VGNC Symbol;Acc:VGNC:36259]
ENSBTAG00000000329	36.96959094	22.22829687	0.73394	0.043344	MEGF10	multiple EGF like domains 10 [Source:VGNC Symbol;Acc:VGNC:31375]
ENSBTAG00000000330	3334.970203	3668.291389	-0.13743	0.39917	ALDH16A1	aldehyde dehydrogenase 16 family member A1 [Source:VGNC Symbol;Acc:VGNC:25806]
ENSBTAG00000000332	641.9754188	590.1375571	0.12147	0.44402	ERF	ETS2 repressor factor [Source:VGNC Symbol;Acc:VGNC:28576]
ENSBTAG00000000333	29.26432958	28.81039978	0.022554	0.99014	ARHGAP20	Rho GTPase activating protein 20 [Source:VGNC Symbol;Acc:VGNC:26079]
ENSBTAG00000000335	0	0	NA	NA	HMGB4	high mobility group box 4 [Source:VGNC Symbol;Acc:VGNC:29876]
ENSBTAG00000000336	0.951823135	1.617952844	-0.7654	0.77941		cationic amino acid transporter 3 [Source:NCBI gene;Acc:506868]
ENSBTAG00000000340	711.7646518	691.2377642	0.042218	0.80121	ADNP	activity dependent neuroprotector homeobox [Source:VGNC Symbol;Acc:VGNC:25683]
ENSBTAG00000000341	562.4553404	511.4974614	0.13701	0.41333	ISOC1	isochorismatase domain containing 1 [Source:VGNC Symbol;Acc:VGNC:30301]
ENSBTAG00000000342	3028.751303	3037.101266	-0.0039719	0.96036	PLOD3	procollagen-lysine,2-oxoglutarate 5-dioxygenase 3 [Source:VGNC Symbol;Acc:VGNC:33041]
ENSBTAG00000000343	286.5804148	298.7004055	-0.059759	0.75442	ZNHIT1	zinc finger HIT-type containing 1 [Source:VGNC Symbol;Acc:VGNC:37358]
ENSBTAG00000000344	0.713310916	0.234701703	1.6037	0.84182	SPACA3	sperm acrosome associated 3 [Source:NCBI gene;Acc:617955]
ENSBTAG00000000345	631.085499	419.7842598	0.58819	0.45868	CLDN15	claudin 15 [Source:VGNC Symbol;Acc:VGNC:27405]
ENSBTAG00000000347	687.9297392	711.4893444	-0.048581	0.81623	RHOG	ras homolog family member G [Source:VGNC Symbol;Acc:VGNC:33949]
ENSBTAG00000000351	0	0	NA	NA	OR52E5	olfactory receptor family 52 subfamily E member 5 [Source:HGNC Symbol;Acc:HGNC:15214]
ENSBTAG00000000354	1.428188258	1.586477291	-0.15164	1	PDE6G	phosphodiesterase 6G [Source:VGNC Symbol;Acc:VGNC:32683]
ENSBTAG00000000355	64.26761621	82.77916189	-0.36518	0.13352	OXLD1	oxidoreductase like domain containing 1 [Source:VGNC Symbol;Acc:VGNC:32511]
ENSBTAG00000000356	224.0415954	269.2706294	-0.26529	0.15406	CCDC137	coiled-coil domain containing 137 [Source:VGNC Symbol;Acc:VGNC:26849]
ENSBTAG00000000357	364.4634712	418.3770203	-0.19903	0.23648	PRAG1	PEAK1 related, kinase-activating pseudokinase 1 [Source:NCBI gene;Acc:533821]
ENSBTAG00000000359	697.4437619	685.4634705	0.024997	0.89836	EIF3J	eukaryotic translation initiation factor 3 subunit J [Source:VGNC Symbol;Acc:VGNC:28400]
ENSBTAG00000000360	0	0	NA	NA
ENSBTAG00000000362	838.5231397	794.9396322	0.077005	0.68311	SPG11	SPG11, spatacsin vesicle trafficking associated [Source:VGNC Symbol;Acc:VGNC:35207]
ENSBTAG00000000363	368.635396	368.0478502	0.0023013	1	BDP1	B double prime 1, subunit of RNA polymerase III transcription initiation factor IIIB [Source:VGNC Symbol;Acc:VGNC:26462]
ENSBTAG00000000365	282.3793162	268.250277	0.074055	0.6996	TDP2	tyrosyl-DNA phosphodiesterase 2 [Source:VGNC Symbol;Acc:VGNC:35714]
ENSBTAG00000000368	0	0	NA	NA		olfactory receptor, family 56, subfamily A, member 1 [Source:NCBI gene;Acc:512316]
ENSBTAG00000000369	557.3007118	380.0955556	0.55209	0.013215	EPS8	epidermal growth factor receptor pathway substrate 8 [Source:VGNC Symbol;Acc:VGNC:28555]
ENSBTAG00000000371	674.0330454	661.0355605	0.028091	0.89354	DIS3L	DIS3 like exosome 3'-5' exoribonuclease [Source:VGNC Symbol;Acc:VGNC:28073]
ENSBTAG00000000372	88.77953104	94.12933492	-0.084417	0.67619	TIPIN	Bos taurus TIMELESS interacting protein (TIPIN), transcript variant 2, mRNA. [Source:RefSeq mRNA;Acc:NM_001289991]
ENSBTAG00000000374	0	0	NA	NA	LRRTM4	leucine rich repeat transmembrane neuronal 4 [Source:HGNC Symbol;Acc:HGNC:19411]
ENSBTAG00000000375	1381.906998	1446.914082	-0.066319	0.68414	SSRP1	structure specific recognition protein 1 [Source:VGNC Symbol;Acc:VGNC:35323]
ENSBTAG00000000376	4.427284923	3.725048407	0.24916	0.82321	P2RX3	purinergic receptor P2X 3 [Source:VGNC Symbol;Acc:VGNC:32519]
ENSBTAG00000000377	15.64609417	17.30121429	-0.14507	0.72631	BMX	BMX non-receptor tyrosine kinase [Source:VGNC Symbol;Acc:VGNC:26529]
ENSBTAG00000000379	105.4006592	85.4879352	0.30209	0.19761	GOLT1B	golgi transport 1B [Source:VGNC Symbol;Acc:VGNC:29495]
ENSBTAG00000000380	77.70854769	81.45725452	-0.06797	0.75935	SPX	spexin hormone [Source:VGNC Symbol;Acc:VGNC:35262]
ENSBTAG00000000381	33.8156169	36.22263964	-0.099202	0.79434	S1PR4	sphingosine-1-phosphate receptor 4 [Source:VGNC Symbol;Acc:VGNC:34255]
ENSBTAG00000000382	219.7449016	238.5881784	-0.11869	0.48834	MED27	mediator complex subunit 27 [Source:VGNC Symbol;Acc:VGNC:31363]
ENSBTAG00000000385	201.1636815	178.796881	0.17005	0.41614	ZBTB18	zinc finger and BTB domain containing 18 [Source:VGNC Symbol;Acc:VGNC:37063]
ENSBTAG00000000386	3.807105454	4.534024829	-0.2521	0.85674
ENSBTAG00000000387	321.2208643	340.3892532	-0.08362	0.63349	NICN1	nicolin 1 [Source:NCBI gene;Acc:614730]
ENSBTAG00000000389	129.8719587	128.8229375	0.0117	0.96044	ZNF212	zinc finger protein 212 [Source:VGNC Symbol;Acc:VGNC:37226]
ENSBTAG00000000390	1234.711233	1279.342935	-0.051229	0.72077	TPST1	tyrosylprotein sulfotransferase 1 [Source:VGNC Symbol;Acc:VGNC:36264]
ENSBTAG00000000392	158.6141543	150.6114283	0.07469	0.68417	ASCC1	activating signal cointegrator 1 complex subunit 1 [Source:VGNC Symbol;Acc:VGNC:26203]
ENSBTAG00000000393	45.07416209	48.40768882	-0.10294	0.77778	SSPN	sarcospan [Source:VGNC Symbol;Acc:VGNC:35317]
ENSBTAG00000000394	348.9538725	367.0603953	-0.072981	0.8588	BACE2	beta-site APP-cleaving enzyme 2 [Source:VGNC Symbol;Acc:VGNC:26401]
ENSBTAG00000000395	2.801686358	2.357455168	0.24907	0.9147	ADAMTS20	ADAM metallopeptidase with thrombospondin type 1 motif 20 [Source:VGNC Symbol;Acc:VGNC:25625]
ENSBTAG00000000396	469.323304	238.8570558	0.97443	7.23E-06	PIM1	Pim-1 proto-oncogene, serine/threonine kinase [Source:VGNC Symbol;Acc:VGNC:32899]
ENSBTAG00000000397	0.942312196	0.469403405	1.0054	0.8854	CNPY1	canopy FGF signaling regulator 1 [Source:VGNC Symbol;Acc:VGNC:27526]
ENSBTAG00000000399	2.117852717	1.96030404	0.11152	1	NANOS3	nanos C2HC-type zinc finger 3 [Source:HGNC Symbol;Acc:HGNC:22048]
ENSBTAG00000000400	0	0	NA	NA	KRT85	keratin 85 [Source:VGNC Symbol;Acc:VGNC:50410]
ENSBTAG00000000401	0	0	NA	NA	TTC24	tetratricopeptide repeat domain 24 [Source:VGNC Symbol;Acc:VGNC:36463]
ENSBTAG00000000404	648.9325506	633.7345519	0.03419	0.7978	NAXE	NAD(P)HX epimerase [Source:NCBI gene;Acc:404132]
ENSBTAG00000000405	4287.286489	4299.322846	-0.0040446	0.9882	VKORC1	vitamin K epoxide reductase complex subunit 1 [Source:NCBI gene;Acc:445422]
ENSBTAG00000000406	82.45110607	105.2527754	-0.35225	0.1242	GPATCH4	G-patch domain containing 4 [Source:VGNC Symbol;Acc:VGNC:29519]
ENSBTAG00000000409	282.3817897	268.7539563	0.071361	0.65251	CDC40	cell division cycle 40 [Source:VGNC Symbol;Acc:VGNC:27068]
ENSBTAG00000000410	0	0	NA	NA	PAX4	paired box 4 [Source:VGNC Symbol;Acc:VGNC:53663]
ENSBTAG00000000411	1030.907335	1059.481421	-0.039444	0.81757	HGS	hepatocyte growth factor-regulated tyrosine kinase substrate [Source:VGNC Symbol;Acc:VGNC:29836]
ENSBTAG00000000413	255.6386065	263.5907966	-0.044194	0.82143	NRTN	neurturin [Source:VGNC Symbol;Acc:VGNC:32270]
ENSBTAG00000000414	4.996271916	7.743190028	-0.63208	0.52627	FUT6	fucosyltransferase 6 [Source:NCBI gene;Acc:338077]
ENSBTAG00000000415	1190.620222	1325.027277	-0.15431	0.30394	ERBIN	erbb2 interacting protein [Source:VGNC Symbol;Acc:VGNC:28565]
ENSBTAG00000000417	2869.923956	3181.866321	-0.14886	0.34209	MRPL12	solute carrier family 25 member 10 [Source:NCBI gene;Acc:100848134]
ENSBTAG00000000418	3.998212715	19.75571968	-2.3048	0.0068065	TOX3	TOX high mobility group box family member 3 [Source:VGNC Symbol;Acc:VGNC:36229]
ENSBTAG00000000419	2.338399905	1.80503126	0.3735	0.88219	PHEX	phosphate regulating endopeptidase homolog X-linked [Source:VGNC Symbol;Acc:VGNC:50571]
ENSBTAG00000000421	401.7349842	441.2432301	-0.13533	0.39404	EEA1	early endosome antigen 1 [Source:VGNC Symbol;Acc:VGNC:54421]
ENSBTAG00000000422	462.6528527	395.8547945	0.22496	0.21565	TSHZ1	teashirt zinc finger homeobox 1 [Source:HGNC Symbol;Acc:HGNC:10669]
ENSBTAG00000000423	298.2320514	284.5981242	0.067509	0.72154	RBM4B	RNA binding motif protein 4B [Source:NCBI gene;Acc:505756]
ENSBTAG00000000425	79.97953431	84.65219849	-0.081917	0.73402		60S ribosomal protein L17 [Source:UniProtKB/Swiss-Prot;Acc:Q3T025]
ENSBTAG00000000426	1.190807583	1.779588869	-0.5796	0.78412
ENSBTAG00000000428	299.7390105	367.9488103	-0.2958	0.092538	BAK1	BCL2 antagonist/killer 1 [Source:VGNC Symbol;Acc:VGNC:26416]
ENSBTAG00000000429	2365.126802	2550.33134	-0.10877	0.48267	DGCR2	DiGeorge syndrome critical region gene 2 [Source:NCBI gene;Acc:767971]
ENSBTAG00000000431	233.2605692	194.9436266	0.25889	0.19235	TRDC	T cell receptor delta constant [Source:HGNC Symbol;Acc:HGNC:12253]
ENSBTAG00000000432	166.6586451	168.6360078	-0.017016	0.96873
ENSBTAG00000000434	122.6305117	96.76517323	0.34176	0.10243	CRYAB	crystallin alpha B [Source:VGNC Symbol;Acc:VGNC:27732]
ENSBTAG00000000435	385.1160589	369.8001576	0.058547	0.7822	TARBP2	TARBP2, RISC loading complex RNA binding subunit [Source:VGNC Symbol;Acc:VGNC:35602]
ENSBTAG00000000436	383.7545882	274.4185337	0.48381	0.16777	TNFAIP3	TNF alpha induced protein 3 [Source:VGNC Symbol;Acc:VGNC:36155]
ENSBTAG00000000437	2.087281245	1.91675565	0.12296	0.98519	FFAR4	free fatty acid receptor 4 [Source:VGNC Symbol;Acc:VGNC:28962]
ENSBTAG00000000438	0	0	NA	NA	GNRHR	gonadotropin releasing hormone receptor [Source:VGNC Symbol;Acc:VGNC:29482]
ENSBTAG00000000439	298.3645073	323.1803373	-0.11526	0.5107	SFSWAP	splicing factor SWAP [Source:VGNC Symbol;Acc:VGNC:34524]
ENSBTAG00000000440	38.93907977	37.07761768	0.07067	0.84615	HSPB2	heat shock protein family B (small) member 2 [Source:NCBI gene;Acc:508671]
ENSBTAG00000000441	11.51185758	12.1480395	-0.077603	0.9472	SLC25A53	solute carrier family 25 member 53 [Source:VGNC Symbol;Acc:VGNC:34774]
ENSBTAG00000000442	70988.86161	68535.4999	0.050741	0.74957	RBP4	retinol binding protein 4 [Source:VGNC Symbol;Acc:VGNC:33815]
ENSBTAG00000000445	105.7259765	122.4311369	-0.21164	0.31559	PDE6C	phosphodiesterase 6C [Source:VGNC Symbol;Acc:VGNC:32681]
ENSBTAG00000000446	972.8129349	730.3782871	0.41352	0.023982	ATP11A	ATPase phospholipid transporting 11A [Source:VGNC Symbol;Acc:VGNC:26274]
ENSBTAG00000000447	114.4146947	133.9868299	-0.22782	0.27378	FRA10AC1	FRA10A associated CGG repeat 1 [Source:VGNC Symbol;Acc:VGNC:52779]
ENSBTAG00000000448	2.316282524	2.632927082	-0.18486	0.99029	BDH1	3-hydroxybutyrate dehydrogenase 1 [Source:VGNC Symbol;Acc:VGNC:26457]
ENSBTAG00000000451	178.758861	200.9801864	-0.16904	0.35872	TMEM126A	transmembrane protein 126A [Source:NCBI gene;Acc:529762]
ENSBTAG00000000454	118.2107469	107.0209315	0.14347	0.50039	TMEM106C	transmembrane protein 106C [Source:VGNC Symbol;Acc:VGNC:35946]
ENSBTAG00000000455	1162.37802	1173.260526	-0.013444	0.89131	CREBZF	CREB/ATF bZIP transcription factor [Source:VGNC Symbol;Acc:VGNC:27701]
ENSBTAG00000000456	0.235851598	0	Inf	1	CPB1	carboxypeptidase B1 [Source:VGNC Symbol;Acc:VGNC:27645]
ENSBTAG00000000457	1.185014112	1.040416629	0.18774	1	CCDC89	coiled-coil domain containing 89 [Source:VGNC Symbol;Acc:VGNC:26929]
ENSBTAG00000000458	311.3107111	326.4121941	-0.06834	0.71502	DYNC1LI2	dynein cytoplasmic 1 light intermediate chain 2 [Source:VGNC Symbol;Acc:VGNC:28273]
ENSBTAG00000000459	301.6053495	334.1294503	-0.14775	0.41321	POMGNT2	protein O-linked mannose N-acetylglucosaminyltransferase 2 (beta 1,4-) [Source:NCBI gene;Acc:497030]
ENSBTAG00000000460	70.59902969	100.5349361	-0.50998	0.042578	SYTL2	synaptotagmin like 2 [Source:NCBI gene;Acc:614406]
ENSBTAG00000000462	225.3161468	235.2051361	-0.061969	0.77337	CCDC102A	coiled-coil domain containing 102A [Source:VGNC Symbol;Acc:VGNC:26829]
ENSBTAG00000000469	952.6252572	971.1507614	-0.027786	0.886	PPP2CA	protein phosphatase 2 catalytic subunit alpha [Source:VGNC Symbol;Acc:VGNC:33251]
ENSBTAG00000000470	0	0.825124156	#NAME?	0.48247	IBSP	integrin binding sialoprotein [Source:VGNC Symbol;Acc:VGNC:30021]
ENSBTAG00000000472	53.18175938	73.97812374	-0.47617	0.068672	ZNF570	zinc finger protein 570 [Source:VGNC Symbol;Acc:VGNC:50121]
ENSBTAG00000000473	322.8725178	342.7504808	-0.086194	0.66124	ATP10D	ATPase phospholipid transporting 10D (putative) [Source:NCBI gene;Acc:536495]
ENSBTAG00000000475	77.87906235	90.93694204	-0.22363	0.36126	IMMP1L	inner mitochondrial membrane peptidase subunit 1 [Source:VGNC Symbol;Acc:VGNC:30180]
ENSBTAG00000000476	134.4318926	119.0119301	0.17577	0.39994	THPO	thrombopoietin [Source:VGNC Symbol;Acc:VGNC:35844]
ENSBTAG00000000477	8.889256319	9.881277827	-0.15263	0.89202	TLR5	toll like receptor 5 [Source:VGNC Symbol;Acc:VGNC:52835]
ENSBTAG00000000478	3.792497708	2.89389109	0.39014	0.77617	LSMEM2	leucine rich single-pass membrane protein 2 [Source:VGNC Symbol;Acc:VGNC:31062]
ENSBTAG00000000480	934.1749044	882.9470655	0.081366	0.622	IFRD2	interferon related developmental regulator 2 [Source:VGNC Symbol;Acc:VGNC:30063]
ENSBTAG00000000483	95.81666569	105.5174839	-0.13913	0.55794	HYAL1	hyaluronoglucosaminidase 1 [Source:NCBI gene;Acc:515397]
ENSBTAG00000000484	271.0683292	286.5566697	-0.080164	0.62652	HYAL2	hyaluronoglucosaminidase 2 [Source:VGNC Symbol;Acc:VGNC:30011]
ENSBTAG00000000487	0	0	NA	NA
ENSBTAG00000000489	21.06203975	35.90687025	-0.76961	0.035178	WDR54	WD repeat domain 54 [Source:VGNC Symbol;Acc:VGNC:36905]
ENSBTAG00000000490	55.73906036	39.13511597	0.51022	0.08664	RTKN	rhotekin [Source:VGNC Symbol;Acc:VGNC:34197]
ENSBTAG00000000492	535.9048067	587.4473895	-0.13248	0.44668	ASNSD1	asparagine synthetase domain containing 1 [Source:VGNC Symbol;Acc:VGNC:26216]
ENSBTAG00000000494	43.9846416	24.48479074	0.84511	0.010511	PDE4D	phosphodiesterase 4D [Source:VGNC Symbol;Acc:VGNC:32677]
ENSBTAG00000000495	156.6912294	151.6899263	0.046799	0.88021	HAVCR2	hepatitis A virus cellular receptor 2 [Source:NCBI gene;Acc:768047]
ENSBTAG00000000496	18.15399353	16.98674707	0.095877	0.87664	SLC12A8	solute carrier family 12 member 8 [Source:VGNC Symbol;Acc:VGNC:34671]
ENSBTAG00000000497	1120.955827	1072.578318	0.063646	0.64796	AKR1A1	aldo-keto reductase family 1 member A1 [Source:VGNC Symbol;Acc:VGNC:25795]
ENSBTAG00000000500	40.02202213	61.10312886	-0.61045	0.076956	PINX1	PIN2 (TERF1) interacting telomerase inhibitor 1 [Source:VGNC Symbol;Acc:VGNC:32905]
ENSBTAG00000000501	135.8101363	160.6147038	-0.24201	0.516	KLHL13	kelch like family member 13 [Source:VGNC Symbol;Acc:VGNC:30643]
ENSBTAG00000000502	0.72172766	0.4915843	0.55402	1	DAZL	deleted in azoospermia like [Source:VGNC Symbol;Acc:VGNC:53530]
ENSBTAG00000000504	202.6170371	200.5836308	0.014552	0.93864	GTF2B	general transcription factor IIB [Source:VGNC Symbol;Acc:VGNC:29693]
ENSBTAG00000000505	391.5582832	439.091974	-0.1653	0.31146	KYAT3	kynurenine aminotransferase 3 [Source:VGNC Symbol;Acc:VGNC:30758]
ENSBTAG00000000507	59.20549308	78.72024591	-0.411	0.11688	NR4A1	nuclear receptor subfamily 4 group A member 1 [Source:VGNC Symbol;Acc:VGNC:32245]
ENSBTAG00000000510	449.9983264	375.3976514	0.2615	0.15444	ATG101	autophagy related 101 [Source:VGNC Symbol;Acc:VGNC:26249]
ENSBTAG00000000511	84.32276384	67.71293614	0.31649	0.21355	CNST	consortin, connexin sorting protein [Source:VGNC Symbol;Acc:VGNC:27532]
ENSBTAG00000000512	24.19059081	17.9050063	0.43408	0.29283	SNTA1	syntrophin alpha 1 [Source:VGNC Symbol;Acc:VGNC:35083]
ENSBTAG00000000516	0.488536683	0	Inf	0.7685	OTOR	otoraplin [Source:VGNC Symbol;Acc:VGNC:50240]
ENSBTAG00000000517	47.90387633	46.41365476	0.045593	0.88415	ANKRD29	ankyrin repeat domain 29 [Source:VGNC Symbol;Acc:VGNC:25921]
ENSBTAG00000000518	0	0	NA	NA
ENSBTAG00000000520	2.391088757	6.155569253	-1.3642	0.15148	ATP2B3	ATPase plasma membrane Ca2+ transporting 3 [Source:VGNC Symbol;Acc:VGNC:26295]
ENSBTAG00000000521	85.14922929	81.02305544	0.071661	0.73654	PLEKHA8	pleckstrin homology domain containing A8 [Source:VGNC Symbol;Acc:VGNC:53664]
ENSBTAG00000000522	234624.6748	264436.7963	-0.17257	0.27472	AHSG	alpha 2-HS glycoprotein [Source:VGNC Symbol;Acc:VGNC:25756]
ENSBTAG00000000524	387.2517952	395.127889	-0.029048	0.85831	CSTB	cystatin B (stefin B) [Source:NCBI gene;Acc:512805]
ENSBTAG00000000526	647.8974216	633.1617794	0.033191	0.84147	TOPBP1	DNA topoisomerase II binding protein 1 [Source:VGNC Symbol;Acc:VGNC:49585]
ENSBTAG00000000527	812.0079191	755.4548866	0.10415	0.50448	ZFAND3	zinc finger AN1-type containing 3 [Source:VGNC Symbol;Acc:VGNC:37151]
ENSBTAG00000000528	282.4944342	307.1898243	-0.12091	0.51889	MANBAL	mannosidase beta like [Source:VGNC Symbol;Acc:VGNC:31168]
ENSBTAG00000000529	197.5887857	213.1598564	-0.10943	0.51986	BTBD9	BTB domain containing 9 [Source:VGNC Symbol;Acc:VGNC:54397]
ENSBTAG00000000531	0.233190977	0.234701703	-0.0093163	1
ENSBTAG00000000532	55.09548688	54.33674656	0.020006	0.93816	EXO5	exonuclease 5 [Source:NCBI gene;Acc:538883]
ENSBTAG00000000533	13.93242362	16.3049826	-0.22687	0.66201	ZNF684	exonuclease 5 [Source:NCBI gene;Acc:538883]
ENSBTAG00000000534	0.244268341	0.256882598	-0.072642	1	PNOC	prepronociceptin [Source:VGNC Symbol;Acc:VGNC:33089]
ENSBTAG00000000535	3.068544308	2.33494419	0.39417	0.82421	PCNX2	pecanex homolog 2 [Source:VGNC Symbol;Acc:VGNC:32639]
ENSBTAG00000000536	342.421826	341.0709215	0.0057029	0.92322	ZNF395	zinc finger protein 395 [Source:VGNC Symbol;Acc:VGNC:37266]
ENSBTAG00000000539	402.0511741	372.4511397	0.11033	0.49079	LRRC28	leucine rich repeat containing 28 [Source:VGNC Symbol;Acc:VGNC:31007]
ENSBTAG00000000540	12.83211956	16.58274938	-0.36992	0.45695	RNF112	ring finger protein 112 [Source:VGNC Symbol;Acc:VGNC:34011]
ENSBTAG00000000541	0	0	NA	NA	NKX2-1	NK2 homeobox 1 [Source:VGNC Symbol;Acc:VGNC:49980]
ENSBTAG00000000542	202.6743128	225.4388393	-0.15357	0.4076	CFAP36	cilia and flagella associated protein 36 [Source:VGNC Symbol;Acc:VGNC:27242]
ENSBTAG00000000545	1292.820373	1367.847177	-0.081385	0.60024	PPP4R3B	protein phosphatase 4 regulatory subunit 3B [Source:NCBI gene;Acc:516489]
ENSBTAG00000000546	689.7025167	632.0015681	0.12605	0.45483	TOB1	transducer of ERBB2, 1 [Source:VGNC Symbol;Acc:VGNC:36212]
ENSBTAG00000000548	265.3341177	243.7148791	0.12262	0.4762	KLHDC10	kelch domain containing 10 [Source:VGNC Symbol;Acc:VGNC:30634]
ENSBTAG00000000550	2776.049934	2573.327499	0.1094	0.48437	ATP5F1D	ATP synthase F1 subunit delta [Source:VGNC Symbol;Acc:VGNC:26302]
ENSBTAG00000000551	152.259465	127.1636908	0.25985	0.22872	SMNDC1	survival motor neuron domain containing 1 [Source:VGNC Symbol;Acc:VGNC:35024]
ENSBTAG00000000552	0.699572931	0.269768835	1.3748	0.8397	DISP2	dispatched RND transporter family member 2 [Source:VGNC Symbol;Acc:VGNC:28075]
ENSBTAG00000000555	2867.563283	3053.946518	-0.090849	0.55447	ACO1	aconitase 1 [Source:VGNC Symbol;Acc:VGNC:25545]
ENSBTAG00000000558	0	0	NA	NA	NEUROD6	neuronal differentiation 6 [Source:VGNC Symbol;Acc:VGNC:32020]
ENSBTAG00000000559	709.158379	895.8015655	-0.33707	0.18719	PLTP	phospholipid transfer protein [Source:VGNC Symbol;Acc:VGNC:33055]
ENSBTAG00000000560	18.16393935	16.86832935	0.10676	0.87732
ENSBTAG00000000561	554.8538251	315.4663485	0.81462	3.02E-06	OCLN	occludin [Source:VGNC Symbol;Acc:VGNC:32397]
ENSBTAG00000000562	951.631406	897.0031281	0.08529	0.6107	TOMM20	translocase of outer mitochondrial membrane 20 [Source:NCBI gene;Acc:781575]
ENSBTAG00000000563	595.1786968	647.6653413	-0.12193	0.48938	MYD88	myeloid differentiation primary response 88 [Source:VGNC Symbol;Acc:VGNC:31789]
ENSBTAG00000000564	4.042522172	1.082006754	1.9015	0.14179	NSG2	neuronal vesicle trafficking associated 2 [Source:NCBI gene;Acc:613901]
ENSBTAG00000000565	308.0147057	321.6934729	-0.062687	0.70546	RFX7	regulatory factor X7 [Source:VGNC Symbol;Acc:VGNC:33899]
ENSBTAG00000000566	58.81257037	46.76285797	0.33076	0.25676	CCDC14	Bos taurus coiled-coil domain containing 14 (CCDC14), transcript variant 2, mRNA. [Source:RefSeq mRNA;Acc:NM_001101298]
ENSBTAG00000000567	0	0	NA	NA
ENSBTAG00000000568	3.778797071	2.30020714	0.71616	0.58855	CCDC154	coiled-coil domain containing 154 [Source:VGNC Symbol;Acc:VGNC:26859]
ENSBTAG00000000569	213.1469624	368.9568326	-0.7916	0.0042346	HES1	hes family bHLH transcription factor 1 [Source:VGNC Symbol;Acc:VGNC:29818]
ENSBTAG00000000570	6.190436784	7.665879118	-0.30841	0.70629	RET	ret proto-oncogene [Source:VGNC Symbol;Acc:VGNC:33876]
ENSBTAG00000000571	405.6355637	406.4035019	-0.0027287	0.96077	ARHGAP27	Rho GTPase activating protein 27 [Source:VGNC Symbol;Acc:VGNC:26085]
ENSBTAG00000000573	0	0	NA	NA
ENSBTAG00000000574	0	0	NA	NA	OR10Z1	olfactory receptor, family 10, subfamily Z, member 1 [Source:NCBI gene;Acc:514553]
ENSBTAG00000000575	2758.656058	3071.01463	-0.15475	0.72345	TNC	tenascin C [Source:VGNC Symbol;Acc:VGNC:36152]
ENSBTAG00000000576	2.820123617	2.443407083	0.20686	0.91273	ADGRG2	adhesion G protein-coupled receptor G2 [Source:VGNC Symbol;Acc:VGNC:25666]
ENSBTAG00000000578	765.3456617	689.914396	0.14969	0.35905	ABHD16A	abhydrolase domain containing 16A [Source:VGNC Symbol;Acc:VGNC:25495]
ENSBTAG00000000579	798.273936	746.3433414	0.097044	0.5557	NIPBL	NIPBL, cohesin loading factor [Source:VGNC Symbol;Acc:VGNC:32085]
ENSBTAG00000000580	0	1.288004569	#NAME?	0.23912	LY6G6F	lymphocyte antigen 6 family member G6F [Source:NCBI gene;Acc:539920]
ENSBTAG00000000581	472.4004272	441.1624927	0.0987	0.56194	DOCK10	dedicator of cytokinesis 10 [Source:VGNC Symbol;Acc:VGNC:28155]
ENSBTAG00000000582	0.244268341	0	Inf	1	LY6G6E	lymphocyte antigen 6 complex, locus G6E [Source:NCBI gene;Acc:512743]
ENSBTAG00000000584	0	0	NA	NA		alpha-1,3-mannosyl-glycoprotein 4-beta-N-acetylglucosaminyltransferase C [Source:NCBI gene;Acc:790004]
ENSBTAG00000000585	0.929705755	1.519114692	-0.70838	0.78653	LY6G6C	lymphocyte antigen 6 family member G6C [Source:VGNC Symbol;Acc:VGNC:31090]
ENSBTAG00000000586	107.5719923	128.2929668	-0.25414	0.28494
ENSBTAG00000000588	8.033809872	6.576859541	0.28869	0.71687	CHODL	chondrolectin [Source:VGNC Symbol;Acc:VGNC:27308]
ENSBTAG00000000589	13.20278879	13.38060621	-0.019301	1	CACNG4	calcium voltage-gated channel auxiliary subunit gamma 4 [Source:VGNC Symbol;Acc:VGNC:26689]
ENSBTAG00000000590	315.2720407	288.9581773	0.12574	0.70107	POLE	DNA polymerase epsilon, catalytic subunit [Source:VGNC Symbol;Acc:VGNC:33118]
ENSBTAG00000000593	5.622282203	5.579991302	0.010893	1	ST8SIA1	ST8 alpha-N-acetyl-neuraminide alpha-2,8-sialyltransferase 1 [Source:VGNC Symbol;Acc:VGNC:49964]
ENSBTAG00000000595	4.707806162	2.855562461	0.72128	0.50632	FBN3	fibrillin 3 [Source:VGNC Symbol;Acc:VGNC:28886]
ENSBTAG00000000597	0	0	NA	NA	TMPRSS15	transmembrane serine protease 15 [Source:VGNC Symbol;Acc:VGNC:36139]
ENSBTAG00000000598	2259.220834	2392.446868	-0.082662	0.59101	CST3	cystatin C [Source:NCBI gene;Acc:281102]
ENSBTAG00000000599	1975.830331	1830.033939	0.11059	0.48105	CCNI	cyclin I [Source:VGNC Symbol;Acc:VGNC:26971]
ENSBTAG00000000601	24.32093325	19.96674982	0.2846	0.51264	COL11A2	collagen type XI alpha 2 chain [Source:VGNC Symbol;Acc:VGNC:27554]
ENSBTAG00000000602	626.6813251	633.6594756	-0.015976	0.92916	RXRB	retinoid X receptor beta [Source:VGNC Symbol;Acc:VGNC:34231]
ENSBTAG00000000603	334.2379172	303.7986613	0.13776	0.55163	JAM2	junctional adhesion molecule 2 [Source:VGNC Symbol;Acc:VGNC:50011]
ENSBTAG00000000604	227.8361458	128.3329621	0.8281	0.13695	GPNMB	glycoprotein nmb [Source:VGNC Symbol;Acc:VGNC:29541]
ENSBTAG00000000605	396.3420212	449.0171429	-0.18002	0.30593	ATP5PF	ATP synthase peripheral stalk subunit F6 [Source:VGNC Symbol;Acc:VGNC:26304]
ENSBTAG00000000606	0	0	NA	NA	SYT10	synaptotagmin 10 [Source:VGNC Symbol;Acc:VGNC:35536]
ENSBTAG00000000607	291.2028796	329.8736392	-0.17989	0.32058	ABCF2	ATP binding cassette subfamily F member 2 [Source:VGNC Symbol;Acc:VGNC:25481]
ENSBTAG00000000608	434.3771798	436.6833887	-0.0076393	0.97917	PRCC	papillary renal cell carcinoma (translocation-associated) [Source:NCBI gene;Acc:507189]
ENSBTAG00000000609	12.88477106	9.543002909	0.43315	0.4749
ENSBTAG00000000611	0	0	NA	NA	C25H16orf90	chromosome 25 open reading frame, human C16orf90 [Source:NCBI gene;Acc:767879]
ENSBTAG00000000613	725.8079794	781.1154047	-0.10595	0.52885	ELAVL1	ELAV like RNA binding protein 1 [Source:VGNC Symbol;Acc:VGNC:28424]
ENSBTAG00000000616	26.63112352	30.08926293	-0.17614	0.66132	GPR161	G protein-coupled receptor 161 [Source:VGNC Symbol;Acc:VGNC:29566]
ENSBTAG00000000617	0.229001279	0.295211227	-0.36639	1
ENSBTAG00000000619	0	0	NA	NA	KRT74	keratin 74 [Source:VGNC Symbol;Acc:VGNC:30738]
ENSBTAG00000000620	1.160236111	1.278709911	-0.14027	1	MCMDC2	minichromosome maintenance domain containing 2 [Source:VGNC Symbol;Acc:VGNC:31317]
ENSBTAG00000000621	276.5129705	160.1373076	0.78804	0.20261	CATSPERG	cation channel sperm associated auxiliary subunit gamma [Source:VGNC Symbol;Acc:VGNC:26798]
ENSBTAG00000000622	3102.33101	3280.490229	-0.080559	0.61961	RPS17	ribosomal protein S17 [Source:VGNC Symbol;Acc:VGNC:49958]
ENSBTAG00000000623	108.8354363	74.200793	0.55264	0.22501
ENSBTAG00000000625	371.282071	330.0103247	0.17	0.32423	SMAD6	SMAD family member 6 [Source:VGNC Symbol;Acc:VGNC:34979]
ENSBTAG00000000626	0.707554794	1.323071701	-0.90298	0.77344	STK32A	serine/threonine kinase 32A [Source:VGNC Symbol;Acc:VGNC:35394]
ENSBTAG00000000628	5.911879502	5.767553036	0.035657	1
ENSBTAG00000000629	35.52037519	37.50443933	-0.078415	0.942	MMS22L	MMS22 like, DNA repair protein [Source:VGNC Symbol;Acc:VGNC:31535]
ENSBTAG00000000630	784.0785401	797.0189214	-0.023616	0.87239	LSM14A	LSM14A, mRNA processing body assembly factor [Source:VGNC Symbol;Acc:VGNC:31053]
ENSBTAG00000000632	67.03988634	56.06576363	0.2579	0.31987	RAD54B	RAD54 homolog B [Source:NCBI gene;Acc:533414]
ENSBTAG00000000634	20.14497313	21.13309227	-0.069084	0.86005	MLPH	Bos taurus melanophilin (MLPH), mRNA. [Source:RefSeq mRNA;Acc:NM_001081597]
ENSBTAG00000000638	91.68065623	96.74053471	-0.077503	0.93919	CDT1	chromatin licensing and DNA replication factor 1 [Source:VGNC Symbol;Acc:VGNC:27158]
ENSBTAG00000000639	1504.454104	1669.778263	-0.15042	0.32041	APRT	adenine phosphoribosyltransferase [Source:VGNC Symbol;Acc:VGNC:26042]
ENSBTAG00000000640	590.8080579	673.1613533	-0.18826	0.23679	SELENOS	selenoprotein S [Source:NCBI gene;Acc:512276]
ENSBTAG00000000641	28.45322529	29.0098575	-0.027951	0.98675	SKAP1	src kinase associated phosphoprotein 1 [Source:VGNC Symbol;Acc:VGNC:54484]
ENSBTAG00000000642	1460.979368	1494.188335	-0.032426	0.83889	INTS1	integrator complex subunit 1 [Source:VGNC Symbol;Acc:VGNC:30223]
ENSBTAG00000000644	0.464852877	0.234701703	0.98595	1	S100A5	S100 calcium binding protein A5 [Source:VGNC Symbol;Acc:VGNC:34245]
ENSBTAG00000000646	286.8216997	325.1912159	-0.18113	0.31457	ANAPC4	anaphase promoting complex subunit 4 [Source:VGNC Symbol;Acc:VGNC:25884]
ENSBTAG00000000647	1377.572759	1488.106286	-0.11135	0.47373	SELENOO	selenoprotein O [Source:NCBI gene;Acc:790464]
ENSBTAG00000000648	415.410424	484.3375083	-0.22148	0.33836	ADAMTS5	ADAM metallopeptidase with thrombospondin type 1 motif 5 [Source:VGNC Symbol;Acc:VGNC:50085]
ENSBTAG00000000650	545.436623	615.5421982	-0.17445	0.28126	TUBGCP6	tubulin gamma complex associated protein 6 [Source:VGNC Symbol;Acc:VGNC:36516]
ENSBTAG00000000653	276.1525371	288.8886903	-0.065048	0.72928	PPP1R16B	protein phosphatase 1 regulatory subunit 16B [Source:VGNC Symbol;Acc:VGNC:33231]
ENSBTAG00000000654	33.92254815	61.06658197	-0.84814	0.24751	ARMC4	armadillo repeat containing 4 [Source:VGNC Symbol;Acc:VGNC:26158]
ENSBTAG00000000655	26.44197557	25.84701236	0.032832	0.9881
ENSBTAG00000000656	208.4909996	191.1093097	0.12559	0.51905	NFATC1	nuclear factor of activated T cells 1 [Source:VGNC Symbol;Acc:VGNC:32030]
ENSBTAG00000000658	183.8516217	171.5610864	0.09982	0.6424	WDR97	WD repeat domain 97 [Source:VGNC Symbol;Acc:VGNC:53884]
ENSBTAG00000000660	28.85653769	59.22730798	-1.0374	0.041695	FAM83D	family with sequence similarity 83 member D [Source:VGNC Symbol;Acc:VGNC:28835]
ENSBTAG00000000662	582.2060761	546.7486128	0.090652	0.58408	TCF20	transcription factor 20 [Source:VGNC Symbol;Acc:VGNC:35689]
ENSBTAG00000000664	70.05090785	93.59112101	-0.41797	0.39043	SLC22A15	solute carrier family 22 member 15 [Source:VGNC Symbol;Acc:VGNC:34723]
ENSBTAG00000000665	0.944972817	0.590422453	0.67853	0.87856	HCRT	hypocretin neuropeptide precursor [Source:VGNC Symbol;Acc:VGNC:29780]
ENSBTAG00000000666	431.5665093	394.720453	0.12875	0.4676	GHDC	GH3 domain containing [Source:VGNC Symbol;Acc:VGNC:29347]
ENSBTAG00000000667	10.19331142	15.74326404	-0.62711	0.22588	APOL3	apolipoprotein L, 3 [Source:NCBI gene;Acc:512905]
ENSBTAG00000000668	115.9636024	117.1060617	-0.014144	0.98938	SLC22A5	solute carrier family 22 member 5 [Source:VGNC Symbol;Acc:VGNC:34730]
ENSBTAG00000000670	88.18535951	113.3908413	-0.36269	0.10583	RRP9	ribosomal RNA processing 9, U3 small nucleolar RNA binding protein [Source:VGNC Symbol;Acc:VGNC:34172]
ENSBTAG00000000671	97.79981317	97.10834906	0.010236	0.99352	PARP3	poly(ADP-ribose) polymerase family member 3 [Source:HGNC Symbol;Acc:HGNC:273]
ENSBTAG00000000672	141.3728654	124.912431	0.17859	0.36694	OTULINL	OTU deubiquitinase with linear linkage specificity like [Source:VGNC Symbol;Acc:VGNC:28712]
ENSBTAG00000000675	391.5087769	405.4415579	-0.050449	0.76525	PGS1	phosphatidylglycerophosphate synthase 1 [Source:VGNC Symbol;Acc:VGNC:32803]
ENSBTAG00000000676	319.9889882	312.7975529	0.032793	0.86958	DOPEY1	dopey family member 1 [Source:VGNC Symbol;Acc:VGNC:28172]
ENSBTAG00000000678	3742.084317	3745.531072	-0.0013282	0.96689	CSDE1	cold shock domain containing E1 [Source:VGNC Symbol;Acc:VGNC:27751]
ENSBTAG00000000679	112.1731714	134.0527289	-0.25707	0.32892	PGM3	phosphoglucomutase 3 [Source:VGNC Symbol;Acc:VGNC:32796]
ENSBTAG00000000682	235.3136182	227.5276674	0.048543	0.78408		Rap guanine nucleotide exchange factor 6 [Source:NCBI gene;Acc:789597]
ENSBTAG00000000683	793.7902679	576.9519693	0.46031	0.036196	WDR37	WD repeat domain 37 [Source:VGNC Symbol;Acc:VGNC:36895]
ENSBTAG00000000684	1746.810277	1812.117035	-0.052953	0.74342	ARHGEF10L	Rho guanine nucleotide exchange factor 10 like [Source:VGNC Symbol;Acc:VGNC:26105]
ENSBTAG00000000686	55.01358253	65.66457382	-0.25533	0.3717	NANP	N-acetylneuraminic acid phosphatase [Source:VGNC Symbol;Acc:VGNC:31877]
ENSBTAG00000000687	207.0490723	204.5264478	0.017685	0.97159	POC1B	POC1 centriolar protein B [Source:VGNC Symbol;Acc:VGNC:50158]
ENSBTAG00000000688	0	0	NA	NA
ENSBTAG00000000690	0	0.295211227	#NAME?	0.97859	THEM5	thioesterase superfamily member 5 [Source:VGNC Symbol;Acc:VGNC:50123]
ENSBTAG00000000693	777.1784292	673.8708612	0.20577	0.19664	UBE2R2	ubiquitin conjugating enzyme E2 R2 [Source:VGNC Symbol;Acc:VGNC:36594]
ENSBTAG00000000694	1241.769103	1270.202682	-0.032662	0.84105	TAF10	TATA-box binding protein associated factor 10 [Source:VGNC Symbol;Acc:VGNC:35567]
ENSBTAG00000000695	508.6206591	593.6240378	-0.22296	0.26127	UBAP2	ubiquitin associated protein 2 [Source:VGNC Symbol;Acc:VGNC:36572]
ENSBTAG00000000696	1075.751573	1126.695751	-0.066753	0.67759	ILK	integrin linked kinase [Source:VGNC Symbol;Acc:VGNC:30177]
ENSBTAG00000000697	82.02666309	108.5745031	-0.40452	0.078417	RRP8	ribosomal RNA processing 8 [Source:VGNC Symbol;Acc:VGNC:34171]
ENSBTAG00000000698	1.160236111	0.82186266	0.49745	0.91208	MYO18B	myosin XVIIIB [Source:VGNC Symbol;Acc:VGNC:31814]
ENSBTAG00000000699	27.79988842	23.09387963	0.26757	0.5255
ENSBTAG00000000700	426.3322965	416.9820654	0.031993	0.84706	PARVA	parvin alpha [Source:VGNC Symbol;Acc:VGNC:32589]
ENSBTAG00000000703	10.04373631	16.24984607	-0.69413	0.18831	ST6GAL2	ST6 beta-galactoside alpha-2,6-sialyltransferase 2 [Source:VGNC Symbol;Acc:VGNC:35338]
ENSBTAG00000000704	2398.57445	2280.479663	0.07284	0.58381	GUSB	glucuronidase beta [Source:NCBI gene;Acc:515687]
ENSBTAG00000000705	919.7087535	909.5322597	0.016052	0.88394	COX7A2L	cytochrome c oxidase subunit 7A2 like [Source:VGNC Symbol;Acc:VGNC:27640]
ENSBTAG00000000706	855.8506409	1064.020288	-0.31409	0.049221	ADAMTS1	ADAM metallopeptidase with thrombospondin type 1 motif 1 [Source:VGNC Symbol;Acc:VGNC:25614]
ENSBTAG00000000707	8.489189158	5.511490352	0.62318	0.39868	WISP1	WNT1 inducible signaling pathway protein 1 [Source:VGNC Symbol;Acc:VGNC:36944]
ENSBTAG00000000710	383.5697833	343.9670316	0.15722	0.37624	PIP5K1C	phosphatidylinositol-4-phosphate 5-kinase type 1 gamma [Source:VGNC Symbol;Acc:VGNC:32912]
ENSBTAG00000000711	277.13914	195.5985059	0.50272	0.0066944	NDRG1	N-myc downstream regulated 1 [Source:VGNC Symbol;Acc:VGNC:53868]
ENSBTAG00000000712	615.2722606	626.1798347	-0.025352	0.83955	FBXW2	F-box and WD repeat domain containing 2 [Source:VGNC Symbol;Acc:VGNC:28923]
ENSBTAG00000000713	1382.071841	1216.804051	0.18374	0.26269	AGFG2	ArfGAP with FG repeats 2 [Source:VGNC Symbol;Acc:VGNC:25726]
ENSBTAG00000000715	96.71709567	92.54036744	0.063688	0.74544		GTPase IMAP family member 5 [Source:NCBI gene;Acc:530077]
ENSBTAG00000000717	399.2046104	432.949054	-0.11707	0.69011	PLPP2	phospholipid phosphatase 2 [Source:VGNC Symbol;Acc:VGNC:33045]
ENSBTAG00000000718	7.585430297	2.627224003	1.5297	0.078168	TMPRSS9	transmembrane serine protease 9 [Source:VGNC Symbol;Acc:VGNC:36145]
ENSBTAG00000000719	0	0.256882598	#NAME?	0.97858
ENSBTAG00000000720	2.783833371	5.799365186	-1.0588	0.29436	CTSL	cathepsin L [Source:NCBI gene;Acc:515200]
ENSBTAG00000000721	214.2061465	171.9712901	0.31683	0.11869	GPATCH1	G-patch domain containing 1 [Source:VGNC Symbol;Acc:VGNC:29514]
ENSBTAG00000000725	139.9434141	134.0425869	0.062152	0.77389	USP42	ubiquitin specific peptidase 42 [Source:VGNC Symbol;Acc:VGNC:50065]
ENSBTAG00000000726	0	0	NA	NA	OR1J1	olfactory receptor, family 1, subfamily J, member 1 [Source:NCBI gene;Acc:514505]
ENSBTAG00000000727	215.8485975	225.441507	-0.062733	0.76202	RNF169	ring finger protein 169 [Source:VGNC Symbol;Acc:VGNC:34034]
ENSBTAG00000000728	3.307093875	5.208936219	-0.65542	0.50258	ZNF597	zinc finger protein 597 [Source:HGNC Symbol;Acc:HGNC:26573]
ENSBTAG00000000730	0.235851598	0	Inf	1	GCG	glucagon [Source:VGNC Symbol;Acc:VGNC:29284]
ENSBTAG00000000731	1.91672494	0.552093824	1.7957	0.39979	WFIKKN2	WAP, follistatin/kazal, immunoglobulin, kunitz and netrin domain containing 2 [Source:NCBI gene;Acc:531979]
ENSBTAG00000000735	32.44147854	25.9080052	0.32444	0.37792	BCL2A1	BCL2 related protein A1 [Source:NCBI gene;Acc:282151]
ENSBTAG00000000736	9.603226551	12.02457887	-0.3244	0.59374	LRP8	LDL receptor related protein 8 [Source:VGNC Symbol;Acc:VGNC:30994]
ENSBTAG00000000737	87.25914214	78.90093885	0.14526	0.55995	DMXL2	Dmx like 2 [Source:HGNC Symbol;Acc:HGNC:2938]
ENSBTAG00000000738	210.4777507	250.3105271	-0.25005	0.18984	DAPK1	death associated protein kinase 1 [Source:VGNC Symbol;Acc:VGNC:27877]
ENSBTAG00000000742	640.6873092	651.7474983	-0.024693	0.98903	AMOTL2	angiomotin like 2 [Source:VGNC Symbol;Acc:VGNC:25872]
ENSBTAG00000000743	0.235851598	0	Inf	1	MBOAT4	membrane bound O-acyltransferase domain containing 4 [Source:VGNC Symbol;Acc:VGNC:31288]
ENSBTAG00000000744	193.9522555	180.4105705	0.10442	0.62867	DCTN6	dynactin subunit 6 [Source:VGNC Symbol;Acc:VGNC:27933]
ENSBTAG00000000745	333.3514297	388.5980396	-0.22123	0.19279	AQP1	aquaporin 1 (Colton blood group) [Source:NCBI gene;Acc:282653]
ENSBTAG00000000746	1012.92519	1040.127922	-0.038233	0.78379	KAT2B	lysine acetyltransferase 2B [Source:VGNC Symbol;Acc:VGNC:30399]
ENSBTAG00000000748	183.6953557	221.2377609	-0.26828	0.17205	GAR1	GAR1 ribonucleoprotein [Source:VGNC Symbol;Acc:VGNC:29251]
ENSBTAG00000000749	0	0	NA	NA	LMNTD1	lamin tail domain containing 1 [Source:VGNC Symbol;Acc:VGNC:30932]
ENSBTAG00000000750	165.3054024	167.0857672	-0.015455	0.93848	MSL2	MSL complex subunit 2 [Source:VGNC Symbol;Acc:VGNC:31699]
ENSBTAG00000000751	4.22564757	2.690995023	0.65103	0.54227	RRH	retinal pigment epithelium-derived rhodopsin homolog [Source:VGNC Symbol;Acc:VGNC:34163]
ENSBTAG00000000752	23.64062569	29.63370181	-0.32597	0.52721	SGO1	shugoshin 1 [Source:VGNC Symbol;Acc:VGNC:34545]
ENSBTAG00000000753	269.4134494	297.9244087	-0.14512	0.41614	PIAS4	protein inhibitor of activated STAT 4 [Source:VGNC Symbol;Acc:VGNC:32858]
ENSBTAG00000000754	2864.029097	2716.48638	0.076304	0.63096	PPP2R5A	protein phosphatase 2 regulatory subunit B'alpha [Source:VGNC Symbol;Acc:VGNC:33260]
ENSBTAG00000000755	6.579898809	5.177620414	0.34578	0.71371	ZFR2	zinc finger RNA binding protein 2 [Source:VGNC Symbol;Acc:VGNC:37172]
ENSBTAG00000000758	93.81965924	106.1811256	-0.17857	0.43846	TMEM206	transmembrane protein 206 [Source:VGNC Symbol;Acc:VGNC:36028]
ENSBTAG00000000759	581.852179	584.7486761	-0.007164	0.99586	NENF	neudesin neurotrophic factor [Source:VGNC Symbol;Acc:VGNC:32006]
ENSBTAG00000000763	0	0	NA	NA		olfactory receptor 51G2 [Source:NCBI gene;Acc:508595]
ENSBTAG00000000764	392.6340928	360.0966793	0.1248	0.45905	GIPC1	GIPC PDZ domain containing family member 1 [Source:VGNC Symbol;Acc:VGNC:29365]
ENSBTAG00000000765	0	0	NA	NA	PNLIPRP2	pancreatic lipase related protein 2 (gene/pseudogene) [Source:HGNC Symbol;Acc:HGNC:9157]
ENSBTAG00000000767	95.85969856	100.2423447	-0.064496	0.80325	DCP2	decapping mRNA 2 [Source:VGNC Symbol;Acc:VGNC:27921]
ENSBTAG00000000770	39.91231932	28.98294155	0.46163	0.17485	PGM2L1	phosphoglucomutase 2 like 1 [Source:VGNC Symbol;Acc:VGNC:32795]
ENSBTAG00000000771	510.6369646	464.7712678	0.13578	0.4021	DNAJB6	DnaJ heat shock protein family (Hsp40) member B6 [Source:VGNC Symbol;Acc:VGNC:53635]
ENSBTAG00000000772	0.488536683	0.234701703	1.0576	1
ENSBTAG00000000773	145.8838031	133.1417992	0.13186	0.46637	TTC9C	tetratricopeptide repeat domain 9C [Source:NCBI gene;Acc:786577]
ENSBTAG00000000776	1.883492847	1.142516278	0.7212	0.69253
ENSBTAG00000000778	6184.997228	4557.737954	0.44045	0.0029573	HSP90AB1	heat shock protein 90 alpha family class B member 1 [Source:NCBI gene;Acc:767874]
ENSBTAG00000000781	173.0998444	172.6698429	0.0035883	0.99532	HIP1	huntingtin interacting protein 1 [Source:VGNC Symbol;Acc:VGNC:29857]
ENSBTAG00000000782	3513.006258	3292.1368	0.093682	0.58604	KDR	kinase insert domain receptor [Source:VGNC Symbol;Acc:VGNC:30535]
ENSBTAG00000000783	15.98564036	10.70966348	0.57786	0.24199	TGFA	transforming growth factor alpha [Source:HGNC Symbol;Acc:HGNC:11765]
ENSBTAG00000000784	269.5234284	277.1819562	-0.040423	0.83254	MTERF4	mitochondrial transcription termination factor 4 [Source:NCBI gene;Acc:512153]
ENSBTAG00000000785	120.7158398	125.6875899	-0.058227	0.80299	PASK	PAS domain containing serine/threonine kinase [Source:HGNC Symbol;Acc:HGNC:17270]
ENSBTAG00000000786	1010.244171	818.5108073	0.30363	0.061112	NQO2	N-ribosyldihydronicotinamide:quinone reductase 2 [Source:VGNC Symbol;Acc:VGNC:32225]
ENSBTAG00000000789	323.6801327	363.6756147	-0.16808	0.31642	PPP1R7	protein phosphatase 1 regulatory subunit 7 [Source:VGNC Symbol;Acc:VGNC:52808]
ENSBTAG00000000791	0.717537962	1.355037085	-0.91721	0.77261	CALY	calcyon neuron specific vesicular protein [Source:VGNC Symbol;Acc:VGNC:26718]
ENSBTAG00000000792	0.471703196	0	Inf	0.77303	AJAP1	adherens junctions associated protein 1 [Source:VGNC Symbol;Acc:VGNC:25768]
ENSBTAG00000000793	35.78547963	31.24383494	0.1958	0.53207	LAMC2	laminin subunit gamma 2 [Source:VGNC Symbol;Acc:VGNC:30774]
ENSBTAG00000000795	130.4790832	150.6155706	-0.20705	0.33115	NMNAT2	nicotinamide nucleotide adenylyltransferase 2 [Source:VGNC Symbol;Acc:VGNC:32133]
ENSBTAG00000000797	972.7337928	990.9975906	-0.026837	0.88677	MRPL9	mitochondrial ribosomal protein L9 [Source:VGNC Symbol;Acc:VGNC:31653]
ENSBTAG00000000799	73.30999708	83.40268531	-0.18608	0.45558	ICA1	islet cell autoantigen 1 [Source:VGNC Symbol;Acc:VGNC:30023]
ENSBTAG00000000801	163.9299917	214.943069	-0.39087	0.044003	ZNF583	zinc finger protein 583 [Source:VGNC Symbol;Acc:VGNC:37307]
ENSBTAG00000000802	1042.915562	1002.759048	0.056647	0.7788	LYVE1	lymphatic vessel endothelial hyaluronan receptor 1 [Source:VGNC Symbol;Acc:VGNC:31116]
ENSBTAG00000000803	96.3304616	75.04835321	0.36017	0.11252	ZNF667	zinc finger protein 667 [Source:VGNC Symbol;Acc:VGNC:37325]
ENSBTAG00000000804	347.5307411	421.6738044	-0.27899	0.21635	MOB3B	MOB kinase activator 3B [Source:VGNC Symbol;Acc:VGNC:31545]
ENSBTAG00000000805	0	0	NA	NA	IQCF1	IQ motif containing F1 [Source:VGNC Symbol;Acc:VGNC:30254]
ENSBTAG00000000806	702.7154601	635.1899849	0.14575	0.3979	ATAD1	ATPase family, AAA domain containing 1 [Source:VGNC Symbol;Acc:VGNC:26232]
ENSBTAG00000000807	187.1028701	224.6860699	-0.26408	0.47358	TMED3	transmembrane p24 trafficking protein 3 [Source:VGNC Symbol;Acc:VGNC:35936]
ENSBTAG00000000808	423.5771176	397.3931547	0.092058	0.55533	COX14	COX14, cytochrome c oxidase assembly factor [Source:VGNC Symbol;Acc:VGNC:27628]
ENSBTAG00000000809	0	0	NA	NA	IRX1	iroquois homeobox 1 [Source:VGNC Symbol;Acc:VGNC:30286]
ENSBTAG00000000810	1621.181325	1692.222588	-0.061874	0.69797	COPE	coatomer protein complex subunit epsilon [Source:VGNC Symbol;Acc:VGNC:27595]
ENSBTAG00000000811	226.8045374	252.8568353	-0.15687	0.4242	DDX49	DEAD-box helicase 49 [Source:VGNC Symbol;Acc:VGNC:27971]
ENSBTAG00000000812	109.5678909	139.3202088	-0.34658	0.12153	CD300A	CD300a molecule [Source:NCBI gene;Acc:516915]
ENSBTAG00000000813	129.2437511	137.8152914	-0.092641	0.69534	HOMER3	homer scaffold protein 3 [Source:VGNC Symbol;Acc:VGNC:29903]
ENSBTAG00000000815	878.0759186	1496.332039	-0.76901	2.00E-06	EPHA2	EPH receptor A2 [Source:VGNC Symbol;Acc:VGNC:28534]
ENSBTAG00000000816	145.8884937	123.6464271	0.23865	0.2947	PRDM1	PR/SET domain 1 [Source:VGNC Symbol;Acc:VGNC:33288]
ENSBTAG00000000817	365.598391	454.0538114	-0.3126	0.18742	SYNJ2	synaptojanin 2 [Source:VGNC Symbol;Acc:VGNC:35528]
ENSBTAG00000000818	2.792610299	2.93825288	-0.073344	1	PLEKHG7	pleckstrin homology and RhoGEF domain containing G7 [Source:HGNC Symbol;Acc:HGNC:33829]
ENSBTAG00000000819	10.84140174	13.18258272	-0.28208	0.63425	RFX3	regulatory factor X3 [Source:VGNC Symbol;Acc:VGNC:33895]
ENSBTAG00000000820	215.9486443	218.4023681	-0.0163	0.94083	GNG11	G protein subunit gamma 11 [Source:VGNC Symbol;Acc:VGNC:53646]
ENSBTAG00000000821	23.55157655	16.01287312	0.55659	0.19616	GPR137C	G protein-coupled receptor 137C [Source:VGNC Symbol;Acc:VGNC:29552]
ENSBTAG00000000824	317.9587669	304.4068268	0.062839	0.70199	TSEN54	tRNA splicing endonuclease subunit 54 [Source:VGNC Symbol;Acc:VGNC:36412]
ENSBTAG00000000825	434.4985482	419.7895257	0.049685	0.72347	MRPS26	mitochondrial ribosomal protein S26 [Source:VGNC Symbol;Acc:VGNC:31666]
ENSBTAG00000000827	156.1524497	171.0887359	-0.13179	0.49403	TAOK1	TAO kinase 1 [Source:VGNC Symbol;Acc:VGNC:35595]
ENSBTAG00000000828	115.088961	83.16928245	0.46863	0.039124	CAPN6	calpain 6 [Source:VGNC Symbol;Acc:VGNC:26749]
ENSBTAG00000000829	529.5311549	375.6088052	0.49548	0.026239	SHPK	sedoheptulokinase [Source:NCBI gene;Acc:511999]
ENSBTAG00000000830	228.913945	289.1993796	-0.33726	0.060539	GPR137B	G protein-coupled receptor 137B [Source:VGNC Symbol;Acc:VGNC:29551]
ENSBTAG00000000831	375.3428485	375.7347457	-0.0015055	0.96194	CTNS	cystinosin, lysosomal cystine transporter [Source:VGNC Symbol;Acc:VGNC:27807]
ENSBTAG00000000833	954.0229589	863.0385407	0.1446	0.3377	TAX1BP3	Tax1 binding protein 3 [Source:VGNC Symbol;Acc:VGNC:35620]
ENSBTAG00000000835	269.4334968	323.4701199	-0.2637	0.29119	BCAS1	breast carcinoma amplified sequence 1 [Source:NCBI gene;Acc:504895]
ENSBTAG00000000836	3108.082658	2918.216651	0.090938	0.56801	KRT8	keratin 8 [Source:VGNC Symbol;Acc:VGNC:50407]
ENSBTAG00000000837	1358.562365	1373.550124	-0.015829	0.92948	PARP1	poly(ADP-ribose) polymerase 1 [Source:NCBI gene;Acc:286764]
ENSBTAG00000000838	604.2325595	649.2890039	-0.10376	0.56803	CCDC88C	coiled-coil domain containing 88C [Source:NCBI gene;Acc:515039]
ENSBTAG00000000841	12.64465507	18.48139903	-0.54755	0.25161	LZTS1	leucine zipper tumor suppressor 1 [Source:VGNC Symbol;Acc:VGNC:31121]
ENSBTAG00000000842	69.9728226	101.0301109	-0.52992	0.041741	UBASH3B	ubiquitin associated and SH3 domain containing B [Source:VGNC Symbol;Acc:VGNC:36575]
ENSBTAG00000000843	5908.140143	5690.176343	0.054231	0.78757	NDRG2	NDRG family member 2 [Source:VGNC Symbol;Acc:VGNC:50007]
ENSBTAG00000000845	0	0	NA	NA	OLFM3	olfactomedin 3 [Source:VGNC Symbol;Acc:VGNC:32419]
ENSBTAG00000000848	2718.516436	2804.592836	-0.044972	0.75904	SNRNP200	small nuclear ribonucleoprotein U5 subunit 200 [Source:VGNC Symbol;Acc:VGNC:35068]
ENSBTAG00000000851	264.4514298	254.4385778	0.055685	0.77412	CYP20A1	cytochrome P450, family 20, subfamily A, polypeptide 1 [Source:NCBI gene;Acc:532945]
ENSBTAG00000000853	0	0	NA	NA
ENSBTAG00000000854	860.4272476	1352.758251	-0.65278	0.0058645	SEC16B	SEC16 homolog B, endoplasmic reticulum export factor [Source:VGNC Symbol;Acc:VGNC:34407]
ENSBTAG00000000855	235.2516138	259.1112351	-0.13937	0.48657	NXN	nucleoredoxin [Source:VGNC Symbol;Acc:VGNC:32376]
ENSBTAG00000000856	176.6980362	164.972244	0.099063	0.5891	FBXL6	F-box and leucine rich repeat protein 6 [Source:VGNC Symbol;Acc:VGNC:53864]
ENSBTAG00000000857	704.2121222	720.5642456	-0.033117	0.87362	SLC52A2	solute carrier family 52 member 2 [Source:NCBI gene;Acc:527884]
ENSBTAG00000000859	20.47038845	19.88128122	0.042128	0.9214	SLC38A1	solute carrier family 38 member 1 [Source:VGNC Symbol;Acc:VGNC:34846]
ENSBTAG00000000861	4.225684918	3.401463376	0.31303	0.80939	ETV3L	ETS variant 3 like [Source:VGNC Symbol;Acc:VGNC:50172]
ENSBTAG00000000868	17.86764148	19.91749322	-0.15669	0.70941	ZFP1	ZFP1 zinc finger protein [Source:VGNC Symbol;Acc:VGNC:37159]
ENSBTAG00000000869	28.30621738	31.35131817	-0.14741	0.82885	RNF219	ring finger protein 219 [Source:VGNC Symbol;Acc:VGNC:34054]
ENSBTAG00000000871	459.868407	509.8515188	-0.14886	0.40559	TRIM27	tripartite motif containing 27 [Source:VGNC Symbol;Acc:VGNC:36323]
ENSBTAG00000000872	0	0	NA	NA
ENSBTAG00000000873	565.6563385	617.093818	-0.12556	0.66759	SLC13A3	solute carrier family 13 member 3 [Source:VGNC Symbol;Acc:VGNC:34675]
ENSBTAG00000000874	1438.104552	1264.362904	0.18576	0.26624	CAST	calpastatin [Source:VGNC Symbol;Acc:VGNC:26790]
ENSBTAG00000000875	157.4166551	123.8577695	0.3459	0.091333	CEP131	centrosomal protein 131 [Source:VGNC Symbol;Acc:VGNC:27192]
ENSBTAG00000000877	116.8582576	96.65312421	0.27387	0.19876	ETFBKMT	electron transfer flavoprotein subunit beta lysine methyltransferase [Source:VGNC Symbol;Acc:VGNC:28620]
ENSBTAG00000000878	1470.761524	1205.987092	0.28635	0.061634	RB1CC1	RB1 inducible coiled-coil 1 [Source:VGNC Symbol;Acc:VGNC:33769]
ENSBTAG00000000879	106.5337055	117.1326791	-0.13683	0.55942	C14H8orf33	chromosome 14 open reading frame, human C8orf33 [Source:NCBI gene;Acc:513585]
ENSBTAG00000000880	1076.250571	1070.226054	0.0080984	0.9901	GINM1	glycoprotein integral membrane 1 [Source:VGNC Symbol;Acc:VGNC:29359]
ENSBTAG00000000885	0.93808515	1.51308153	-0.6897	0.78088
ENSBTAG00000000886	0	0	NA	NA
ENSBTAG00000000888	2.366273408	3.04997727	-0.36618	0.88594	SPTA1	spectrin alpha, erythrocytic 1 [Source:VGNC Symbol;Acc:VGNC:35250]
ENSBTAG00000000892	38.02922366	34.97736974	0.12069	0.66115	CGAS	cyclic GMP-AMP synthase [Source:VGNC Symbol;Acc:VGNC:31271]
ENSBTAG00000000893	0	0	NA	NA
ENSBTAG00000000894	1473.845074	1449.059996	0.024468	0.84765	PGK1	phosphoglycerate kinase 1 [Source:VGNC Symbol;Acc:VGNC:32789]
ENSBTAG00000000895	66.34401183	75.98260213	-0.1957	0.42717	TAF9B	TATA-box binding protein associated factor 9b [Source:VGNC Symbol;Acc:VGNC:35583]
ENSBTAG00000000897	8224.396962	7734.289725	0.088641	0.56744	IQGAP2	IQ motif containing GTPase activating protein 2 [Source:VGNC Symbol;Acc:VGNC:30259]
ENSBTAG00000000898	43.02507899	45.28532282	-0.073866	0.80282	F2RL2	coagulation factor II thrombin receptor like 2 [Source:VGNC Symbol;Acc:VGNC:28685]
ENSBTAG00000000899	107.9360917	117.2179999	-0.11902	0.58478	TMEM17	transmembrane protein 17 [Source:VGNC Symbol;Acc:VGNC:35995]
ENSBTAG00000000900	36.38577211	34.4471387	0.07899	0.84135	LRRC8C	leucine rich repeat containing 8 VRAC subunit C [Source:VGNC Symbol;Acc:VGNC:31031]
ENSBTAG00000000902	1226.297692	1235.251259	-0.010495	0.93661	OGT	O-linked N-acetylglucosamine (GlcNAc) transferase [Source:NCBI gene;Acc:532053]
ENSBTAG00000000905	9.678753152	8.086839323	0.25925	0.74263	RAB6B	RAB6B, member RAS oncogene family [Source:VGNC Symbol;Acc:VGNC:50013]
ENSBTAG00000000908	0	0.234701703	#NAME?	0.97858	HCAR1	hydroxycarboxylic acid receptor 1 [Source:VGNC Symbol;Acc:VGNC:29769]
ENSBTAG00000000910	3.767682359	3.961708375	-0.072445	0.93753	SLC6A7	solute carrier family 6 member 7 [Source:VGNC Symbol;Acc:VGNC:34923]
ENSBTAG00000000911	587.0401032	436.7409312	0.42668	0.011789	UBE2H	ubiquitin conjugating enzyme E2 H [Source:VGNC Symbol;Acc:VGNC:36583]
ENSBTAG00000000913	587.8020893	615.2952167	-0.065948	0.72562	UQCR10	ubiquinol-cytochrome c reductase, complex III subunit X [Source:VGNC Symbol;Acc:VGNC:36693]
ENSBTAG00000000914	0	0	NA	NA	OPRK1	opioid receptor kappa 1 [Source:VGNC Symbol;Acc:VGNC:32439]
ENSBTAG00000000916	8.040300006	7.567211301	0.087488	0.9662	TCTE3	t-complex-associated-testis-expressed 3 [Source:VGNC Symbol;Acc:VGNC:35705]
ENSBTAG00000000917	1536.728664	1258.063355	0.28866	0.071653	BMP1	bone morphogenetic protein 1 [Source:VGNC Symbol;Acc:VGNC:26514]
ENSBTAG00000000918	383.3547897	330.1727194	0.21546	0.22431	ERMARD	ER membrane associated RNA degradation [Source:VGNC Symbol;Acc:VGNC:28590]
ENSBTAG00000000919	14.11362241	23.67026585	-0.74599	0.082481	HEY2	hes related family bHLH transcription factor with YRPW motif 2 [Source:VGNC Symbol;Acc:VGNC:29829]
ENSBTAG00000000920	52.61721488	48.4915395	0.1178	0.66724	DNAH17	dynein axonemal heavy chain 17 [Source:VGNC Symbol;Acc:VGNC:28124]
ENSBTAG00000000923	0	0	NA	NA	HOXC13	homeobox C13 [Source:VGNC Symbol;Acc:VGNC:29924]
ENSBTAG00000000924	0	0	NA	NA	HOXC12	homeobox C12 [Source:VGNC Symbol;Acc:VGNC:29923]
ENSBTAG00000000925	1.654094036	0	Inf	0.16453	GLT8D2	glycosyltransferase 8 domain containing 2 [Source:VGNC Symbol;Acc:VGNC:29424]
ENSBTAG00000000926	0	0	NA	NA		olfactory receptor 4B1 [Source:NCBI gene;Acc:506121]
ENSBTAG00000000928	102.4646892	91.05618342	0.1703	0.41758	SPECC1	sperm antigen with calponin homology and coiled-coil domains 1 [Source:VGNC Symbol;Acc:VGNC:35200]
ENSBTAG00000000929	0	0	NA	NA
ENSBTAG00000000930	5.571781743	0.295211227	4.2383	0.0062708
ENSBTAG00000000933	51.72558523	56.31596486	-0.12267	0.65721	CCDC183	coiled-coil domain containing 183 [Source:VGNC Symbol;Acc:VGNC:26878]
ENSBTAG00000000936	8.02848863	8.893544498	-0.14763	0.85152	SLC39A2	solute carrier family 39 member 2 [Source:VGNC Symbol;Acc:VGNC:34863]
ENSBTAG00000000937	981.3618864	927.4005777	0.081593	0.61032	SSFA2	sperm specific antigen 2 [Source:VGNC Symbol;Acc:VGNC:35311]
ENSBTAG00000000939	532.5923608	566.091361	-0.088003	0.54358	KIF16B	kinesin family member 16B [Source:VGNC Symbol;Acc:VGNC:30585]
ENSBTAG00000000940	476.7388066	431.4564908	0.14398	0.41416	TBCC	tubulin folding cofactor C [Source:VGNC Symbol;Acc:VGNC:35650]
ENSBTAG00000000941	709.9826464	748.0755306	-0.0754	0.70377	PLEKHB2	pleckstrin homology domain containing B2 [Source:VGNC Symbol;Acc:VGNC:33010]
ENSBTAG00000000942	130.0994032	137.0609956	-0.075204	0.81151	SIPA1L2	signal induced proliferation associated 1 like 2 [Source:VGNC Symbol;Acc:VGNC:34629]
ENSBTAG00000000943	262.7216544	249.2519112	0.075931	0.71254	ZNF286A	zinc finger protein 286A [Source:NCBI gene;Acc:789857]
ENSBTAG00000000944	221.0812346	223.9577372	-0.01865	0.96996	LPCAT1	lysophosphatidylcholine acyltransferase 1 [Source:VGNC Symbol;Acc:VGNC:30961]
ENSBTAG00000000945	202.7460423	257.0692443	-0.34248	0.073581	ATP2C2	ATPase secretory pathway Ca2+ transporting 2 [Source:VGNC Symbol;Acc:VGNC:26297]
ENSBTAG00000000946	146.0247047	164.4335697	-0.17129	0.45688	TLDC1	TBC/LysM-associated domain containing 1 [Source:VGNC Symbol;Acc:VGNC:35889]
ENSBTAG00000000948	1018.689197	1033.298612	-0.020543	0.90036	RAB2A	RAB2A, member RAS oncogene family [Source:VGNC Symbol;Acc:VGNC:33637]
ENSBTAG00000000949	78.63320874	68.72900467	0.19422	0.63974	DNAJC9	DnaJ heat shock protein family (Hsp40) member C9 [Source:NCBI gene;Acc:510898]
ENSBTAG00000000950	410.4952298	389.5809536	0.075442	0.6623	MRPS16	mitochondrial ribosomal protein S16 [Source:VGNC Symbol;Acc:VGNC:31657]
ENSBTAG00000000951	9.891542566	11.23630978	-0.1839	0.72676	JAKMIP3	Janus kinase and microtubule interacting protein 3 [Source:VGNC Symbol;Acc:VGNC:30369]
ENSBTAG00000000953	0	0	NA	NA
ENSBTAG00000000954	1.878868269	2.861595623	-0.60696	0.68645
ENSBTAG00000000955	31.40882585	33.46217703	-0.091361	0.76285	RBM41	RNA binding motif protein 41 [Source:VGNC Symbol;Acc:VGNC:33800]
ENSBTAG00000000957	597.9251482	462.4469592	0.37068	0.061608	CDKN2AIP	CDKN2A interacting protein [Source:NCBI gene;Acc:513265]
ENSBTAG00000000958	26.89283767	22.30773262	0.26968	0.75256	ZSWIM3	zinc finger SWIM-type containing 3 [Source:VGNC Symbol;Acc:VGNC:37383]
ENSBTAG00000000959	58.35041547	47.72546327	0.28998	0.34059	ZSWIM1	zinc finger SWIM-type containing 1 [Source:VGNC Symbol;Acc:VGNC:37381]
ENSBTAG00000000960	7.723152041	3.435870342	1.1685	0.14581	SPATA25	spermatogenesis associated 25 [Source:VGNC Symbol;Acc:VGNC:35181]
ENSBTAG00000000961	46.40568886	34.92860191	0.40989	0.1866	NEURL2	neuralized E3 ubiquitin protein ligase 2 [Source:VGNC Symbol;Acc:VGNC:32015]
ENSBTAG00000000962	82.27321788	118.0917235	-0.52141	0.048926	STAP1	signal transducing adaptor family member 1 [Source:VGNC Symbol;Acc:VGNC:35358]
ENSBTAG00000000963	0	0	NA	NA		T-cell surface glycoprotein CD1b-1-like [Source:NCBI gene;Acc:507767]
ENSBTAG00000000964	55.21745027	53.03503209	0.058179	0.94174	FCRL5	Fc receptor like 5 [Source:HGNC Symbol;Acc:HGNC:18508]
ENSBTAG00000000965	0.233190977	0	Inf	1	TNNI3K	TNNI3 interacting kinase [Source:NCBI gene;Acc:535940]
ENSBTAG00000000966	5.441270502	2.043324543	1.413	0.18291		natural killer cells antigen CD94 [Source:NCBI gene;Acc:618565]
ENSBTAG00000000967	132.8987048	152.9167438	-0.20242	0.33719	DET1	DET1, COP1 ubiquitin ligase partner [Source:VGNC Symbol;Acc:VGNC:49548]
ENSBTAG00000000970	1.423526331	0.295211227	2.2696	0.44826	ASIC1	acid sensing ion channel subunit 1 [Source:VGNC Symbol;Acc:VGNC:26210]
ENSBTAG00000000972	0	0.234701703	#NAME?	0.97858	KRTAP10-2	keratin associated protein 10-2 [Source:NCBI gene;Acc:783495]
ENSBTAG00000000973	22.31805828	14.44580506	0.62756	0.38514	KCNJ15	potassium voltage-gated channel subfamily J member 15 [Source:VGNC Symbol;Acc:VGNC:30458]
ENSBTAG00000000974	594.1113893	584.7446887	0.022927	0.9149	IARS	isoleucyl-tRNA synthetase [Source:VGNC Symbol;Acc:VGNC:30018]
ENSBTAG00000000977	795.4859535	576.8893431	0.46354	0.0044808	CADM1	cell adhesion molecule 1 [Source:VGNC Symbol;Acc:VGNC:26694]
ENSBTAG00000000978	355.7612244	391.7506811	-0.13903	0.43012	ASH2L	ASH2 like, histone lysine methyltransferase complex subunit [Source:VGNC Symbol;Acc:VGNC:49156]
ENSBTAG00000000979	1274.764842	1141.327771	0.15952	0.34962	SMIM19	small integral membrane protein 19 [Source:VGNC Symbol;Acc:VGNC:35018]
ENSBTAG00000000981	52.42349334	53.52170823	-0.029911	0.96154	KLHDC8B	kelch domain containing 8B [Source:VGNC Symbol;Acc:VGNC:30640]
ENSBTAG00000000982	0	0.234701703	#NAME?	0.97858	C22H3orf84	chromosome 22 C3orf84 homolog [Source:VGNC Symbol;Acc:VGNC:49186]
ENSBTAG00000000983	2.100981882	0.564980062	1.8948	0.32652	ABCC8	ATP binding cassette subfamily C member 8 [Source:VGNC Symbol;Acc:VGNC:25475]
ENSBTAG00000000985	1192.15248	1179.133144	0.015842	0.92594	RAB10	RAB10, member RAS oncogene family [Source:VGNC Symbol;Acc:VGNC:33613]
ENSBTAG00000000986	30.55088723	42.34707645	-0.47105	0.14189	USH1C	USH1 protein network component harmonin [Source:VGNC Symbol;Acc:VGNC:36704]
ENSBTAG00000000987	70.30159521	81.28405667	-0.20941	0.53844	OTOG	otogelin [Source:VGNC Symbol;Acc:VGNC:32485]
ENSBTAG00000000988	110.0752951	96.93447198	0.18341	0.42344	BRCA2	BRCA2, DNA repair associated [Source:VGNC Symbol;Acc:VGNC:26554]
ENSBTAG00000000990	877.1516235	843.7034936	0.05609	0.74121	PSMA2	proteasome subunit alpha 2 [Source:NCBI gene;Acc:539141]
ENSBTAG00000000991	100.7994194	89.72952185	0.16783	0.50517	MRPL32	mitochondrial ribosomal protein L32 [Source:VGNC Symbol;Acc:VGNC:31631]
ENSBTAG00000000992	69.45746892	65.51611372	0.08428	0.747	BMP10	bone morphogenetic protein 10 [Source:VGNC Symbol;Acc:VGNC:26515]
ENSBTAG00000000993	962.7901776	798.2800781	0.27033	0.084366	N4BP2L1	NEDD4 binding protein 2 like 1 [Source:VGNC Symbol;Acc:VGNC:53826]
ENSBTAG00000000995	828.8959252	1195.157694	-0.52794	0.0013028	FAM46A	family with sequence similarity 46 member A [Source:VGNC Symbol;Acc:VGNC:28815]
ENSBTAG00000000997	0	0	NA	NA
ENSBTAG00000000998	247.3722933	267.3045623	-0.1118	0.56743	SLC39A6	solute carrier family 39 member 6 [Source:VGNC Symbol;Acc:VGNC:34866]
ENSBTAG00000001000	109.0572371	113.5828213	-0.058659	0.90316	CA13	carbonic anhydrase 13 [Source:VGNC Symbol;Acc:VGNC:26651]
ENSBTAG00000001001	3.054371442	1.044008208	1.5487	0.30357	ANKRD55	ankyrin repeat domain 55 [Source:VGNC Symbol;Acc:VGNC:25938]
ENSBTAG00000001002	183.3946249	154.3079565	0.24914	0.30824	TCF7	transcription factor 7 [Source:VGNC Symbol;Acc:VGNC:35695]
ENSBTAG00000001003	17.55341591	7.665059204	1.1954	0.023221	CKMT2	creatine kinase, mitochondrial 2 [Source:VGNC Symbol;Acc:VGNC:27386]
ENSBTAG00000001004	589.3572093	646.2588806	-0.13297	0.41967	ESAM	endothelial cell adhesion molecule [Source:VGNC Symbol;Acc:VGNC:50042]
ENSBTAG00000001005	32.12153385	29.1010449	0.14247	0.70445	ZNF280B	zinc finger protein 280B [Source:NCBI gene;Acc:517697]
ENSBTAG00000001006	0	0	NA	NA	HMX3	H6 family homeobox 3 [Source:VGNC Symbol;Acc:VGNC:50191]
ENSBTAG00000001007	46.09911333	52.1624365	-0.17827	0.55276	SLC25A43	solute carrier family 25 member 43 [Source:VGNC Symbol;Acc:VGNC:34768]
ENSBTAG00000001008	137.3455826	141.1038376	-0.038947	0.91081	PRF1	perforin 1 [Source:VGNC Symbol;Acc:VGNC:33313]
ENSBTAG00000001009	536.6578232	585.7797477	-0.12636	0.48519	HCLS1	hematopoietic cell-specific Lyn substrate 1 [Source:VGNC Symbol;Acc:VGNC:29775]
ENSBTAG00000001010	0	0.256882598	#NAME?	0.97858	ADAMTS18	ADAM metallopeptidase with thrombospondin type 1 motif 18 [Source:VGNC Symbol;Acc:VGNC:25622]
ENSBTAG00000001013	703.4880185	632.6966428	0.15301	0.37697	SLC30A5	solute carrier family 30 member 5 [Source:VGNC Symbol;Acc:VGNC:34809]
ENSBTAG00000001014	251.5629122	261.9159214	-0.058185	0.78724	MAPK7	mitogen-activated protein kinase 7 [Source:VGNC Symbol;Acc:VGNC:31222]
ENSBTAG00000001015	1340.784467	1338.753367	0.0021871	0.97506	TM9SF4	transmembrane 9 superfamily member 4 [Source:VGNC Symbol;Acc:VGNC:35913]
ENSBTAG00000001016	278.5416676	304.1168712	-0.12673	0.47696	NAA35	N(alpha)-acetyltransferase 35, NatC auxiliary subunit [Source:NCBI gene;Acc:506175]
ENSBTAG00000001017	374.9252622	387.7020138	-0.048345	0.76079	SLK	STE20 like kinase [Source:VGNC Symbol;Acc:VGNC:34968]
ENSBTAG00000001019	38.28389099	24.44205199	0.64737	0.14842	GDF10	growth differentiation factor 10 [Source:VGNC Symbol;Acc:VGNC:29299]
ENSBTAG00000001020	0.951823135	1.399398875	-0.55604	0.92609	AKAP3	Bos taurus A-kinase anchoring protein 3 (AKAP3), mRNA. [Source:RefSeq mRNA;Acc:NM_001101039]
ENSBTAG00000001021	5058.866543	4829.752657	0.066865	0.79446	CYP1A1	cytochrome P450, subfamily I (aromatic compound-inducible), polypeptide 1 [Source:NCBI gene;Acc:282870]
ENSBTAG00000001022	575.8074936	592.9842174	-0.042407	0.78138	AMDHD2	amidohydrolase domain containing 2 [Source:NCBI gene;Acc:521401]
ENSBTAG00000001023	855.6382638	997.6939398	-0.2216	0.15535	ZNF598	zinc finger protein 598 [Source:VGNC Symbol;Acc:VGNC:37309]
ENSBTAG00000001024	1560.639123	1798.571671	-0.20471	0.18288	ARID1A	AT-rich interaction domain 1A [Source:VGNC Symbol;Acc:VGNC:26123]
ENSBTAG00000001026	0.691193536	1.120335382	-0.69677	0.93507	BCO1	beta-carotene oxygenase 1 [Source:VGNC Symbol;Acc:VGNC:26453]
ENSBTAG00000001027	1141.274585	1286.725448	-0.17306	0.30372	SERPINH1	serpin family H member 1 [Source:VGNC Symbol;Acc:VGNC:34480]
ENSBTAG00000001028	0.233190977	0	Inf	1	MAP6	microtubule associated protein 6 [Source:VGNC Symbol;Acc:VGNC:54448]
ENSBTAG00000001029	213.2455413	238.4508032	-0.16118	0.54322	RASGRP2	RAS guanyl releasing protein 2 [Source:VGNC Symbol;Acc:VGNC:33748]
ENSBTAG00000001030	989.727208	1016.499223	-0.038506	0.79939	MTMR3	myotubularin related protein 3 [Source:VGNC Symbol;Acc:VGNC:31742]
ENSBTAG00000001032	5.850736558	8.94312605	-0.61216	0.36094	PYGM	glycogen phosphorylase, muscle associated [Source:VGNC Symbol;Acc:VGNC:33589]
ENSBTAG00000001034	12.36464341	13.73273538	-0.1514	0.83855	IL18R1	interleukin 18 receptor 1 [Source:VGNC Symbol;Acc:VGNC:30127]
ENSBTAG00000001035	2923.793369	2816.122459	0.054131	0.71907	SF1	splicing factor 1 [Source:VGNC Symbol;Acc:VGNC:34505]
ENSBTAG00000001036	2231.435711	1835.771023	0.28159	0.066043	HIBADH	3-hydroxyisobutyrate dehydrogenase [Source:VGNC Symbol;Acc:VGNC:29844]
ENSBTAG00000001037	240.2019918	248.306034	-0.047871	0.84865	MAP4K2	mitogen-activated protein kinase kinase kinase kinase 2 [Source:VGNC Symbol;Acc:VGNC:31205]
ENSBTAG00000001038	672.1549191	722.463854	-0.10413	0.56546	SNRPB	small nuclear ribonucleoprotein polypeptides B and B1 [Source:VGNC Symbol;Acc:VGNC:35076]
ENSBTAG00000001041	31671.75337	34787.4445	-0.13537	0.38453	SAO	amine oxidase, copper containing 3 [Source:NCBI gene;Acc:789307]
ENSBTAG00000001042	198.9466242	178.2716665	0.1583	0.4124	MXD1	MAX dimerization protein 1 [Source:VGNC Symbol;Acc:VGNC:31771]
ENSBTAG00000001043	0.233190977	0	Inf	1	LUZP2	leucine zipper protein 2 [Source:VGNC Symbol;Acc:VGNC:31085]
ENSBTAG00000001044	130.9544428	138.7715386	-0.083647	0.72131	SUPV3L1	Suv3 like RNA helicase [Source:VGNC Symbol;Acc:VGNC:35483]
ENSBTAG00000001049	261.8960745	241.7579824	0.11543	0.52909	ANOS1	anosmin 1 [Source:VGNC Symbol;Acc:VGNC:25957]
ENSBTAG00000001050	232.1864275	234.7758126	-0.016	0.90288	LDLRAP1	low density lipoprotein receptor adaptor protein 1 [Source:VGNC Symbol;Acc:VGNC:30830]
ENSBTAG00000001051	13.75112643	23.59866967	-0.77916	0.11195	OSCAR	osteoclast associated, immunoglobulin-like receptor [Source:NCBI gene;Acc:100336423]
ENSBTAG00000001052	8.702923376	5.606247094	0.63446	0.36165	ADCY10	adenylate cyclase 10 [Source:VGNC Symbol;Acc:VGNC:53843]
ENSBTAG00000001055	2698.021788	2878.065069	-0.093197	0.51218	HNRNPL	heterogeneous nuclear ribonucleoprotein L [Source:VGNC Symbol;Acc:VGNC:54437]
ENSBTAG00000001057	2747.264076	2829.640601	-0.042623	0.71332	ARFGAP3	ADP ribosylation factor GTPase activating protein 3 [Source:VGNC Symbol;Acc:VGNC:26063]
ENSBTAG00000001058	8.182323492	4.834455817	0.75916	0.33911	SRPK3	SRSF protein kinase 3 [Source:VGNC Symbol;Acc:VGNC:35290]
ENSBTAG00000001059	1003.117879	1072.748572	-0.096821	0.54945	IDH3G	isocitrate dehydrogenase 3 (NAD(+)) gamma [Source:VGNC Symbol;Acc:VGNC:54635]
ENSBTAG00000001060	44.85084723	34.02208511	0.39866	0.18397	CXCR4	C-X-C motif chemokine receptor 4 [Source:VGNC Symbol;Acc:VGNC:27856]
ENSBTAG00000001061	209.9482486	260.9004474	-0.31347	0.096829	PRKCA	protein kinase C alpha [Source:VGNC Symbol;Acc:VGNC:33327]
ENSBTAG00000001062	0	0	NA	NA	PTH2	parathyroid hormone 2 [Source:VGNC Symbol;Acc:VGNC:33515]
ENSBTAG00000001063	30.59519669	21.70588691	0.49522	0.21311	HOXA4	homeobox A4 [Source:VGNC Symbol;Acc:VGNC:29912]
ENSBTAG00000001066	265.4934997	292.9620422	-0.14204	0.65199	PILRA	paired immunoglobin like type 2 receptor alpha [Source:NCBI gene;Acc:100137734]
ENSBTAG00000001067	0	0.809306505	#NAME?	0.52846	GRM2	glutamate metabotropic receptor 2 [Source:VGNC Symbol;Acc:VGNC:29659]
ENSBTAG00000001068	33.53584838	25.85971629	0.375	0.32328	ZCWPW1	zinc finger CW-type and PWWP domain containing 1 [Source:VGNC Symbol;Acc:VGNC:37125]
ENSBTAG00000001069	540.7506843	536.8127927	0.010545	0.92503	TP53	tumor protein p53 [Source:VGNC Symbol;Acc:VGNC:36231]
ENSBTAG00000001071	160.3274844	175.311399	-0.1289	0.54735	WRAP53	WD repeat containing antisense to TP53 [Source:VGNC Symbol;Acc:VGNC:36968]
ENSBTAG00000001074	104.6076008	90.18637423	0.21401	0.36072	SAYSD1	SAYSVFN motif domain containing 1 [Source:VGNC Symbol;Acc:VGNC:34303]
ENSBTAG00000001075	0.946501893	0.234701703	2.0118	0.6755	CALB2	calbindin 2 [Source:VGNC Symbol;Acc:VGNC:26701]
ENSBTAG00000001076	3.305999679	2.0526192	0.68762	0.63728	NLRP6	NLR family pyrin domain containing 6 [Source:VGNC Symbol;Acc:VGNC:32119]
ENSBTAG00000001077	1535.943914	1237.725743	0.31143	0.14123	OSBPL5	oxysterol binding protein like 5 [Source:VGNC Symbol;Acc:VGNC:32463]
ENSBTAG00000001078	10.14637869	12.92636029	-0.34935	0.55312	SRL	sarcalumenin [Source:HGNC Symbol;Acc:HGNC:11295]
ENSBTAG00000001079	4.188263127	4.477106885	-0.096215	1
ENSBTAG00000001080	1.212924963	0.786795527	0.62443	0.91143	SPAG17	sperm associated antigen 17 [Source:VGNC Symbol;Acc:VGNC:35165]
ENSBTAG00000001081	397.7861035	428.4452067	-0.10712	0.54644	PALLD	palladin, cytoskeletal associated protein [Source:VGNC Symbol;Acc:VGNC:32557]
ENSBTAG00000001082	0.946501893	0.783534031	0.27261	1	SH2D5	SH2 domain containing 5 [Source:VGNC Symbol;Acc:VGNC:50133]
ENSBTAG00000001083	230.9867353	257.9401894	-0.15923	0.38911	MAP3K20	mitogen-activated protein kinase kinase kinase 20 [Source:NCBI gene;Acc:519251]
ENSBTAG00000001084	0	0	NA	NA	OR10H1	olfactory receptor, family 10, subfamily H, member 1 [Source:NCBI gene;Acc:508140]
ENSBTAG00000001085	1312.233646	1353.325688	-0.044484	0.9252	FAM20A	FAM20A, golgi associated secretory pathway pseudokinase [Source:VGNC Symbol;Acc:VGNC:28785]
ENSBTAG00000001086	111.8639116	105.1431649	0.08939	0.64697	FHL2	four and a half LIM domains 2 [Source:VGNC Symbol;Acc:VGNC:29000]
ENSBTAG00000001088	17.3696312	17.33072644	0.003235	0.97176	SLC17A8	solute carrier family 17 member 8 [Source:VGNC Symbol;Acc:VGNC:34703]
ENSBTAG00000001090	11.35515131	5.082857158	1.1596	0.075437	CCDC173	coiled-coil domain containing 173 [Source:VGNC Symbol;Acc:VGNC:26870]
ENSBTAG00000001092	164.535242	174.3368594	-0.083481	0.72535	PHOSPHO2	phosphatase, orphan 2 [Source:VGNC Symbol;Acc:VGNC:32843]
ENSBTAG00000001093	32.70005008	20.30746119	0.68728	0.076694	KLHL23	kelch-like 23 (Drosophila) [Source:NCBI gene;Acc:100140861]
ENSBTAG00000001094	7.489526184	8.778558612	-0.22911	0.74528	MTUS2	microtubule associated scaffold protein 2 [Source:VGNC Symbol;Acc:VGNC:31757]
ENSBTAG00000001096	18.10236153	23.73486192	-0.39083	0.39152	PRKRA	protein activator of interferon induced protein kinase EIF2AK2 [Source:VGNC Symbol;Acc:VGNC:33343]
ENSBTAG00000001097	85.43815252	97.71116792	-0.19364	0.48907	FKBP7	FK506 binding protein 7 [Source:VGNC Symbol;Acc:VGNC:29026]
ENSBTAG00000001098	108.6306471	107.0909169	0.020595	0.88802	PLEKHA3	pleckstrin homology domain containing A3 [Source:VGNC Symbol;Acc:VGNC:33005]
ENSBTAG00000001099	0.464852877	0.825124156	-0.82784	0.94573	PIANP	PILR alpha associated neural protein [Source:VGNC Symbol;Acc:VGNC:32855]
ENSBTAG00000001100	2.128892733	2.217186638	-0.058627	0.99992	IL22RA1	interleukin 22 receptor subunit alpha 1 [Source:VGNC Symbol;Acc:VGNC:30144]
ENSBTAG00000001101	87.69595307	89.5853262	-0.030752	0.89714	IFNLR1	interferon lambda receptor 1 [Source:VGNC Symbol;Acc:VGNC:30061]
ENSBTAG00000001102	0	0	NA	NA	SERPINB10	serpin peptidase inhibitor, clade B (ovalbumin), member 10 [Source:NCBI gene;Acc:510205]
ENSBTAG00000001104	854.4302835	738.3293672	0.2107	0.19446	CMTM4	CKLF like MARVEL transmembrane domain containing 4 [Source:VGNC Symbol;Acc:VGNC:27484]
ENSBTAG00000001105	4567.311452	4158.583926	0.13525	0.37203	ANXA4	annexin A4 [Source:VGNC Symbol;Acc:VGNC:25966]
ENSBTAG00000001107	700.4939003	565.3327385	0.30927	0.061378	CACYBP	calcyclin binding protein [Source:VGNC Symbol;Acc:VGNC:26693]
ENSBTAG00000001108	298.578171	269.5336802	0.14764	0.42395	GMCL1	germ cell-less, spermatogenesis associated 1 [Source:NCBI gene;Acc:513934]
ENSBTAG00000001109	183.0223609	175.2417676	0.062673	0.77215	MRPS14	mitochondrial ribosomal protein S14 [Source:NCBI gene;Acc:445421]
ENSBTAG00000001110	183.1626696	156.7870916	0.22432	0.25198	SLC16A5	solute carrier family 16 member 5 [Source:VGNC Symbol;Acc:VGNC:34691]
ENSBTAG00000001112	21.25631721	25.8401658	-0.28172	0.42085	SMOX	spermine oxidase [Source:VGNC Symbol;Acc:VGNC:35028]
ENSBTAG00000001113	132.9194752	140.2180829	-0.07712	0.72408	NDUFAF7	NADH:ubiquinone oxidoreductase complex assembly factor 7 [Source:VGNC Symbol;Acc:VGNC:31959]
ENSBTAG00000001114	362.3941249	404.0924006	-0.15713	0.42574	PRKD3	protein kinase D3 [Source:VGNC Symbol;Acc:VGNC:33338]
ENSBTAG00000001116	294.1407209	302.9299052	-0.042477	0.83052	P4HA2	prolyl 4-hydroxylase subunit alpha 2 [Source:VGNC Symbol;Acc:VGNC:32536]
ENSBTAG00000001117	128.53996	140.0052351	-0.12326	0.48337	ANKRD50	ankyrin repeat domain 50 [Source:VGNC Symbol;Acc:VGNC:25934]
ENSBTAG00000001119	18.65313535	18.40784352	0.019098	1	ANKRD13B	ankyrin repeat domain 13B [Source:VGNC Symbol;Acc:VGNC:25913]
ENSBTAG00000001120	38.39960775	28.96876372	0.40659	0.24459	CORO6	coronin 6 [Source:VGNC Symbol;Acc:VGNC:27625]
ENSBTAG00000001123	203.7413948	191.6586449	0.0882	0.66435	SNRNP48	small nuclear ribonucleoprotein U11/U12 subunit 48 [Source:VGNC Symbol;Acc:VGNC:35072]
ENSBTAG00000001124	136.7137597	171.7494568	-0.32915	0.12973	GALC	galactosylceramidase [Source:VGNC Symbol;Acc:VGNC:29217]
ENSBTAG00000001125	4.505149309	5.498604115	-0.28749	0.77114	ADAMDEC1	ADAM like decysin 1 [Source:HGNC Symbol;Acc:HGNC:16299]
ENSBTAG00000001126	107.3476389	141.8755082	-0.40234	0.059984
ENSBTAG00000001128	0.927045134	0	Inf	0.42441	RNF165	ring finger protein 165 [Source:VGNC Symbol;Acc:VGNC:34032]
ENSBTAG00000001131	303.313436	339.9994361	-0.16472	0.36464	SLC12A9	solute carrier family 12 member 9 [Source:VGNC Symbol;Acc:VGNC:34672]
ENSBTAG00000001132	55.37707861	61.51543471	-0.15166	0.6127	GTDC1	glycosyltransferase like domain containing 1 [Source:VGNC Symbol;Acc:VGNC:29690]
ENSBTAG00000001133	1189.510361	952.3369582	0.32082	0.044511	VWA8	von Willebrand factor A domain containing 8 [Source:VGNC Symbol;Acc:VGNC:36856]
ENSBTAG00000001134	1030.330406	1079.1496	-0.066788	0.6915	SRRT	serrate, RNA effector molecule [Source:VGNC Symbol;Acc:VGNC:35296]
ENSBTAG00000001135	2.099887686	1.034383467	1.0215	0.59814	C1orf194	chromosome 3 open reading frame, human C1orf194 [Source:NCBI gene;Acc:613530]
ENSBTAG00000001136	14.74604813	10.0086615	0.55908	0.45566	KIAA1324	KIAA1324 [Source:VGNC Symbol;Acc:VGNC:30567]
ENSBTAG00000001137	1634.680562	1710.973344	-0.065809	0.66722	CLTA	clathrin light chain A [Source:VGNC Symbol;Acc:VGNC:27469]
ENSBTAG00000001138	66.34086499	71.67593716	-0.11159	0.65519	UFSP1	UFM1 specific peptidase 1 (inactive) [Source:NCBI gene;Acc:527939]
ENSBTAG00000001139	5.026880736	4.248108261	0.24284	0.85508	ACHE	acetylcholinesterase (Cartwright blood group) [Source:NCBI gene;Acc:540446]
ENSBTAG00000001140	487.6014367	463.647231	0.072675	0.63853	IAH1	isoamyl acetate hydrolyzing esterase 1 (putative) [Source:VGNC Symbol;Acc:VGNC:30016]
ENSBTAG00000001141	374.9505556	388.0546277	-0.049559	0.86238	ADAM17	ADAM metallopeptidase domain 17 [Source:VGNC Symbol;Acc:VGNC:25607]
ENSBTAG00000001142	1506.995392	1311.863138	0.20006	0.22306	GNE	glucosamine (UDP-N-acetyl)-2-epimerase/N-acetylmannosamine kinase [Source:NCBI gene;Acc:782201]
ENSBTAG00000001143	70.38683854	95.33828406	-0.43775	0.22789		guanylate-binding protein 1 [Source:NCBI gene;Acc:511531]
ENSBTAG00000001144	387.1110827	382.7174027	0.016468	0.95431	NAA20	N(alpha)-acetyltransferase 20, NatB catalytic subunit [Source:NCBI gene;Acc:540212]
ENSBTAG00000001146	442.3709567	483.0192588	-0.12682	0.42855	HIVEP2	human immunodeficiency virus type I enhancer binding protein 2 [Source:NCBI gene;Acc:540396]
ENSBTAG00000001150	0	0	NA	NA	KCNE1	potassium voltage-gated channel subfamily E regulatory subunit 1 [Source:NCBI gene;Acc:528014]
ENSBTAG00000001151	86.67559839	84.68482022	0.033523	0.83387	APLP1	amyloid beta precursor like protein 1 [Source:VGNC Symbol;Acc:VGNC:26019]
ENSBTAG00000001152	9.269361792	9.661090543	-0.059716	0.94179	TLE6	transducin like enhancer of split 6 [Source:VGNC Symbol;Acc:VGNC:52895]
ENSBTAG00000001153	205.6528075	218.6271208	-0.088262	0.5961	TLE2	transducin like enhancer of split 2 [Source:VGNC Symbol;Acc:VGNC:49981]
ENSBTAG00000001154	822.1324854	1118.291789	-0.44385	0.0046794	DGAT2	diacylglycerol O-acyltransferase 2 [Source:VGNC Symbol;Acc:VGNC:28021]
ENSBTAG00000001156	2420.08599	3203.89782	-0.40477	0.046549	ST3GAL1	ST3 beta-galactoside alpha-2,3-sialyltransferase 1 [Source:VGNC Symbol;Acc:VGNC:35331]
ENSBTAG00000001160	143.7652261	171.4405377	-0.25399	0.21951	GMEB1	glucocorticoid modulatory element binding protein 1 [Source:VGNC Symbol;Acc:VGNC:29432]
ENSBTAG00000001161	81.23283651	83.60658328	-0.041554	0.88627	SINHCAF	SIN3-HDAC complex associated factor [Source:VGNC Symbol;Acc:VGNC:34626]
ENSBTAG00000001163	14.21680707	10.22640069	0.4753	0.37828	H2AFY2	H2A histone family, member Y2 [Source:NCBI gene;Acc:537167]
ENSBTAG00000001164	1476.21329	1435.330769	0.040518	0.77609	ACAD10	acyl-CoA dehydrogenase family, member 10 [Source:NCBI gene;Acc:511425]
ENSBTAG00000001165	238.975688	235.3410188	0.022111	0.90434	AIFM2	Bos taurus apoptosis inducing factor, mitochondria associated 2 (AIFM2), mRNA. [Source:RefSeq mRNA;Acc:NM_001314031]
ENSBTAG00000001166	6.398153096	6.7862786	-0.084965	0.94479	HSF5	heat shock transcription factor 5 [Source:VGNC Symbol;Acc:VGNC:29985]
ENSBTAG00000001168	236.4496139	225.3073869	0.069638	0.71768	BRAP	BRCA1 associated protein [Source:VGNC Symbol;Acc:VGNC:26552]
ENSBTAG00000001171	226.3239402	238.2820584	-0.074281	0.63295	OGFOD1	2-oxoglutarate and iron dependent oxygenase domain containing 1 [Source:VGNC Symbol;Acc:VGNC:32408]
ENSBTAG00000001173	174.2986765	196.6005525	-0.17371	0.35988	PLXNA2	plexin A2 [Source:HGNC Symbol;Acc:HGNC:9100]
ENSBTAG00000001174	227.7531114	265.4765936	-0.22111	0.20868	MRPL15	mitochondrial ribosomal protein L15 [Source:VGNC Symbol;Acc:VGNC:31619]
ENSBTAG00000001176	0	0.4915843	#NAME?	0.70758	LRRN1	leucine rich repeat neuronal 1 [Source:VGNC Symbol;Acc:VGNC:31039]
ENSBTAG00000001178	153.7465324	145.6758881	0.077792	0.72319	USPL1	ubiquitin specific peptidase like 1 [Source:VGNC Symbol;Acc:VGNC:36740]
ENSBTAG00000001179	565.9303669	558.0684087	0.020183	0.94095	TEP1	telomerase associated protein 1 [Source:VGNC Symbol;Acc:VGNC:35745]
ENSBTAG00000001181	115.2941151	153.7673383	-0.41543	0.044915	RPS6KC1	ribosomal protein S6 kinase C1 [Source:VGNC Symbol;Acc:VGNC:34148]
ENSBTAG00000001182	1271.872643	1224.570849	0.054678	0.74498	7-Sep	septin 7 [Source:VGNC Symbol;Acc:VGNC:53670]
ENSBTAG00000001183	8.457088609	12.40248052	-0.5524	0.36163	KLHL33	kelch like family member 33 [Source:VGNC Symbol;Acc:VGNC:30659]
ENSBTAG00000001185	287.5021907	328.5754059	-0.19265	0.29382	KMT5B	lysine methyltransferase 5B [Source:NCBI gene;Acc:767828]
ENSBTAG00000001186	41.26021096	31.08024611	0.40875	0.21386	SH2D4A	SH2 domain containing 4A [Source:VGNC Symbol;Acc:VGNC:34560]
ENSBTAG00000001187	219.0507751	239.5118287	-0.12883	0.73426	RASL10A	RAS like family 10 member A [Source:VGNC Symbol;Acc:VGNC:33752]
ENSBTAG00000001188	57.78265842	61.16217916	-0.082003	0.77127	ROM1	retinal outer segment membrane protein 1 [Source:VGNC Symbol;Acc:VGNC:34084]
ENSBTAG00000001189	2702.576032	2838.684581	-0.070887	0.63512	AP1B1	adaptor related protein complex 1 subunit beta 1 [Source:VGNC Symbol;Acc:VGNC:25976]
ENSBTAG00000001191	2.567438532	0.704105108	1.8665	0.32315	CCL17	C-C motif chemokine ligand 17 [Source:VGNC Symbol;Acc:VGNC:26945]
ENSBTAG00000001192	336.774384	301.1979608	0.16107	0.36042	STX12	syntaxin 12 [Source:VGNC Symbol;Acc:VGNC:35432]
ENSBTAG00000001193	1397.084347	1490.077313	-0.092968	0.57125	UNC93B1	unc-93 homolog B1, TLR signaling regulator [Source:VGNC Symbol;Acc:VGNC:49587]
ENSBTAG00000001195	6.079849882	3.080149592	0.98104	0.2955	KCNH4	potassium voltage-gated channel subfamily H member 4 [Source:VGNC Symbol;Acc:VGNC:30446]
ENSBTAG00000001197	94.57560149	69.15606539	0.45161	0.086077	SLAMF7	SLAM family member 7 [Source:VGNC Symbol;Acc:VGNC:34655]
ENSBTAG00000001198	78.27909716	87.38690329	-0.15879	0.53209	GIMAP7	GTPase, IMAP family member 7 [Source:NCBI gene;Acc:530031]
ENSBTAG00000001199	309.4093099	334.3340183	-0.11177	0.51238	DAP3	death associated protein 3 [Source:VGNC Symbol;Acc:VGNC:27876]
ENSBTAG00000001204	369.2188467	477.7879037	-0.37189	0.10567	JCAD	junctional cadherin 5 associated [Source:NCBI gene;Acc:784675]
ENSBTAG00000001206	0.702233552	0.234701703	1.5811	0.84294	LCN15	lipocalin-15 [Source:NCBI gene;Acc:504893]
ENSBTAG00000001207	29.73002351	57.63902248	-0.95513	0.12901	SERPINB8	serpin peptidase inhibitor, clade B (ovalbumin), member 8 [Source:NCBI gene;Acc:513825]
ENSBTAG00000001209	1498.374314	1736.49229	-0.21278	0.1482	PHLDB2	pleckstrin homology like domain family B member 2 [Source:VGNC Symbol;Acc:VGNC:32838]
ENSBTAG00000001210	0	0	NA	NA		melanoma antigen preferentially expressed in tumors [Source:NCBI gene;Acc:530538]
ENSBTAG00000001212	2278.6277	2545.809702	-0.15996	0.38859	SSR2	signal sequence receptor subunit 2 [Source:VGNC Symbol;Acc:VGNC:35320]
ENSBTAG00000001213	2.774285083	1.104187649	1.3291	0.36123
ENSBTAG00000001214	0	0	NA	NA
ENSBTAG00000001219	496.8240627	445.8010013	0.15634	0.49254
ENSBTAG00000001221	0.704894173	1.069450599	-0.60139	0.93477	NKX3-1	NK3 homeobox 1 [Source:VGNC Symbol;Acc:VGNC:32105]
ENSBTAG00000001223	101.5743035	120.5121018	-0.24664	0.30922	CAAP1	caspase activity and apoptosis inhibitor 1 [Source:VGNC Symbol;Acc:VGNC:26660]
ENSBTAG00000001224	722.0084917	692.4269654	0.060354	0.72054	ATP9B	ATPase phospholipid transporting 9B (putative) [Source:NCBI gene;Acc:510301]
ENSBTAG00000001225	1488.970001	1622.637569	-0.12403	0.42707	RBM14	RNA binding motif protein 14 [Source:NCBI gene;Acc:511512]
ENSBTAG00000001228	13.67201845	17.1775703	-0.3293	0.52097	CEND1	cell cycle exit and neuronal differentiation 1 [Source:VGNC Symbol;Acc:VGNC:27173]
ENSBTAG00000001229	2651.728713	3554.547495	-0.42273	0.0053973	SLC25A22	solute carrier family 25 member 22 [Source:VGNC Symbol;Acc:VGNC:34750]
ENSBTAG00000001231	3.280749449	1.034383467	1.6653	0.2543	CDHR1	cadherin related family member 1 [Source:VGNC Symbol;Acc:VGNC:27108]
ENSBTAG00000001233	171.5536952	184.6340432	-0.10601	0.58981	MPZL3	myelin protein zero like 3 [Source:VGNC Symbol;Acc:VGNC:31594]
ENSBTAG00000001235	24.77459672	19.38415904	0.35398	0.42933	CD200R1L	CD200 receptor 1-like [Source:NCBI gene;Acc:516008]
ENSBTAG00000001241	0	0	NA	NA	ISL1	ISL LIM homeobox 1 [Source:VGNC Symbol;Acc:VGNC:30296]
ENSBTAG00000001242	131.1682657	137.4638228	-0.067633	0.73711	ADRB1	adrenoceptor beta 1 [Source:VGNC Symbol;Acc:VGNC:50130]
ENSBTAG00000001243	27.51137167	28.93317663	-0.072697	0.95311	AP3M2	adaptor related protein complex 3 subunit mu 2 [Source:VGNC Symbol;Acc:VGNC:25990]
ENSBTAG00000001244	265.0016456	359.639339	-0.44055	0.12503	PLAT	plasminogen activator, tissue type [Source:VGNC Symbol;Acc:VGNC:32974]
ENSBTAG00000001246	5988.944283	6360.781301	-0.086902	0.52349	ATP1A1	ATPase Na+/K+ transporting subunit alpha 1 [Source:VGNC Symbol;Acc:VGNC:26282]
ENSBTAG00000001247	11046.80026	12143.96548	-0.13661	0.43193	LECT2	leukocyte cell derived chemotaxin 2 [Source:VGNC Symbol;Acc:VGNC:30832]
ENSBTAG00000001249	470.6053019	408.6261473	0.20374	0.27211	SULT1B1	sulfotransferase family 1B member 1 [Source:VGNC Symbol;Acc:VGNC:53777]
ENSBTAG00000001250	0.477459318	0.234701703	1.0245	1	TFAP2A	transcription factor AP-2 alpha [Source:VGNC Symbol;Acc:VGNC:35776]
ENSBTAG00000001252	355.1409608	330.9711154	0.10169	0.59013	HIVEP1	human immunodeficiency virus type I enhancer binding protein 1 [Source:HGNC Symbol;Acc:HGNC:4920]
ENSBTAG00000001254	359.8427017	366.411776	-0.026099	0.85168	ANKRD46	ankyrin repeat domain 46 [Source:VGNC Symbol;Acc:VGNC:25932]
ENSBTAG00000001255	1.662510779	0.983168601	0.75785	0.81269	CRYBB3	crystallin beta B3 [Source:VGNC Symbol;Acc:VGNC:27738]
ENSBTAG00000001257	35.17468	20.61376013	0.77093	0.034948	AGTPBP1	ATP/GTP binding protein 1 [Source:VGNC Symbol;Acc:VGNC:25744]
ENSBTAG00000001258	286.2386806	261.2487274	0.13179	0.51026	TMEM50B	transmembrane protein 50B [Source:VGNC Symbol;Acc:VGNC:36093]
ENSBTAG00000001260	0.244268341	0	Inf	1		phospholipase A2 inhibitor and Ly6/PLAUR domain-containing protein [Source:NCBI gene;Acc:616860]
ENSBTAG00000001262	191.0817578	179.1812674	0.09277	0.65842	IRGQ	immunity related GTPase Q [Source:VGNC Symbol;Acc:VGNC:30282]
ENSBTAG00000001265	19183.75638	11358.18107	0.75615	0.026392	HRG	histidine rich glycoprotein [Source:VGNC Symbol;Acc:VGNC:29953]
ENSBTAG00000001269	196.2640402	233.7076669	-0.25191	0.18935	TMEM165	transmembrane protein 165 [Source:VGNC Symbol;Acc:VGNC:35990]
ENSBTAG00000001271	82224.96354	89080.807	-0.11554	0.41786	PLG	plasminogen [Source:NCBI gene;Acc:280897]
ENSBTAG00000001273	51.38013353	42.76819502	0.26467	0.36566	NLRP3	NLR family pyrin domain containing 3 [Source:VGNC Symbol;Acc:VGNC:32117]
ENSBTAG00000001274	120.9100993	87.89400765	0.4601	0.053048	PPM1L	protein phosphatase, Mg2+/Mn2+ dependent 1L [Source:VGNC Symbol;Acc:VGNC:33216]
ENSBTAG00000001279	1.179692871	2.633416913	-1.1585	0.46742	MPP2	membrane palmitoylated protein 2 [Source:VGNC Symbol;Acc:VGNC:31583]
ENSBTAG00000001280	211.6415035	202.4888602	0.06378	0.77699	CLPB	ClpB homolog, mitochondrial AAA ATPase chaperonin [Source:VGNC Symbol;Acc:VGNC:27458]
ENSBTAG00000001282	324.3458764	290.0742505	0.16111	0.39168	RALGAPA1	Ral GTPase activating protein catalytic alpha subunit 1 [Source:VGNC Symbol;Acc:VGNC:33701]
ENSBTAG00000001283	317.6610947	331.3757312	-0.06098	0.75108	RIC1	RIC1 homolog, RAB6A GEF complex partner 1 [Source:VGNC Symbol;Acc:VGNC:33959]
ENSBTAG00000001286	334.6627263	303.564955	0.1407	0.43819	ELMO3	engulfment and cell motility 3 [Source:VGNC Symbol;Acc:VGNC:28440]
ENSBTAG00000001287	28.99276736	37.65759548	-0.37725	0.29242
ENSBTAG00000001288	7198.599406	7266.676499	-0.013579	0.99079	MAOB	monoamine oxidase B [Source:VGNC Symbol;Acc:VGNC:31175]
ENSBTAG00000001289	366.4861918	338.9717255	0.11259	0.51011	MRPL18	mitochondrial ribosomal protein L18 [Source:VGNC Symbol;Acc:VGNC:31621]
ENSBTAG00000001290	65.97309952	57.50087953	0.19829	0.48892	TUBD1	tubulin delta 1 [Source:VGNC Symbol;Acc:VGNC:36510]
ENSBTAG00000001291	0	0	NA	NA		olfactory receptor, family 8, subfamily H, member 3 [Source:NCBI gene;Acc:617362]
ENSBTAG00000001292	495.3864849	841.1412482	-0.76379	0.36667	LTF	lactotransferrin [Source:VGNC Symbol;Acc:VGNC:31077]
ENSBTAG00000001293	4.915709561	4.466668744	0.1382	1	MAATS1	MYCBP associated and testis expressed 1 [Source:VGNC Symbol;Acc:VGNC:31126]
ENSBTAG00000001294	181.4226109	139.9939829	0.37399	0.056684	PPP1R15A	protein phosphatase 1 regulatory subunit 15A [Source:VGNC Symbol;Acc:VGNC:33228]
ENSBTAG00000001295	538.40535	389.3768815	0.46753	0.0077205	DEPDC5	DEP domain containing 5 [Source:VGNC Symbol;Acc:VGNC:28006]
ENSBTAG00000001296	792.4407651	737.230315	0.10419	0.5347	TMEM50A	transmembrane protein 50A [Source:VGNC Symbol;Acc:VGNC:36092]
ENSBTAG00000001297	1.173936748	0	Inf	0.30921		rhesus-like protein [Source:NCBI gene;Acc:282685]
ENSBTAG00000001298	14.11573575	13.6617812	0.047159	0.95998	STAMBPL1	STAM binding protein like 1 [Source:VGNC Symbol;Acc:VGNC:35357]
ENSBTAG00000001299	862.0876918	725.4828704	0.24889	0.13004	CYP7B1	cytochrome P450, family 7, subfamily B, polypeptide 1 [Source:NCBI gene;Acc:529552]
ENSBTAG00000001301	221.3878345	257.8831795	-0.22014	0.24056	LRRC32	leucine rich repeat containing 32 [Source:NCBI gene;Acc:615467]
ENSBTAG00000001302	183.5194727	165.7186576	0.1472	0.49092	MRPS28	mitochondrial ribosomal protein S28 [Source:VGNC Symbol;Acc:VGNC:31668]
ENSBTAG00000001303	377.7992656	439.2098775	-0.21729	0.24973	HSPB8	heat shock protein family B (small) member 8 [Source:VGNC Symbol;Acc:VGNC:53907]
ENSBTAG00000001305	1447.414252	1667.441114	-0.20416	0.24868	ATP2B2	ATPase plasma membrane Ca2+ transporting 2 [Source:VGNC Symbol;Acc:VGNC:26294]
ENSBTAG00000001306	117.2736155	153.1119617	-0.38471	0.069832	FXN	frataxin [Source:VGNC Symbol;Acc:VGNC:29155]
ENSBTAG00000001308	25.87007482	41.38584064	-0.67785	0.71577		uncharacterized LOC522763 [Source:NCBI gene;Acc:522763]
ENSBTAG00000001310	0	0.960987706	#NAME?	0.35575	RHO	rhodopsin [Source:VGNC Symbol;Acc:VGNC:33942]
ENSBTAG00000001311	2759.332909	2431.358023	0.18256	0.23944	MORF4L2	mortality factor 4 like 2 [Source:VGNC Symbol;Acc:VGNC:31557]
ENSBTAG00000001314	102.6871767	132.0392602	-0.36271	0.081881	TRMT6	tRNA methyltransferase 6 [Source:VGNC Symbol;Acc:VGNC:36374]
ENSBTAG00000001315	0	1.078745257	#NAME?	0.33629	DMRTA1	DMRT like family A1 [Source:VGNC Symbol;Acc:VGNC:28113]
ENSBTAG00000001317	0	0	NA	NA
ENSBTAG00000001320	475.706861	477.999022	-0.0069348	0.95573	VPS16	VPS16, CORVET/HOPS core subunit [Source:VGNC Symbol;Acc:VGNC:36811]
ENSBTAG00000001321	98.85579771	196.6136534	-0.99197	0.044003	IL1B	interleukin 1 beta [Source:VGNC Symbol;Acc:VGNC:52787]
ENSBTAG00000001322	0.706460598	0.234701703	1.5898	0.84251	SAXO1	stabilizer of axonemal microtubules 1 [Source:VGNC Symbol;Acc:VGNC:34301]
ENSBTAG00000001323	147.4791631	142.6166726	0.048368	0.8454	CENPC	centromere protein C [Source:VGNC Symbol;Acc:VGNC:27174]
ENSBTAG00000001324	54.61234613	44.40455658	0.29852	0.35148	SLCO2A1	solute carrier organic anion transporter family member 2A1 [Source:VGNC Symbol;Acc:VGNC:34951]
ENSBTAG00000001325	5231.730381	5270.862769	-0.010751	0.92535	UPB1	beta-ureidopropionase 1 [Source:VGNC Symbol;Acc:VGNC:36679]
ENSBTAG00000001326	0	0	NA	NA	SLC44A5	solute carrier family 44 member 5 [Source:VGNC Symbol;Acc:VGNC:34879]
ENSBTAG00000001328	348.0935859	317.2848558	0.1337	0.41334	SLBP	stem-loop binding protein [Source:VGNC Symbol;Acc:VGNC:34658]
ENSBTAG00000001329	2324.277071	2598.529186	-0.16091	0.34775	CLPTM1L	CLPTM1 like [Source:VGNC Symbol;Acc:VGNC:27461]
ENSBTAG00000001331	0.480119939	0	Inf	0.77074	ERICH6	glutamate rich 6 [Source:VGNC Symbol;Acc:VGNC:28586]
ENSBTAG00000001332	1947.344468	1985.225118	-0.027795	0.87006	MYO1C	myosin IC [Source:VGNC Symbol;Acc:VGNC:31818]
ENSBTAG00000001333	37.50105774	48.14054217	-0.36032	0.25925	PPARG	peroxisome proliferator activated receptor gamma [Source:VGNC Symbol;Acc:VGNC:33183]
ENSBTAG00000001335	3578.936567	4305.80147	-0.26675	0.23941	GHR	growth hormone receptor [Source:VGNC Symbol;Acc:VGNC:50184]
ENSBTAG00000001336	0	0	NA	NA		taste receptor, type 2, member 46 [Source:NCBI gene;Acc:782957]
ENSBTAG00000001338	14.91274222	17.93289027	-0.26606	0.58735	CCR3	C-C motif chemokine receptor 3 [Source:VGNC Symbol;Acc:VGNC:26984]
ENSBTAG00000001341	6.313003511	7.135146275	-0.17662	0.87957	WNT5B	Wnt family member 5B [Source:VGNC Symbol;Acc:VGNC:36961]
ENSBTAG00000001342	237.8176364	247.3750524	-0.056844	0.76673	RSL24D1	ribosomal L24 domain containing 1 [Source:VGNC Symbol;Acc:VGNC:34181]
ENSBTAG00000001343	27.00441138	26.42437686	0.031326	0.89708	DEPDC1	DEP domain containing 1 [Source:HGNC Symbol;Acc:HGNC:22949]
ENSBTAG00000001344	0.480119939	0.295211227	0.70165	1	METTL21E	RIKEN cDNA 4832428D23-like [Source:NCBI gene;Acc:513822]
ENSBTAG00000001346	262.8035348	245.5413721	0.098019	0.82444	STRA8	stimulated by retinoic acid 8 [Source:VGNC Symbol;Acc:VGNC:53678]
ENSBTAG00000001348	102.8716577	98.77669791	0.058603	0.80225	COMMD8	COMM domain containing 8 [Source:VGNC Symbol;Acc:VGNC:27588]
ENSBTAG00000001349	5086.555836	5284.357505	-0.055039	0.7032	KIF1C	kinesin family member 1C [Source:VGNC Symbol;Acc:VGNC:30593]
ENSBTAG00000001350	2.139970097	3.372589153	-0.65627	0.6027
ENSBTAG00000001352	387.0666142	403.5855718	-0.060293	0.73365	ENTR1	endosome associated trafficking regulator 1 [Source:VGNC Symbol;Acc:VGNC:54703]
ENSBTAG00000001353	2289.128142	2418.991581	-0.079608	0.62677	PMPCA	peptidase, mitochondrial processing alpha subunit [Source:VGNC Symbol;Acc:VGNC:33075]
ENSBTAG00000001354	63.19958615	71.28743217	-0.17373	0.5185	INPP5E	inositol polyphosphate-5-phosphatase E [Source:VGNC Symbol;Acc:VGNC:30213]
ENSBTAG00000001356	598.7917619	537.4689039	0.15587	0.3577	USP38	ubiquitin specific peptidase 38 [Source:VGNC Symbol;Acc:VGNC:36727]
ENSBTAG00000001357	0	0	NA	NA
ENSBTAG00000001359	10.08185476	14.05060023	-0.47887	0.53174	B3GNT7	UDP-GlcNAc:betaGal beta-1,3-N-acetylglucosaminyltransferase 7 [Source:VGNC Symbol;Acc:VGNC:26383]
ENSBTAG00000001360	3094.910064	3529.643366	-0.18962	0.23675	RPS12	ribosomal protein S12 [Source:NCBI gene;Acc:326582]
ENSBTAG00000001361	257.2686149	210.9446086	0.28641	0.12594	NMNAT1	nicotinamide nucleotide adenylyltransferase 1 [Source:VGNC Symbol;Acc:VGNC:32132]
ENSBTAG00000001364	52.02752719	65.37032922	-0.32936	0.26221	DPH6	diphthamine biosynthesis 6 [Source:VGNC Symbol;Acc:VGNC:28181]
ENSBTAG00000001365	34.84408819	32.63687195	0.094411	0.88279	C1QTNF9	C1q and TNF related 9 [Source:NCBI gene;Acc:523616]
ENSBTAG00000001367	1.182353492	2.960763858	-1.3243	0.3863	C1QTNF2	C1q and TNF related 2 [Source:VGNC Symbol;Acc:VGNC:26624]
ENSBTAG00000001368	6367.063658	6209.667572	0.036112	0.83633	LGALS3BP	galectin 3 binding protein [Source:VGNC Symbol;Acc:VGNC:30853]
ENSBTAG00000001374	213.7243049	213.3736459	0.002369	0.96903	METTL27	methyltransferase like 27 [Source:VGNC Symbol;Acc:VGNC:31411]
ENSBTAG00000001376	258.3687498	300.9418664	-0.22005	0.23583	RAD21L1	RAD21 cohesin complex component like 1 [Source:VGNC Symbol;Acc:VGNC:33681]
ENSBTAG00000001382	35.06038028	15.76513195	1.1531	0.0048055	SLC26A9	solute carrier family 26 member 9 [Source:VGNC Symbol;Acc:VGNC:34784]
ENSBTAG00000001383	0	0	NA	NA
ENSBTAG00000001385	59.09632286	53.43053655	0.1454	0.58185	ZSCAN2	zinc finger and SCAN domain containing 2 [Source:VGNC Symbol;Acc:VGNC:37375]
ENSBTAG00000001387	121.1704901	120.4240531	0.0089148	0.97808	WDR73	WD repeat domain 73 [Source:VGNC Symbol;Acc:VGNC:36917]
ENSBTAG00000001388	5.647060205	7.065342093	-0.32326	0.69934	NMB	neuromedin B [Source:VGNC Symbol;Acc:VGNC:32123]
ENSBTAG00000001390	87.57888503	90.00957559	-0.039495	0.86639	B4GALT4	beta-1,4-galactosyltransferase 4 [Source:VGNC Symbol;Acc:VGNC:26391]
ENSBTAG00000001391	109.2966971	132.8550555	-0.2816	0.17974	ANKRD42	ankyrin repeat domain 42 [Source:NCBI gene;Acc:522004]
ENSBTAG00000001392	19753.34118	15392.35796	0.35988	0.015591	RDH16	retinol dehydrogenase 16 (all-trans) [Source:NCBI gene;Acc:519940]
ENSBTAG00000001393	91.40481628	95.34832371	-0.060937	0.82465	MTF2	metal response element binding transcription factor 2 [Source:VGNC Symbol;Acc:VGNC:31723]
ENSBTAG00000001394	2808.846833	2965.343409	-0.078221	0.7285	TMED9	transmembrane emp24 protein transport domain containing 9 [Source:NCBI gene;Acc:618580]
ENSBTAG00000001395	163.0506151	189.2179875	-0.21473	0.41652	C1H21orf91	chromosome 1 C21orf91 homolog [Source:VGNC Symbol;Acc:VGNC:52664]
ENSBTAG00000001396	809.1888659	900.0236939	-0.15349	0.337	ADAMTS7	ADAM metallopeptidase with thrombospondin type 1 motif 7 [Source:HGNC Symbol;Acc:HGNC:223]
ENSBTAG00000001397	0	0	NA	NA		olfactory receptor 2A12 [Source:NCBI gene;Acc:523753]
ENSBTAG00000001398	1610.687747	1855.855604	-0.20441	0.18626	ATP2A2	ATPase sarcoplasmic/endoplasmic reticulum Ca2+ transporting 2 [Source:VGNC Symbol;Acc:VGNC:26291]
ENSBTAG00000001400	1343.518374	1307.279944	0.039448	0.79495	AKT2	AKT serine/threonine kinase 2 [Source:VGNC Symbol;Acc:VGNC:25799]
ENSBTAG00000001401	0.244268341	0	Inf	1	SLC45A1	solute carrier family 45 member 1 [Source:VGNC Symbol;Acc:VGNC:34880]
ENSBTAG00000001403	163.4961082	165.9918576	-0.021856	0.95627	PRKCI	protein kinase C iota [Source:VGNC Symbol;Acc:VGNC:33333]
ENSBTAG00000001404	0	0	NA	NA	CACNG3	calcium voltage-gated channel auxiliary subunit gamma 3 [Source:VGNC Symbol;Acc:VGNC:26688]
ENSBTAG00000001405	704.5388241	666.2277583	0.080664	0.59457	GLCE	glucuronic acid epimerase [Source:VGNC Symbol;Acc:VGNC:29394]
ENSBTAG00000001406	125.9491921	73.98178891	0.7676	0.21673	MAB21L3	mab-21 like 3 [Source:VGNC Symbol;Acc:VGNC:31129]
ENSBTAG00000001407	443.891202	478.7393015	-0.10903	0.52426	AP3S2	adaptor related protein complex 3 subunit sigma 2 [Source:VGNC Symbol;Acc:VGNC:53932]
ENSBTAG00000001408	155.8512799	122.9729438	0.34183	0.093853	CNRIP1	cannabinoid receptor interacting protein 1 [Source:VGNC Symbol;Acc:VGNC:27531]
ENSBTAG00000001410	82.10217498	67.76512415	0.27688	0.27181	GRAMD1B	GRAM domain containing 1B [Source:VGNC Symbol;Acc:VGNC:29623]
ENSBTAG00000001412	29.46898773	31.01044192	-0.073557	0.86032	N6AMT1	N-6 adenine-specific DNA methyltransferase 1 [Source:VGNC Symbol;Acc:VGNC:49558]
ENSBTAG00000001414	725.7409663	849.7343918	-0.22756	0.33437	KCTD12	potassium channel tetramerization domain containing 12 [Source:VGNC Symbol;Acc:VGNC:30502]
ENSBTAG00000001415	78.70956235	95.55057126	-0.27973	0.26267	THOC6	THO complex 6 [Source:VGNC Symbol;Acc:VGNC:35842]
ENSBTAG00000001416	0	0	NA	NA	GABRR3	gamma-aminobutyric acid type A receptor rho3 subunit [Source:VGNC Symbol;Acc:VGNC:53569]
ENSBTAG00000001417	19434.37859	18892.96212	0.040762	0.78873	ACSM1	acyl-CoA synthetase medium chain family member 1 [Source:VGNC Symbol;Acc:VGNC:50046]
ENSBTAG00000001419	568.5316359	608.0817162	-0.097025	0.58737	MRPL4	mitochondrial ribosomal protein L4 [Source:VGNC Symbol;Acc:VGNC:31635]
ENSBTAG00000001420	1076.540586	1156.514726	-0.10338	0.51663	ABHD12	abhydrolase domain containing 12 [Source:VGNC Symbol;Acc:VGNC:25490]
ENSBTAG00000001422	438.4089463	439.5051886	-0.003603	0.98108	HMGN3	high mobility group nucleosomal binding domain 3 [Source:VGNC Symbol;Acc:VGNC:49985]
ENSBTAG00000001423	0	0	NA	NA
ENSBTAG00000001424	733.5888091	672.2223906	0.12603	0.44291	MSH6	mutS homolog 6 [Source:VGNC Symbol;Acc:VGNC:31696]
ENSBTAG00000001425	399.520887	371.0884898	0.10651	0.57582	FBXO11	F-box protein 11 [Source:VGNC Symbol;Acc:VGNC:28892]
ENSBTAG00000001429	286.2995707	332.0525373	-0.21389	0.24682	NEURL1B	neuralized E3 ubiquitin protein ligase 1B [Source:VGNC Symbol;Acc:VGNC:32014]
ENSBTAG00000001432	0	0	NA	NA
ENSBTAG00000001435	290.5720441	262.5033943	0.14656	0.40279	ARL6IP6	ADP ribosylation factor like GTPase 6 interacting protein 6 [Source:VGNC Symbol;Acc:VGNC:26152]
ENSBTAG00000001439	20.04167608	14.02565312	0.51494	0.28308	HESX1	HESX homeobox 1 [Source:VGNC Symbol;Acc:VGNC:29825]
ENSBTAG00000001440	641.8614028	615.21176	0.061179	0.74708	PMM2	phosphomannomutase 2 [Source:VGNC Symbol;Acc:VGNC:33073]
ENSBTAG00000001441	717.4827322	719.9762984	-0.0050053	0.95545	CARHSP1	calcium regulated heat stable protein 1 [Source:VGNC Symbol;Acc:VGNC:26766]
ENSBTAG00000001442	13.63295554	9.076046218	0.58696	0.32734
ENSBTAG00000001443	26.12918998	26.75563488	-0.03418	0.99534
ENSBTAG00000001444	398.6893762	452.0930252	-0.18135	0.38669	TNXB	tenascin XB [Source:VGNC Symbol;Acc:VGNC:36211]
ENSBTAG00000001446	41.43754324	44.03189555	-0.08761	0.78996	ABRACL	ABRA C-terminal like [Source:VGNC Symbol;Acc:VGNC:25513]
ENSBTAG00000001447	0.235851598	1.465458244	-2.6354	0.33481	HRH1	histamine receptor H1 [Source:NCBI gene;Acc:281231]
ENSBTAG00000001448	178.8738092	153.6690629	0.21912	0.60863	INMT	indolethylamine N-methyltransferase [Source:NCBI gene;Acc:527922]
ENSBTAG00000001449	479.4909222	464.4389671	0.046014	0.80316	SRA1	steroid receptor RNA activator 1 [Source:VGNC Symbol;Acc:VGNC:35266]
ENSBTAG00000001450	273.6170084	242.9380272	0.17157	0.38371	APBB3	amyloid beta precursor protein binding family B member 3 [Source:VGNC Symbol;Acc:VGNC:50070]
ENSBTAG00000001451	0	0	NA	NA	A4GNT	alpha-1,4-N-acetylglucosaminyltransferase [Source:VGNC Symbol;Acc:VGNC:25436]
ENSBTAG00000001455	0	0.256882598	#NAME?	0.97858	HOXA7	homeobox A7 [Source:VGNC Symbol;Acc:VGNC:29915]
ENSBTAG00000001457	68.11400002	81.34258675	-0.25606	0.31331	TMEM267	transmembrane protein 267 [Source:VGNC Symbol;Acc:VGNC:36072]
ENSBTAG00000001460	596.7365015	516.3196505	0.20883	0.20793	LIN7C	lin-7 homolog C, crumbs cell polarity complex component [Source:VGNC Symbol;Acc:VGNC:30897]
ENSBTAG00000001462	1038.386995	1177.307262	-0.18115	0.24593	FLT4	fms related tyrosine kinase 4 [Source:VGNC Symbol;Acc:VGNC:29044]
ENSBTAG00000001463	210.1034398	215.6384633	-0.037515	0.88677	TNKS	tankyrase [Source:VGNC Symbol;Acc:VGNC:36184]
ENSBTAG00000001464	54.27495134	43.13726961	0.33135	0.262	GPR156	G protein-coupled receptor 156 [Source:VGNC Symbol;Acc:VGNC:29562]
ENSBTAG00000001465	96.74170952	109.7312198	-0.18176	0.38357	P2RY1	purinergic receptor P2Y1 [Source:VGNC Symbol;Acc:VGNC:32523]
ENSBTAG00000001468	166.5422499	211.0870307	-0.34195	0.079234	SAMD4A	sterile alpha motif domain containing 4A [Source:VGNC Symbol;Acc:VGNC:34272]
ENSBTAG00000001470	300.0533527	316.107559	-0.075196	0.68351	DTX2	deltex E3 ubiquitin ligase 2 [Source:VGNC Symbol;Acc:VGNC:28237]
ENSBTAG00000001471	106.26826	74.4660751	0.51306	0.09154	POC1A	POC1 centriolar protein A [Source:VGNC Symbol;Acc:VGNC:50094]
ENSBTAG00000001473	1397.800967	1982.256619	-0.50398	0.086569	ARVCF	ARVCF, delta catenin family member [Source:VGNC Symbol;Acc:VGNC:49535]
ENSBTAG00000001474	12.25494491	13.60176151	-0.15043	0.79686	NRGN	neurogranin [Source:VGNC Symbol;Acc:VGNC:32262]
ENSBTAG00000001475	297.2531434	360.2378211	-0.27726	0.11228	MCUR1	mitochondrial calcium uniporter regulator 1 [Source:VGNC Symbol;Acc:VGNC:31327]
ENSBTAG00000001476	17.69253494	29.11760713	-0.71875	0.70389
ENSBTAG00000001477	15.11437958	16.44165955	-0.12143	0.84945
ENSBTAG00000001478	56.1188103	50.10394388	0.16356	0.581	DESI2	desumoylating isopeptidase 2 [Source:VGNC Symbol;Acc:VGNC:28015]
ENSBTAG00000001481	11.72530631	6.414740199	0.87016	0.18011	IGSF9	immunoglobulin superfamily member 9 [Source:VGNC Symbol;Acc:VGNC:30097]
ENSBTAG00000001483	439.4434746	473.1397699	-0.10659	0.53012	SRGAP2	SLIT-ROBO Rho GTPase activating protein 2 [Source:NCBI gene;Acc:519843]
ENSBTAG00000001484	98.20312522	90.8501637	0.11228	0.63879	LZTFL1	leucine zipper transcription factor like 1 [Source:VGNC Symbol;Acc:VGNC:31119]
ENSBTAG00000001485	1268.166601	1468.901115	-0.21199	0.19038	PPIP5K2	diphosphoinositol pentakisphosphate kinase 2 [Source:VGNC Symbol;Acc:VGNC:33207]
ENSBTAG00000001486	187.2027079	180.9816111	0.048758	0.81532	ZNF280D	zinc finger protein 280D [Source:VGNC Symbol;Acc:VGNC:52851]
ENSBTAG00000001488	2869.040787	2857.749484	0.005689	0.96068	OTC	ornithine carbamoyltransferase [Source:VGNC Symbol;Acc:VGNC:32482]
ENSBTAG00000001489	218.9783086	203.9772848	0.10238	0.67418	TUBA1A	tubulin, alpha 1a [Source:NCBI gene;Acc:404053]
ENSBTAG00000001491	2.10517158	1.509820034	0.47956	0.86334	NWD2	NACHT and WD repeat domain containing 2 [Source:VGNC Symbol;Acc:VGNC:32374]
ENSBTAG00000001492	390.4932859	371.9007542	0.07038	0.69953	FYB1	FYN binding protein 1 [Source:VGNC Symbol;Acc:VGNC:29160]
ENSBTAG00000001495	0	0	NA	NA	SPINLW1	serine peptidase inhibitor-like, with Kunitz and WAP domains 1 (eppin) [Source:NCBI gene;Acc:768002]
ENSBTAG00000001497	475.9447669	578.762971	-0.28218	0.090607	MRAS	muscle RAS oncogene homolog [Source:VGNC Symbol;Acc:VGNC:31597]
ENSBTAG00000001498	362.7318542	339.9942823	0.093393	0.54267	CYTH2	cytohesin 2 [Source:VGNC Symbol;Acc:VGNC:49142]
ENSBTAG00000001499	162.7953807	155.4229517	0.06686	0.75326	TRIM33	tripartite motif containing 33 [Source:VGNC Symbol;Acc:VGNC:36329]
ENSBTAG00000001500	35.60214844	41.70966075	-0.22842	0.50105	FIGNL1	fidgetin like 1 [Source:VGNC Symbol;Acc:VGNC:29011]
ENSBTAG00000001502	0	0.504470538	#NAME?	0.70448
ENSBTAG00000001503	0.229001279	0.256882598	-0.16575	1	TRIM72	tripartite motif containing 72 [Source:HGNC Symbol;Acc:HGNC:32671]
ENSBTAG00000001504	528.5679988	552.4096655	-0.063649	0.67543	NOP14	NOP14 nucleolar protein [Source:VGNC Symbol;Acc:VGNC:32165]
ENSBTAG00000001505	313.7671001	268.0523701	0.22718	0.20862	GRK4	G protein-coupled receptor kinase 4 [Source:VGNC Symbol;Acc:VGNC:29655]
ENSBTAG00000001506	2286.117511	2120.235096	0.10868	0.46032	HTT	huntingtin [Source:VGNC Symbol;Acc:VGNC:30007]
ENSBTAG00000001507	35.23206383	42.52515503	-0.27143	0.39432	CLCN5	chloride voltage-gated channel 5 [Source:VGNC Symbol;Acc:VGNC:27399]
ENSBTAG00000001508	194.6512391	166.2724316	0.22734	0.37698	SH3RF1	SH3 domain containing ring finger 1 [Source:VGNC Symbol;Acc:VGNC:34579]
ENSBTAG00000001509	409.017127	428.8085728	-0.068172	0.70252	ELK3	ELK3, ETS transcription factor [Source:VGNC Symbol;Acc:VGNC:28433]
ENSBTAG00000001510	155.7734844	151.999132	0.035387	0.90327	CDK17	cyclin dependent kinase 17 [Source:VGNC Symbol;Acc:VGNC:27120]
ENSBTAG00000001511	220.9205077	271.9932796	-0.30004	0.16766	BCL6	B cell CLL/lymphoma 6 [Source:NCBI gene;Acc:539020]
ENSBTAG00000001512	187.7916796	225.9581561	-0.26692	0.17425	ZFP64	ZFP64 zinc finger protein [Source:VGNC Symbol;Acc:VGNC:37167]
ENSBTAG00000001513	56.47496553	71.31339102	-0.33656	0.19338	PDIK1L	PDLIM1 interacting kinase 1 like [Source:VGNC Symbol;Acc:VGNC:32701]
ENSBTAG00000001514	272.8251898	207.4222524	0.39541	0.25954	ASB11	ankyrin repeat and SOCS box containing 11 [Source:VGNC Symbol;Acc:VGNC:26188]
ENSBTAG00000001515	0	0	NA	NA
ENSBTAG00000001516	0	0	NA	NA	CALCB	calcitonin-related polypeptide beta [Source:NCBI gene;Acc:407218]
ENSBTAG00000001517	2650.093889	3117.432944	-0.23432	0.20487	KRT18	keratin 18 [Source:VGNC Symbol;Acc:VGNC:30719]
ENSBTAG00000001518	226.3016878	231.6482135	-0.033688	0.89373	ISG20L2	interferon stimulated exonuclease gene 20 like 2 [Source:VGNC Symbol;Acc:VGNC:30295]
ENSBTAG00000001519	146.0979165	139.7142278	0.064457	0.76918	RRNAD1	ribosomal RNA adenine dimethylase domain containing 1 [Source:VGNC Symbol;Acc:VGNC:34167]
ENSBTAG00000001520	469.0883855	508.7037704	-0.11697	0.49634	MRPL24	mitochondrial ribosomal protein L24 [Source:VGNC Symbol;Acc:VGNC:31627]
ENSBTAG00000001521	362.1859276	413.4466395	-0.19097	0.26738	UQCRB	ubiquinol-cytochrome c reductase binding protein [Source:VGNC Symbol;Acc:VGNC:36694]
ENSBTAG00000001522	166.6956966	203.2798863	-0.28625	0.14346	MTERF3	mitochondrial transcription termination factor 3 [Source:VGNC Symbol;Acc:VGNC:31721]
ENSBTAG00000001523	618.8327177	572.301842	0.11277	0.49883	YES1	YES proto-oncogene 1, Src family tyrosine kinase [Source:VGNC Symbol;Acc:VGNC:37022]
ENSBTAG00000001526	0	0	NA	NA		myeloid-associated differentiation marker [Source:NCBI gene;Acc:526149]
ENSBTAG00000001527	1.16708643	0.808976422	0.52874	0.91231	TMEM213	transmembrane protein 213 [Source:VGNC Symbol;Acc:VGNC:36035]
ENSBTAG00000001528	579.7654705	611.6205051	-0.077167	0.64161	CDK13	cyclin dependent kinase 13 [Source:VGNC Symbol;Acc:VGNC:27118]
ENSBTAG00000001529	748.6467685	624.6568394	0.26122	0.11632	NSD3	nuclear receptor binding SET domain protein 3 [Source:VGNC Symbol;Acc:VGNC:32273]
ENSBTAG00000001530	0	0	NA	NA	FGF8	fibroblast growth factor 8 [Source:VGNC Symbol;Acc:VGNC:28983]
ENSBTAG00000001533	142.6126023	133.2815758	0.097624	0.66496	HACE1	HECT domain and ankyrin repeat containing E3 ubiquitin protein ligase 1 [Source:VGNC Symbol;Acc:VGNC:29739]
ENSBTAG00000001535	124.4427094	140.7951403	-0.17812	0.81306	LIPH	lipase H [Source:VGNC Symbol;Acc:VGNC:30905]
ENSBTAG00000001537	8346.26094	6073.765091	0.45854	0.20464	TSKU	tsukushi, small leucine rich proteoglycan [Source:NCBI gene;Acc:529661]
ENSBTAG00000001538	37.06366254	36.20405032	0.033854	0.92761
ENSBTAG00000001539	242.631886	194.0065927	0.32266	0.080249	SAV1	salvador family WW domain containing protein 1 [Source:VGNC Symbol;Acc:VGNC:34300]
ENSBTAG00000001543	236.4288942	201.5242526	0.23045	0.19958	BRI3BP	BRI3 binding protein [Source:VGNC Symbol;Acc:VGNC:26565]
ENSBTAG00000001545	0	0	NA	NA	SLC34A2	solute carrier family 34 member 2 [Source:VGNC Symbol;Acc:VGNC:34818]
ENSBTAG00000001546	1835.429481	2049.397796	-0.15908	0.3079	MGAT1	mannosyl (alpha-1,3-)-glycoprotein beta-1,2-N-acetylglucosaminyltransferase [Source:VGNC Symbol;Acc:VGNC:54623]
ENSBTAG00000001548	403.1132434	382.7118228	0.074927	0.62153	UBQLN4	ubiquilin 4 [Source:HGNC Symbol;Acc:HGNC:1237]
ENSBTAG00000001549	0	0	NA	NA	OR1L1	olfactory receptor 1L1 [Source:NCBI gene;Acc:785392]
ENSBTAG00000001551	610.1995867	589.2829732	0.050321	0.71907	PLEKHG3	pleckstrin homology and RhoGEF domain containing G3 [Source:VGNC Symbol;Acc:VGNC:33016]
ENSBTAG00000001552	260.498331	299.0421509	-0.19907	0.28534	EPC1	enhancer of polycomb homolog 1 [Source:VGNC Symbol;Acc:VGNC:28527]
ENSBTAG00000001553	3765.631972	3961.573291	-0.073181	0.6474	HNRNPA1	heterogeneous nuclear ribonucleoprotein A1 [Source:NCBI gene;Acc:505093]
ENSBTAG00000001557	30.16084059	32.67047505	-0.11531	0.73969	CCL28	C-C motif chemokine ligand 28 [Source:VGNC Symbol;Acc:VGNC:26953]
ENSBTAG00000001558	2.599464385	3.102330487	-0.25514	0.87937	PATL2	PAT1 homolog 2 [Source:VGNC Symbol;Acc:VGNC:32594]
ENSBTAG00000001562	27.1943167	32.85037406	-0.2726	0.57363	NFE2	nuclear factor, erythroid 2 [Source:VGNC Symbol;Acc:VGNC:32034]
ENSBTAG00000001564	761.7556303	732.3074657	0.056879	0.80592	PDE4DIP	myomegalin [Source:NCBI gene;Acc:508547]
ENSBTAG00000001565	1050.220889	1154.821193	-0.13698	0.39051	MESD	mesoderm development LRP chaperone [Source:VGNC Symbol;Acc:VGNC:31392]
ENSBTAG00000001567	416.6027459	362.4841397	0.20075	0.22637	LRRK1	leucine rich repeat kinase 1 [Source:VGNC Symbol;Acc:VGNC:31037]
ENSBTAG00000001568	227.6665445	235.1724766	-0.046797	0.82014	PPIC	peptidylprolyl isomerase C [Source:VGNC Symbol;Acc:VGNC:33196]
ENSBTAG00000001570	0.235851598	0	Inf	1	CSF2	colony stimulating factor 2 [Source:VGNC Symbol;Acc:VGNC:27755]
ENSBTAG00000001571	8.080742602	3.270489504	1.305	0.128	LRRD1	leucine rich repeats and death domain containing 1 [Source:VGNC Symbol;Acc:VGNC:31034]
ENSBTAG00000001572	11.06544197	15.91353968	-0.52419	0.35569	NSUN7	NOP2/Sun RNA methyltransferase family member 7 [Source:VGNC Symbol;Acc:VGNC:32288]
ENSBTAG00000001573	1228.928991	1072.390094	0.19657	0.22096	JMJD1C	jumonji domain containing 1C [Source:VGNC Symbol;Acc:VGNC:30376]
ENSBTAG00000001574	75.02719837	95.68092706	-0.35082	0.1356	GPATCH2	G-patch domain containing 2 [Source:VGNC Symbol;Acc:VGNC:29516]
ENSBTAG00000001575	2214.110422	2468.061717	-0.15665	0.32228	CALM2	calmodulin 2 [Source:NCBI gene;Acc:100297344]
ENSBTAG00000001576	507.8512294	557.8276674	-0.13541	0.45008	TMEM140	transmembrane protein 140 [Source:VGNC Symbol;Acc:VGNC:35973]
ENSBTAG00000001578	302.7414881	329.1084021	-0.12048	0.52671	ADPGK	ADP dependent glucokinase [Source:VGNC Symbol;Acc:VGNC:25689]
ENSBTAG00000001579	353.8349938	352.3798897	0.0059451	0.95096	AGO2	argonaute 2, RISC catalytic component [Source:VGNC Symbol;Acc:VGNC:50167]
ENSBTAG00000001580	4.018801019	5.898686655	-0.55363	0.5684	CLGN	calmegin [Source:VGNC Symbol;Acc:VGNC:27437]
ENSBTAG00000001582	19.9295468	11.73474716	0.76412	0.427	AKR1B10	aldo-keto reductase family 1 member B10 [Source:NCBI gene;Acc:525193]
ENSBTAG00000001585	556.4539445	561.0695355	-0.011917	0.9863	WIPF1	WAS/WASL interacting protein family member 1 [Source:VGNC Symbol;Acc:VGNC:36939]
ENSBTAG00000001586	144.8449555	194.5275681	-0.42547	0.030712	OTUD7B	OTU deubiquitinase 7B [Source:VGNC Symbol;Acc:VGNC:32500]
ENSBTAG00000001589	2359.016156	2294.604425	0.03994	0.80741	TM9SF2	transmembrane 9 superfamily member 2 [Source:VGNC Symbol;Acc:VGNC:53839]
ENSBTAG00000001592	2496.881555	3408.870921	-0.44917	0.34813	INSIG1	insulin induced gene 1 [Source:VGNC Symbol;Acc:VGNC:30217]
ENSBTAG00000001593	201.05231	205.2983868	-0.030151	0.87482	OGFOD2	2-oxoglutarate and iron dependent oxygenase domain containing 2 [Source:VGNC Symbol;Acc:VGNC:32409]
ENSBTAG00000001594	298.4186455	312.9381314	-0.06854	0.71399	ARL6IP4	ADP ribosylation factor like GTPase 6 interacting protein 4 [Source:VGNC Symbol;Acc:VGNC:53889]
ENSBTAG00000001595	2270.798718	7986.240811	-1.8143	2.10E-08	MT1E	metallothionein 1E [Source:NCBI gene;Acc:613358]
ENSBTAG00000001597	151.6023733	147.0899964	0.043593	0.8652	PITPNM2	phosphatidylinositol transfer protein membrane associated 2 [Source:VGNC Symbol;Acc:VGNC:32922]
ENSBTAG00000001598	712.7246636	712.8677508	-0.00028961	0.93287	MAP7	microtubule associated protein 7 [Source:VGNC Symbol;Acc:VGNC:31210]
ENSBTAG00000001599	24.54242524	23.53211395	0.060647	0.88723	SV2A	synaptic vesicle glycoprotein 2A [Source:VGNC Symbol;Acc:VGNC:35494]
ENSBTAG00000001600	103.2807685	111.4483066	-0.1098	0.60558	DCUN1D4	defective in cullin neddylation 1 domain containing 4 [Source:VGNC Symbol;Acc:VGNC:53698]
ENSBTAG00000001601	1122.019316	1240.572704	-0.14491	0.40033	PKM	pyruvate kinase M1/2 [Source:NCBI gene;Acc:512571]
ENSBTAG00000001602	1038.416052	815.6850622	0.3483	0.030286	IL4R	interleukin 4 receptor [Source:VGNC Symbol;Acc:VGNC:30163]
ENSBTAG00000001603	5.449612549	3.806765678	0.51759	0.64229	YIPF7	Yip1 domain family member 7 [Source:VGNC Symbol;Acc:VGNC:37029]
ENSBTAG00000001604	128.899052	69.91345271	0.8826	0.1415
ENSBTAG00000001605	0	0	NA	NA	DIO2	iodothyronine deiodinase 2 [Source:NCBI gene;Acc:494548]
ENSBTAG00000001606	0	0	NA	NA	OR2C1	olfactory receptor 2C1 [Source:NCBI gene;Acc:104970118]
ENSBTAG00000001607	201.5111777	208.0659296	-0.046181	0.79087	TMEM41B	transmembrane protein 41B [Source:VGNC Symbol;Acc:VGNC:36086]
ENSBTAG00000001608	2.817425648	3.648721233	-0.37301	0.78327
ENSBTAG00000001609	288.8355163	197.4963099	0.54842	0.0029015	MAP2K6	mitogen-activated protein kinase kinase 6 [Source:VGNC Symbol;Acc:VGNC:31187]
ENSBTAG00000001610	0.235851598	0.295211227	-0.32387	1	SLC4A1	solute carrier family 4 member 1 (Diego blood group) [Source:NCBI gene;Acc:286817]
ENSBTAG00000001612	125.8037794	131.4222263	-0.063034	0.81005	LSM1	LSM1 homolog, mRNA degradation associated [Source:VGNC Symbol;Acc:VGNC:31050]
ENSBTAG00000001614	124.2096128	113.5879816	0.12897	0.53094	ZNF174	zinc finger protein 174 [Source:VGNC Symbol;Acc:VGNC:37215]
ENSBTAG00000001615	7.524722234	5.162132846	0.54367	0.51011	RUNDC3A	RUN domain containing 3A [Source:VGNC Symbol;Acc:VGNC:34218]
ENSBTAG00000001616	787.3477854	718.1915168	0.13263	0.39949	ZNF592	zinc finger protein 592 [Source:VGNC Symbol;Acc:VGNC:37308]
ENSBTAG00000001617	141.837148	134.3676363	0.07805	0.72701	G2E3	G2/M-phase specific E3 ubiquitin protein ligase [Source:VGNC Symbol;Acc:VGNC:29175]
ENSBTAG00000001618	150.7095854	103.8334119	0.5375	0.24195	ALPK3	alpha kinase 3 [Source:VGNC Symbol;Acc:VGNC:25849]
ENSBTAG00000001619	435.8746693	427.8655735	0.026756	0.87	SERINC5	serine incorporator 5 [Source:VGNC Symbol;Acc:VGNC:34463]
ENSBTAG00000001621	0.477459318	0	Inf	0.77146
ENSBTAG00000001623	0	0	NA	NA
ENSBTAG00000001626	189.2129615	375.0674119	-0.98714	0.0026782	CTPS1	CTP synthase 1 [Source:VGNC Symbol;Acc:VGNC:27808]
ENSBTAG00000001627	0.713310916	1.018235733	-0.51347	0.93442
ENSBTAG00000001628	7.22897128	3.313223113	1.1256	0.15089	SLFNL1	schlafen like 1 [Source:VGNC Symbol;Acc:VGNC:34959]
ENSBTAG00000001629	99.48466542	125.3344886	-0.33324	0.1353	SCMH1	Scm polycomb group protein homolog 1 [Source:VGNC Symbol;Acc:VGNC:34340]
ENSBTAG00000001631	222.4939594	217.4531626	0.033061	0.8655	KIFC1	kinesin family member C1 [Source:VGNC Symbol;Acc:VGNC:30611]
ENSBTAG00000001632	3926.836172	2783.066979	0.49669	0.0011068	NBR1	NBR1, autophagy cargo receptor [Source:VGNC Symbol;Acc:VGNC:31896]
ENSBTAG00000001634	563.9613033	639.6590804	-0.18171	0.27856	PHF1	PHD finger protein 1 [Source:VGNC Symbol;Acc:VGNC:32812]
ENSBTAG00000001635	234.1743856	256.2708141	-0.13009	0.53333	CUTA	cutA divalent cation tolerance homolog [Source:VGNC Symbol;Acc:VGNC:27837]
ENSBTAG00000001637	169.5930447	167.452576	0.018324	0.96338	FUNDC1	FUN14 domain containing 1 [Source:VGNC Symbol;Acc:VGNC:29143]
ENSBTAG00000001638	221529.8599	265604.2064	-0.26178	0.4029	FGA	fibrinogen alpha chain [Source:VGNC Symbol;Acc:VGNC:53902]
ENSBTAG00000001639	4.26306936	5.552920729	-0.38135	0.70188	TRPM1	transient receptor potential cation channel subfamily M member 1 [Source:VGNC Symbol;Acc:VGNC:36388]
ENSBTAG00000001640	79.52707708	66.70415481	0.25367	0.33033	EPB41L1	erythrocyte membrane protein band 4.1 like 1 [Source:VGNC Symbol;Acc:VGNC:28520]
ENSBTAG00000001642	0.233190977	0	Inf	1	TTC34	tetratricopeptide repeat domain 34 [Source:NCBI gene;Acc:525122]
ENSBTAG00000001644	783.7917211	795.3404465	-0.021102	0.8803	MDN1	midasin AAA ATPase 1 [Source:VGNC Symbol;Acc:VGNC:31338]
ENSBTAG00000001645	189.5126597	210.6427239	-0.1525	0.41814	AAR2	AAR2 splicing factor homolog [Source:VGNC Symbol;Acc:VGNC:25446]
ENSBTAG00000001647	436.5230833	405.3046265	0.10705	0.54939	PLEKHJ1	pleckstrin homology domain containing J1 [Source:VGNC Symbol;Acc:VGNC:33023]
ENSBTAG00000001648	4717.221141	5239.081305	-0.15138	0.34736	RPL21	ribosomal protein L21 [Source:NCBI gene;Acc:326584]
ENSBTAG00000001649	51.02116329	46.98025787	0.11904	0.73437	ZFPM2	zinc finger protein, FOG family member 2 [Source:VGNC Symbol;Acc:VGNC:54515]
ENSBTAG00000001651	341.8004276	318.1090208	0.10363	0.55513	SYF2	SYF2 pre-mRNA splicing factor [Source:VGNC Symbol;Acc:VGNC:35512]
ENSBTAG00000001652	66.03937697	76.98240422	-0.2212	0.37925	SLCO3A1	solute carrier organic anion transporter family member 3A1 [Source:VGNC Symbol;Acc:VGNC:34953]
ENSBTAG00000001654	177.3094725	158.7826331	0.15922	0.41501	SNTB2	syntrophin beta 2 [Source:VGNC Symbol;Acc:VGNC:35084]
ENSBTAG00000001656	833.0822427	523.4215373	0.67049	5.98E-05	TMEM254	transmembrane protein 254 [Source:VGNC Symbol;Acc:VGNC:36063]
ENSBTAG00000001657	1801.21714	1567.84096	0.20019	0.20091	PICALM	phosphatidylinositol binding clathrin assembly protein [Source:VGNC Symbol;Acc:VGNC:32860]
ENSBTAG00000001658	2583.855255	1915.839394	0.43155	0.0078069	AKR1D1	aldo-keto reductase family 1 member D1 [Source:VGNC Symbol;Acc:VGNC:25796]
ENSBTAG00000001659	1219.842614	1237.671146	-0.020933	0.8772	VPS4A	vacuolar protein sorting 4 homolog A [Source:NCBI gene;Acc:618168]
ENSBTAG00000001660	193.438469	206.6121649	-0.09505	0.63364	SPTY2D1	SPT2 chromatin protein domain containing 1 [Source:VGNC Symbol;Acc:VGNC:35261]
ENSBTAG00000001662	1467.534557	1470.234751	-0.0026521	0.97479	EHD3	EH domain containing 3 [Source:VGNC Symbol;Acc:VGNC:28373]
ENSBTAG00000001663	163.9308673	162.6042498	0.011723	0.94131	PDF	peptide deformylase, mitochondrial [Source:VGNC Symbol;Acc:VGNC:49562]
ENSBTAG00000001665	423.3664653	468.8012073	-0.14707	0.41029	COG8	component of oligomeric golgi complex 8 [Source:NCBI gene;Acc:768007]
ENSBTAG00000001666	90.40277783	92.70645705	-0.036303	0.83969	NIP7	NIP7, nucleolar pre-rRNA processing protein [Source:VGNC Symbol;Acc:VGNC:32080]
ENSBTAG00000001668	3.346007394	5.475603305	-0.71058	0.43551	WNT7A	Wnt family member 7A [Source:VGNC Symbol;Acc:VGNC:36963]
ENSBTAG00000001671	476.5016522	458.5458565	0.055415	0.75999	RTF1	RTF1 homolog, Paf1/RNA polymerase II complex component [Source:VGNC Symbol;Acc:VGNC:34195]
ENSBTAG00000001672	0	0	NA	NA
ENSBTAG00000001673	767.6744346	735.0416637	0.062669	0.73029	C2CD5	C2 calcium dependent domain containing 5 [Source:VGNC Symbol;Acc:VGNC:26636]
ENSBTAG00000001675	135.1429114	118.7070836	0.18708	0.36654	ITPKA	inositol-trisphosphate 3-kinase A [Source:VGNC Symbol;Acc:VGNC:30344]
ENSBTAG00000001681	0	0	NA	NA
ENSBTAG00000001683	7.789616227	9.223162691	-0.24371	0.74406	FAM171B	family with sequence similarity 171 member B [Source:VGNC Symbol;Acc:VGNC:28758]
ENSBTAG00000001686	0	0	NA	NA	LRRC52	leucine rich repeat containing 52 [Source:VGNC Symbol;Acc:VGNC:31021]
ENSBTAG00000001687	56.75544908	54.98945482	0.045604	0.8957	STC1	stanniocalcin 1 [Source:VGNC Symbol;Acc:VGNC:35377]
ENSBTAG00000001692	1983.451991	2174.57091	-0.13272	0.3907	NDST1	N-deacetylase and N-sulfotransferase 1 [Source:VGNC Symbol;Acc:VGNC:31942]
ENSBTAG00000001693	554.6321879	553.4619944	0.0030471	0.97568	RPAP1	RNA polymerase II associated protein 1 [Source:VGNC Symbol;Acc:VGNC:34098]
ENSBTAG00000001694	63.87206124	54.04577543	0.241	0.38784	TYRO3	TYRO3 protein tyrosine kinase [Source:VGNC Symbol;Acc:VGNC:36551]
ENSBTAG00000001695	0.244268341	0	Inf	1
ENSBTAG00000001696	0.72172766	1.913494154	-1.4067	0.51275	RBM46	RNA binding motif protein 46 [Source:VGNC Symbol;Acc:VGNC:33803]
ENSBTAG00000001697	890.3511582	907.9319897	-0.02821	0.85872	TRA2B	transformer 2 beta homolog [Source:VGNC Symbol;Acc:VGNC:36268]
ENSBTAG00000001698	805.7063768	824.3670886	-0.033033	0.87611	CHTF8	chromosome transmission fidelity factor 8 [Source:NCBI gene;Acc:618186]
ENSBTAG00000001700	906.3206185	913.6584029	-0.011633	0.94388
ENSBTAG00000001702	30.64573484	23.21619678	0.40055	0.32204	TMEM107	transmembrane protein 107 [Source:VGNC Symbol;Acc:VGNC:35947]
ENSBTAG00000001703	0	0	NA	NA	SYT13	synaptotagmin 13 [Source:VGNC Symbol;Acc:VGNC:35539]
ENSBTAG00000001704	0	0	NA	NA		lysine-specific demethylase 4D [Source:NCBI gene;Acc:617971]
ENSBTAG00000001706	5.322266856	1.129960123	2.2358	0.14255	SLC9A2	solute carrier family 9 member A2 [Source:VGNC Symbol;Acc:VGNC:34939]
ENSBTAG00000001707	77.49980758	68.89525461	0.16979	0.50553	UIMC1	ubiquitin interaction motif containing 1 [Source:VGNC Symbol;Acc:VGNC:36657]
ENSBTAG00000001708	1472.963646	1585.992825	-0.10666	0.53067	TTLL12	tubulin tyrosine ligase like 12 [Source:VGNC Symbol;Acc:VGNC:36491]
ENSBTAG00000001710	318.7953566	328.6631358	-0.043979	0.76618	CMTM8	CKLF like MARVEL transmembrane domain containing 8 [Source:VGNC Symbol;Acc:VGNC:27488]
ENSBTAG00000001711	144.0305079	133.6488728	0.10793	0.60173	BORCS6	BLOC-1 related complex subunit 6 [Source:NCBI gene;Acc:539395]
ENSBTAG00000001712	262.7335631	289.7305916	-0.14111	0.48054	CMTM7	CKLF like MARVEL transmembrane domain containing 7 [Source:VGNC Symbol;Acc:VGNC:27487]
ENSBTAG00000001714	146.7594321	154.1161728	-0.070565	0.74135	MFSD9	major facilitator superfamily domain containing 9 [Source:VGNC Symbol;Acc:VGNC:31444]
ENSBTAG00000001717	53.97300439	61.28757411	-0.18336	0.61387	AURKB	aurora kinase B [Source:VGNC Symbol;Acc:VGNC:26351]
ENSBTAG00000001721	109.1016727	124.0354096	-0.18508	0.4374	GYG1	glycogenin 1 [Source:VGNC Symbol;Acc:VGNC:29728]
ENSBTAG00000001724	930.7408028	945.0454163	-0.022004	0.92827	ZADH2	zinc binding alcohol dehydrogenase domain containing 2 [Source:VGNC Symbol;Acc:VGNC:37049]
ENSBTAG00000001725	207.8357954	218.1491308	-0.069871	0.87	CXCL10	C-X-C motif chemokine ligand 10 [Source:VGNC Symbol;Acc:VGNC:27846]
ENSBTAG00000001726	0	0	NA	NA	CDX4	caudal type homeobox 4 [Source:VGNC Symbol;Acc:VGNC:27159]
ENSBTAG00000001727	576.3666357	627.1648974	-0.12186	0.61208	FAM213B	family with sequence similarity 213 member B [Source:VGNC Symbol;Acc:VGNC:28792]
ENSBTAG00000001728	1.630807763	5.352142675	-1.7145	0.099394	IGSF10	immunoglobulin superfamily member 10 [Source:VGNC Symbol;Acc:VGNC:53582]
ENSBTAG00000001729	149.0371049	156.2203815	-0.067911	0.76359	DUSP10	dual specificity phosphatase 10 [Source:VGNC Symbol;Acc:VGNC:28249]
ENSBTAG00000001730	0	0.774239373	#NAME?	0.49277	ODF3	outer dense fiber of sperm tails 3 [Source:VGNC Symbol;Acc:VGNC:32403]
ENSBTAG00000001731	1183.493367	1356.131606	-0.19645	0.20264	GLYR1	glyoxylate reductase 1 homolog [Source:VGNC Symbol;Acc:VGNC:29430]
ENSBTAG00000001734	2.775851508	0.469403405	2.564	0.23048	MS4A10	membrane spanning 4-domains A10 [Source:HGNC Symbol;Acc:HGNC:13368]
ENSBTAG00000001735	4.933674592	5.139291785	-0.058907	0.98269	ADAM11	ADAM metallopeptidase domain 11 [Source:HGNC Symbol;Acc:HGNC:189]
ENSBTAG00000001736	588.0605133	667.8064497	-0.18347	0.27667	UBN1	ubinuclein 1 [Source:VGNC Symbol;Acc:VGNC:36610]
ENSBTAG00000001737	862.4821614	722.9348988	0.25463	0.1202	ZCCHC6	zinc finger CCHC-type containing 6 [Source:VGNC Symbol;Acc:VGNC:37121]
ENSBTAG00000001739	7.416875297	5.657308726	0.3907	0.76888	CDH20	cadherin 20 [Source:VGNC Symbol;Acc:VGNC:27099]
ENSBTAG00000001740	342.1224305	778.3208458	-1.1859	0.024402	HAPLN3	hyaluronan and proteoglycan link protein 3 [Source:VGNC Symbol;Acc:VGNC:29751]
ENSBTAG00000001741	210.0130347	228.4063157	-0.12112	0.51439	DLGAP4	DLG associated protein 4 [Source:VGNC Symbol;Acc:VGNC:28090]
ENSBTAG00000001744	441.2319985	414.0145069	0.091856	0.57674	BET1L	Bet1 golgi vesicular membrane trafficking protein like [Source:VGNC Symbol;Acc:VGNC:26476]
ENSBTAG00000001745	223.3252031	194.4861721	0.19948	0.36637	LUM	lumican [Source:VGNC Symbol;Acc:VGNC:31081]
ENSBTAG00000001747	394.3690805	342.3074755	0.20425	0.28709	PEX3	peroxisomal biogenesis factor 3 [Source:VGNC Symbol;Acc:VGNC:32760]
ENSBTAG00000001748	58.91702233	59.24410692	-0.0079871	0.95362	TRIM45	tripartite motif containing 45 [Source:VGNC Symbol;Acc:VGNC:36337]
ENSBTAG00000001749	752.8596204	761.4223307	-0.016316	0.89263	SENP2	SUMO specific peptidase 2 [Source:VGNC Symbol;Acc:VGNC:34446]
ENSBTAG00000001751	0.480119939	0.234701703	1.0326	1
ENSBTAG00000001752	175.4677031	209.7924931	-0.25776	0.22222	FUCA2	alpha-L-fucosidase 2 [Source:VGNC Symbol;Acc:VGNC:29141]
ENSBTAG00000001753	56.88636792	76.28835517	-0.42338	0.54827		chloride intracellular channel 6 [Source:NCBI gene;Acc:507243]
ENSBTAG00000001754	170.972541	185.2615035	-0.1158	0.59249	AHCYL2	adenosylhomocysteinase like 2 [Source:VGNC Symbol;Acc:VGNC:25752]
ENSBTAG00000001755	0	0	NA	NA	NEUROD1	neuronal differentiation 1 [Source:VGNC Symbol;Acc:VGNC:32017]
ENSBTAG00000001761	0	0	NA	NA		olfactory receptor 11L1-like [Source:NCBI gene;Acc:104969161]
ENSBTAG00000001762	216.0957226	198.657954	0.12138	0.52661	RFXANK	regulatory factor X associated ankyrin containing protein [Source:VGNC Symbol;Acc:VGNC:33900]
ENSBTAG00000001763	64.10914278	77.11112395	-0.26641	0.27397	NR2C2AP	nuclear receptor 2C2 associated protein [Source:VGNC Symbol;Acc:VGNC:32237]
ENSBTAG00000001764	0	0	NA	NA	NCAN	neurocan [Source:VGNC Symbol;Acc:VGNC:31900]
ENSBTAG00000001765	2.863264182	2.290582399	0.32195	0.9148	HAPLN4	hyaluronan and proteoglycan link protein 4 [Source:VGNC Symbol;Acc:VGNC:52237]
ENSBTAG00000001767	326.0380871	328.4562468	-0.010661	0.92384	B4GALT7	beta-1,4-galactosyltransferase 7 [Source:VGNC Symbol;Acc:VGNC:26394]
ENSBTAG00000001768	226.9011751	188.5708001	0.26696	0.18505	TXLNG	taxilin gamma [Source:VGNC Symbol;Acc:VGNC:36532]
ENSBTAG00000001770	4.639850248	5.960671127	-0.3614	0.71007	ST8SIA5	ST8 alpha-N-acetyl-neuraminide alpha-2,8-sialyltransferase 5 [Source:VGNC Symbol;Acc:VGNC:54494]
ENSBTAG00000001771	354.9959445	392.5200829	-0.14496	0.41526	DYRK1A	dual specificity tyrosine phosphorylation regulated kinase 1A [Source:VGNC Symbol;Acc:VGNC:28279]
ENSBTAG00000001772	0	0	NA	NA	PDCL2	phosducin like 2 [Source:VGNC Symbol;Acc:VGNC:32666]
ENSBTAG00000001773	153.4878067	174.9059353	-0.18846	0.35272	CYREN	cell cycle regulator of NHEJ [Source:VGNC Symbol;Acc:VGNC:52721]
ENSBTAG00000001774	335.1036899	451.6701264	-0.43066	0.014995	SPRY2	sprouty RTK signaling antagonist 2 [Source:VGNC Symbol;Acc:VGNC:35242]
ENSBTAG00000001775	48.01172327	50.53534223	-0.073906	0.83153	RINL	Ras and Rab interactor like [Source:VGNC Symbol;Acc:VGNC:33978]
ENSBTAG00000001776	1400.699227	1176.31351	0.25187	0.11661	SIRT2	sirtuin 2 [Source:VGNC Symbol;Acc:VGNC:34631]
ENSBTAG00000001777	2745.583129	2998.659957	-0.12721	0.41321	RPLP2	ribosomal protein lateral stalk subunit P2 [Source:VGNC Symbol;Acc:VGNC:34119]
ENSBTAG00000001778	327.7313686	312.9562274	0.066553	0.70723	NFKBIB	NFKB inhibitor beta [Source:VGNC Symbol;Acc:VGNC:32046]
ENSBTAG00000001780	323.1103564	359.0331061	-0.15209	0.3771	SARS2	seryl-tRNA synthetase 2, mitochondrial [Source:NCBI gene;Acc:282060]
ENSBTAG00000001781	432.4607953	492.8848624	-0.18868	0.26952	TOMM40	translocase of outer mitochondrial membrane 40 [Source:VGNC Symbol;Acc:VGNC:49148]
ENSBTAG00000001782	365.091894	385.3780572	-0.078015	0.66028	MRPS12	mitochondrial ribosomal protein S12 [Source:VGNC Symbol;Acc:VGNC:31656]
ENSBTAG00000001783	182.1524044	141.6538354	0.36278	0.08191	FBXO17	F-box protein 17 [Source:VGNC Symbol;Acc:VGNC:28895]
ENSBTAG00000001784	0.229001279	0	Inf	1	LDLRAD2	low density lipoprotein receptor class A domain containing 2 [Source:VGNC Symbol;Acc:VGNC:30827]
ENSBTAG00000001785	32.2466678	23.62834972	0.44863	0.47767	TGM3	transglutaminase 3 [Source:VGNC Symbol;Acc:VGNC:35811]
ENSBTAG00000001786	238.3204866	262.0310954	-0.13684	0.45008	HYKK	hydroxylysine kinase [Source:VGNC Symbol;Acc:VGNC:30013]
ENSBTAG00000001788	1.387708314	1.316708456	0.075768	1	PDPN	podoplanin [Source:VGNC Symbol;Acc:VGNC:50142]
ENSBTAG00000001790	2231.756746	1766.976056	0.3369	0.029788	SAFB2	scaffold attachment factor B2 [Source:VGNC Symbol;Acc:VGNC:34262]
ENSBTAG00000001792	452.0430083	441.4664522	0.034156	0.81108	C7H19orf70	chromosome 7 C19orf70 homolog [Source:VGNC Symbol;Acc:VGNC:52730]
ENSBTAG00000001793	62.66772611	58.15572015	0.1078	0.69367	HSD11B1L	hydroxysteroid 11-beta dehydrogenase 1 like [Source:VGNC Symbol;Acc:VGNC:29966]
ENSBTAG00000001794	1815.983348	1873.837467	-0.045245	0.81393	RPL36	ribosomal protein L36 [Source:NCBI gene;Acc:768327]
ENSBTAG00000001795	1854.961789	2007.393904	-0.11393	0.50044	LONP1	lon peptidase 1, mitochondrial [Source:VGNC Symbol;Acc:VGNC:30947]
ENSBTAG00000001796	193.7011046	195.2575622	-0.011546	0.95553	CATSPERD	cation channel sperm associated auxiliary subunit delta [Source:VGNC Symbol;Acc:VGNC:26797]
ENSBTAG00000001801	419.0571475	405.6721551	0.046833	0.94533	SYT4	synaptotagmin 4 [Source:VGNC Symbol;Acc:VGNC:35543]
ENSBTAG00000001803	0.229001279	0	Inf	1	FHL5	four and a half LIM domains 5 [Source:VGNC Symbol;Acc:VGNC:29002]
ENSBTAG00000001804	0	0.796420268	#NAME?	0.48818	GPR179	G protein-coupled receptor 179 [Source:VGNC Symbol;Acc:VGNC:29573]
ENSBTAG00000001805	409.8594805	397.9408341	0.042575	0.77448	TWSG1	twisted gastrulation BMP signaling modulator 1 [Source:VGNC Symbol;Acc:VGNC:36528]
ENSBTAG00000001806	11.78407412	14.52246232	-0.30145	0.59235	IQCD	IQ motif containing D [Source:VGNC Symbol;Acc:VGNC:30252]
ENSBTAG00000001807	390.8136619	416.2437624	-0.090948	0.61549	AKAP8	A-kinase anchoring protein 8 [Source:VGNC Symbol;Acc:VGNC:25789]
ENSBTAG00000001808	497.6929638	502.9010452	-0.015019	0.86663	LACTB2	lactamase beta 2 [Source:VGNC Symbol;Acc:VGNC:30765]
ENSBTAG00000001809	0	0	NA	NA	DUSP21	dual specificity phosphatase 21 [Source:NCBI gene;Acc:538872]
ENSBTAG00000001810	940.9298835	995.7328695	-0.081672	0.56181	SCAF11	SR-related CTD associated factor 11 [Source:VGNC Symbol;Acc:VGNC:34314]
ENSBTAG00000001812	5.005820204	2.363978161	1.0824	0.30723	H1FOO	H1 histone family, member O, oocyte-specific [Source:NCBI gene;Acc:527400]
ENSBTAG00000001814	3809.483338	3596.468779	0.083014	0.64299	PLXND1	plexin D1 [Source:VGNC Symbol;Acc:VGNC:33065]
ENSBTAG00000001815	745.1653547	856.8785806	-0.20153	0.41704	ARHGEF5	Rho guanine nucleotide exchange factor 5 [Source:VGNC Symbol;Acc:VGNC:26119]
ENSBTAG00000001816	729.520707	625.8726077	0.22108	0.25737	SLC25A42	solute carrier family 25 member 42 [Source:VGNC Symbol;Acc:VGNC:34767]
ENSBTAG00000001817	314.7000134	267.535224	0.23425	0.19208	TMEM161A	transmembrane protein 161A [Source:VGNC Symbol;Acc:VGNC:35986]
ENSBTAG00000001818	23.64095318	23.18178981	0.028296	1	MEF2B	myocyte enhancer factor 2B [Source:NCBI gene;Acc:100271851]
ENSBTAG00000001819	1.162896732	0	Inf	0.31106
ENSBTAG00000001821	1675.345072	1762.005217	-0.07276	0.61037	PRRC2C	proline rich coiled-coil 2C [Source:VGNC Symbol;Acc:VGNC:33406]
ENSBTAG00000001822	820.0781816	1106.944062	-0.43275	0.041857	SNX10	sorting nexin 10 [Source:VGNC Symbol;Acc:VGNC:35091]
ENSBTAG00000001823	0	0.834748897	#NAME?	0.48062	STC2	stanniocalcin 2 [Source:VGNC Symbol;Acc:VGNC:35378]
ENSBTAG00000001824	105.5236522	152.3039645	-0.52939	0.070864	SLC2A6	solute carrier family 2 member 6 [Source:VGNC Symbol;Acc:VGNC:34802]
ENSBTAG00000001825	0	0.469403405	#NAME?	0.71311	SP6	Sp6 transcription factor [Source:VGNC Symbol;Acc:VGNC:35156]
ENSBTAG00000001826	499.7241091	554.5016466	-0.15006	0.35418	SASH1	SAM and SH3 domain containing 1 [Source:VGNC Symbol;Acc:VGNC:34293]
ENSBTAG00000001827	488.9688636	454.6532466	0.10498	0.55958	GID8	GID complex subunit 8 homolog [Source:VGNC Symbol;Acc:VGNC:29353]
ENSBTAG00000001828	429.2834067	432.5955508	-0.011088	0.95992	SCRN2	secernin 2 [Source:VGNC Symbol;Acc:VGNC:34367]
ENSBTAG00000001829	307.9733417	478.3180257	-0.63516	0.42111	SLC17A9	solute carrier family 17 member 9 [Source:VGNC Symbol;Acc:VGNC:34704]
ENSBTAG00000001830	1.167123778	2.042994459	-0.80773	0.66583	LRRC46	leucine rich repeat containing 46 [Source:VGNC Symbol;Acc:VGNC:52801]
ENSBTAG00000001832	267.4600694	279.0585624	-0.061244	0.74569	MRPL10	mitochondrial ribosomal protein L10 [Source:VGNC Symbol;Acc:VGNC:31615]
ENSBTAG00000001834	321.803668	406.0356474	-0.33543	0.053227	PNKP	polynucleotide kinase 3'-phosphatase [Source:VGNC Symbol;Acc:VGNC:33081]
ENSBTAG00000001835	97.60471701	113.7375697	-0.22069	0.50031	GJA1	gap junction protein alpha 1 [Source:VGNC Symbol;Acc:VGNC:29370]
ENSBTAG00000001836	6.058775706	20.37126095	-1.7494	0.096708	ULBP11	UL16-binding protein 11 [Source:NCBI gene;Acc:510707]
ENSBTAG00000001838	0.968656622	1.031121971	-0.090158	1	LRRC36	leucine rich repeat containing 36 [Source:VGNC Symbol;Acc:VGNC:31011]
ENSBTAG00000001839	2053.279135	2266.908912	-0.1428	0.33079	OCIAD2	OCIA domain containing 2 [Source:VGNC Symbol;Acc:VGNC:32396]
ENSBTAG00000001840	389.924514	350.0700657	0.15555	0.37433	INO80B	INO80 complex subunit B [Source:NCBI gene;Acc:509187]
ENSBTAG00000001842	2101.057425	1577.236312	0.41372	0.030652	GSTM3	glutathione S-transferase mu 3 [Source:VGNC Symbol;Acc:VGNC:29686]
ENSBTAG00000001843	676.8831508	594.5989722	0.18699	0.29213	WBP1	WW domain binding protein 1 [Source:VGNC Symbol;Acc:VGNC:36870]
ENSBTAG00000001844	1301.930612	1446.111785	-0.15153	0.63715	MOGS	mannosyl-oligosaccharide glucosidase [Source:HGNC Symbol;Acc:HGNC:24862]
ENSBTAG00000001845	5.13746299	2.449930076	1.0683	0.26785		epidermal growth factor receptor kinase substrate 8-like protein 3 [Source:NCBI gene;Acc:107131222]
ENSBTAG00000001847	88.13122527	91.02961497	-0.046683	0.85082	CNTLN	centlein [Source:HGNC Symbol;Acc:HGNC:23432]
ENSBTAG00000001848	179.9860058	211.1458508	-0.23036	0.21978	KATNB1	katanin regulatory subunit B1 [Source:VGNC Symbol;Acc:VGNC:30408]
ENSBTAG00000001851	1.854127616	0.513765196	1.8516	0.42861		carboxylesterase 1-like [Source:NCBI gene;Acc:508916]
ENSBTAG00000001852	212.6177034	161.316844	0.39836	0.48069	BREH1	retinyl ester hydrolase type 1 [Source:NCBI gene;Acc:497207]
ENSBTAG00000001854	421.4532238	388.7587879	0.1165	0.476	CIAPIN1	cytokine induced apoptosis inhibitor 1 [Source:VGNC Symbol;Acc:VGNC:27357]
ENSBTAG00000001855	690.2098106	750.5366298	-0.12089	0.47843	COQ9	coenzyme Q9 [Source:VGNC Symbol;Acc:VGNC:27618]
ENSBTAG00000001856	433.360805	408.4069754	0.085561	0.64638	POLR2C	RNA polymerase II subunit C [Source:VGNC Symbol;Acc:VGNC:33137]
ENSBTAG00000001857	251.4028612	239.7587409	0.068418	0.71885	DOK4	docking protein 4 [Source:VGNC Symbol;Acc:VGNC:28168]
ENSBTAG00000001858	24.95260122	52.95469165	-1.0856	0.41803
ENSBTAG00000001861	212.0574569	191.9179311	0.14397	0.41882	SESTD1	SEC14 and spectrin domain containing 1 [Source:NCBI gene;Acc:789054]
ENSBTAG00000001862	924.7329369	914.0647512	0.01674	0.93167	PPP2R2B	protein phosphatase 2 regulatory subunit Bbeta [Source:VGNC Symbol;Acc:VGNC:33256]
ENSBTAG00000001864	9.456938671	11.91431746	-0.33325	0.59391	NR4A3	nuclear receptor subfamily 4 group A member 3 [Source:VGNC Symbol;Acc:VGNC:32247]
ENSBTAG00000001865	0.464852877	0.234701703	0.98595	1	SGCG	sarcoglycan gamma [Source:VGNC Symbol;Acc:VGNC:34539]
ENSBTAG00000001866	5.916466732	6.822005899	-0.20546	0.82288	EMX1	empty spiracles homeobox 1 [Source:VGNC Symbol;Acc:VGNC:28485]
ENSBTAG00000001867	202.7511814	228.1841148	-0.17049	0.37461	SACS	sacsin molecular chaperone [Source:VGNC Symbol;Acc:VGNC:34260]
ENSBTAG00000001868	1511.958971	1721.470115	-0.18722	0.20743	PCYT2	phosphate cytidylyltransferase 2, ethanolamine [Source:VGNC Symbol;Acc:VGNC:32654]
ENSBTAG00000001870	0	0.295211227	#NAME?	0.97859	CPNE6	copine 6 [Source:VGNC Symbol;Acc:VGNC:27662]
ENSBTAG00000001871	0	0	NA	NA	NRL	neural retina leucine zipper [Source:HGNC Symbol;Acc:HGNC:8002]
ENSBTAG00000001872	99.58630736	97.1084808	0.03635	0.8293	ORC6	origin recognition complex subunit 6 [Source:VGNC Symbol;Acc:VGNC:32451]
ENSBTAG00000001873	0	0	NA	NA
ENSBTAG00000001874	45.70042981	43.13501684	0.083348	0.93152	DOCK3	dedicator of cytokinesis 3 [Source:VGNC Symbol;Acc:VGNC:50146]
ENSBTAG00000001877	48.31483412	57.0544745	-0.23987	0.41053		high mobility group nucleosome binding domain 5 [Source:NCBI gene;Acc:767875]
ENSBTAG00000001879	176.9095227	226.7456649	-0.35806	0.21399	PER2	period circadian regulator 2 [Source:NCBI gene;Acc:512237]
ENSBTAG00000001880	2.391088757	3.932349453	-0.71772	0.62245	VGLL1	vestigial like family member 1 [Source:HGNC Symbol;Acc:HGNC:20985]
ENSBTAG00000001881	9926.229799	6672.24985	0.57307	0.035421	SLC10A1	solute carrier family 10 member 1 [Source:VGNC Symbol;Acc:VGNC:34659]
ENSBTAG00000001882	58.592917	56.532212	0.051653	0.79759	CD79A	CD79a molecule [Source:VGNC Symbol;Acc:VGNC:27046]
ENSBTAG00000001885	27.41533147	32.99569853	-0.2673	0.46778	COPRS	coordinator of PRMT5 and differentiation stimulator [Source:VGNC Symbol;Acc:VGNC:27598]
ENSBTAG00000001886	62.73988537	69.4884436	-0.14739	0.5618	FAM122B	family with sequence similarity 122B [Source:VGNC Symbol;Acc:VGNC:50154]
ENSBTAG00000001887	128.8915654	122.9612304	0.067954	0.75913	STAM2	signal transducing adaptor molecule 2 [Source:HGNC Symbol;Acc:HGNC:11358]
ENSBTAG00000001888	681.6964941	645.2034017	0.079376	0.6295	MED13L	mediator complex subunit 13 like [Source:VGNC Symbol;Acc:VGNC:31351]
ENSBTAG00000001889	21.65274194	24.36100002	-0.17002	0.71816	C22H3orf14	chromosome 22 C3orf14 homolog [Source:VGNC Symbol;Acc:VGNC:49182]
ENSBTAG00000001890	224.8972957	209.8510308	0.099901	0.60435	RUBCN	RUN and cysteine rich domain containing beclin 1 interacting protein [Source:VGNC Symbol;Acc:VGNC:34212]
ENSBTAG00000001892	45.9073841	53.07026166	-0.20918	0.48682	YAE1D1	Yae1 domain containing 1 [Source:VGNC Symbol;Acc:VGNC:37013]
ENSBTAG00000001893	3520.371796	3465.452249	0.022684	0.86168	TM4SF4	transmembrane 4 L six family member 4 [Source:VGNC Symbol;Acc:VGNC:35906]
ENSBTAG00000001894	348.0308445	392.6743243	-0.17412	0.30931	NEDD1	neural precursor cell expressed, developmentally down-regulated 1 [Source:VGNC Symbol;Acc:VGNC:31982]
ENSBTAG00000001895	106.3788462	127.5181069	-0.26149	0.24798	PGGT1B	protein geranylgeranyltransferase type I subunit beta [Source:VGNC Symbol;Acc:VGNC:32788]
ENSBTAG00000001898	34.12823369	45.23932771	-0.40661	0.18768	CCDC112	coiled-coil domain containing 112 [Source:VGNC Symbol;Acc:VGNC:26834]
ENSBTAG00000001899	4.223024297	3.972636347	0.08818	0.98326	KCNH7	potassium voltage-gated channel subfamily H member 7 [Source:VGNC Symbol;Acc:VGNC:30449]
ENSBTAG00000001900	21.04509387	18.61578763	0.17696	0.67651
ENSBTAG00000001901	0	0	NA	NA
ENSBTAG00000001902	382.956846	411.0025032	-0.10197	0.5029	CEP295	centrosomal protein 295 [Source:VGNC Symbol;Acc:VGNC:27202]
ENSBTAG00000001903	2.577384352	1.104517732	1.2225	0.42685	C11H2orf50	chromosome 11 C2orf50 homolog [Source:VGNC Symbol;Acc:VGNC:52616]
ENSBTAG00000001904	468.0049907	458.6342417	0.02918	0.89596	ZNF276	zinc finger protein 276 [Source:VGNC Symbol;Acc:VGNC:37236]
ENSBTAG00000001906	159.2032998	136.5572725	0.22136	0.3771	FANCA	Fanconi anemia complementation group A [Source:VGNC Symbol;Acc:VGNC:28852]
ENSBTAG00000001908	965.6906996	1022.926249	-0.083069	0.59472	DLD	dihydrolipoamide dehydrogenase [Source:VGNC Symbol;Acc:VGNC:28085]
ENSBTAG00000001911	1.633505732	1.766702632	-0.11309	1
ENSBTAG00000001912	0.229001279	1.814656001	-2.9863	0.2455	TRPV5	transient receptor potential cation channel subfamily V member 5 [Source:VGNC Symbol;Acc:VGNC:36401]
ENSBTAG00000001915	58820.99049	72013.50542	-0.29194	0.16568	APOH	apolipoprotein H [Source:VGNC Symbol;Acc:VGNC:26032]
ENSBTAG00000001917	0.950728939	0.234701703	2.0182	0.67495	C15H11orf16	chromosome 15 C11orf16 homolog [Source:VGNC Symbol;Acc:VGNC:52629]
ENSBTAG00000001918	6.071793323	4.812274922	0.3354	0.76148	STXBP5L	syntaxin binding protein 5 like [Source:VGNC Symbol;Acc:VGNC:35449]
ENSBTAG00000001919	162.3469782	158.1380845	0.037896	0.84832	ZNF652	zinc finger protein 652 [Source:VGNC Symbol;Acc:VGNC:37322]
ENSBTAG00000001920	28.59094703	31.45764188	-0.13785	0.86715	POLQ	DNA polymerase theta [Source:VGNC Symbol;Acc:VGNC:33130]
ENSBTAG00000001922	181.8339285	215.9245636	-0.24791	0.20107	AKIP1	A-kinase interacting protein 1 [Source:VGNC Symbol;Acc:VGNC:25792]
ENSBTAG00000001925	0	0.256882598	#NAME?	0.97858	TMPRSS11D	transmembrane serine protease 11D [Source:HGNC Symbol;Acc:HGNC:24059]
ENSBTAG00000001926	2497.566379	2452.494568	0.026273	0.87475	RAD23B	RAD23 homolog B, nucleotide excision repair protein [Source:VGNC Symbol;Acc:VGNC:33683]
ENSBTAG00000001927	21.83904184	16.89687349	0.37015	0.47444	ATP6V1C2	ATPase H+ transporting V1 subunit C2 [Source:VGNC Symbol;Acc:VGNC:26320]
ENSBTAG00000001928	5735.797476	6647.287956	-0.21277	0.45176	PDIA6	protein disulfide isomerase family A member 6 [Source:VGNC Symbol;Acc:VGNC:32700]
ENSBTAG00000001931	1309.752273	1396.765365	-0.092796	0.54166	TRABD	TraB domain containing [Source:NCBI gene;Acc:513765]
ENSBTAG00000001932	2511.693677	2559.830553	-0.027388	0.88211	CRAT	carnitine O-acetyltransferase [Source:VGNC Symbol;Acc:VGNC:27687]
ENSBTAG00000001933	1021.956249	1082.315437	-0.082788	0.60998	PTPA	protein phosphatase 2 phosphatase activator [Source:VGNC Symbol;Acc:VGNC:33526]
ENSBTAG00000001936	32573.10642	11069.38989	1.5571	2.98E-05	PCK1	phosphoenolpyruvate carboxykinase 1 [Source:VGNC Symbol;Acc:VGNC:32631]
ENSBTAG00000001937	997.792314	905.217384	0.14048	0.38681	ANAPC11	anaphase promoting complex subunit 11 [Source:NCBI gene;Acc:616275]
ENSBTAG00000001938	59.36526616	75.71067906	-0.35088	0.64442	CKS2	CDC28 protein kinase regulatory subunit 2 [Source:VGNC Symbol;Acc:VGNC:27388]
ENSBTAG00000001939	474.3716462	453.1011198	0.066185	0.6891	SECISBP2	SECIS binding protein 2 [Source:VGNC Symbol;Acc:VGNC:34419]
ENSBTAG00000001941	217.3623473	223.2826058	-0.038769	0.85968	SEMA4D	semaphorin 4D [Source:VGNC Symbol;Acc:VGNC:34436]
ENSBTAG00000001942	253.0176183	223.4712034	0.17915	0.3312	SNX27	sorting nexin family member 27 [Source:VGNC Symbol;Acc:VGNC:35105]
ENSBTAG00000001945	50.5718396	33.69801163	0.58567	0.061981	ARG2	arginase 2 [Source:VGNC Symbol;Acc:VGNC:26071]
ENSBTAG00000001947	28.34103926	20.35981954	0.47717	0.21774	ZNF514	zinc finger protein 514 [Source:VGNC Symbol;Acc:VGNC:37293]
ENSBTAG00000001948	430.0821057	507.4909304	-0.23877	0.14607	VTI1B	vesicle transport through interaction with t-SNAREs 1B [Source:VGNC Symbol;Acc:VGNC:36849]
ENSBTAG00000001949	49.1778322	60.24193943	-0.29276	0.27761	ZNF2	zinc finger protein 2 [Source:VGNC Symbol;Acc:VGNC:37221]
ENSBTAG00000001950	322.0118577	308.5538144	0.061592	0.80083	RDH11	retinol dehydrogenase 11 [Source:NCBI gene;Acc:505995]
ENSBTAG00000001952	2.114719867	2.186194402	-0.047955	1	PROM2	prominin 2 [Source:VGNC Symbol;Acc:VGNC:33365]
ENSBTAG00000001956	153.0178808	144.1319741	0.08631	0.68183	HINT3	histidine triad nucleotide binding protein 3 [Source:VGNC Symbol;Acc:VGNC:29856]
ENSBTAG00000001957	50.41843927	42.95216004	0.23122	0.4533	TRMT11	tRNA methyltransferase 11 homolog [Source:VGNC Symbol;Acc:VGNC:36368]
ENSBTAG00000001959	0.229001279	0.234701703	-0.035473	1	TFAP2E	transcription factor AP-2 epsilon [Source:VGNC Symbol;Acc:VGNC:35780]
ENSBTAG00000001961	36.12924387	43.69086851	-0.27416	0.63358	MAP1B	microtubule associated protein 1B [Source:VGNC Symbol;Acc:VGNC:31178]
ENSBTAG00000001962	421.6817571	433.9771903	-0.041465	0.82525	MRPS27	mitochondrial ribosomal protein S27 [Source:VGNC Symbol;Acc:VGNC:31667]
ENSBTAG00000001965	0	0	NA	NA	ENPP7	ectonucleotide pyrophosphatase/phosphodiesterase 7 [Source:HGNC Symbol;Acc:HGNC:23764]
ENSBTAG00000001966	12.89479158	8.407993359	0.61696	0.28455	PDGFRL	platelet derived growth factor receptor like [Source:VGNC Symbol;Acc:VGNC:32694]
ENSBTAG00000001968	438.6911141	531.902067	-0.27796	0.091877	TTC14	tetratricopeptide repeat domain 14 [Source:VGNC Symbol;Acc:VGNC:53610]
ENSBTAG00000001969	10.97719688	9.334073681	0.23393	0.73108	CCDC39	coiled-coil domain containing 39 [Source:VGNC Symbol;Acc:VGNC:50106]
ENSBTAG00000001975	0.706460598	2.588565291	-1.8735	0.268	DRP2	dystrophin related protein 2 [Source:VGNC Symbol;Acc:VGNC:52764]
ENSBTAG00000001976	0	0	NA	NA	PPP1R17	protein phosphatase 1 regulatory subunit 17 [Source:VGNC Symbol;Acc:VGNC:33232]
ENSBTAG00000001977	518.1115034	514.4324676	0.010281	0.96062	YIPF6	Yip1 domain family member 6 [Source:VGNC Symbol;Acc:VGNC:37028]
ENSBTAG00000001979	1.402975376	2.30020714	-0.71327	0.67482	TAF7L	TATA-box binding protein associated factor 7 like [Source:VGNC Symbol;Acc:VGNC:35580]
ENSBTAG00000001981	4.220438372	8.452025066	-1.0019	0.19287	SLC6A17	solute carrier family 6 member 17 [Source:VGNC Symbol;Acc:VGNC:50163]
ENSBTAG00000001983	36.84851164	41.57005377	-0.17394	0.55494	SMAGP	small cell adhesion glycoprotein [Source:VGNC Symbol;Acc:VGNC:34982]
ENSBTAG00000001985	7.438553148	7.184089894	0.050217	0.95978	SRMS	src-related kinase lacking C-terminal regulatory tyrosine and N-terminal myristylation sites [Source:VGNC Symbol;Acc:VGNC:35283]
ENSBTAG00000001987	1410.654528	1328.987333	0.086037	0.57411	SWAP70	switching B cell complex subunit SWAP70 [Source:NCBI gene;Acc:533720]
ENSBTAG00000001988	1037.346547	971.9020283	0.094015	0.53554	EIF3D	eukaryotic translation initiation factor 3 subunit D [Source:VGNC Symbol;Acc:VGNC:28394]
ENSBTAG00000001992	1206.378922	2650.545752	-1.1356	0.016353	CYP51A1	cytochrome P450, family 51, subfamily A, polypeptide 1 [Source:NCBI gene;Acc:505060]
ENSBTAG00000001994	0	0	NA	NA	FAM187B	family with sequence similarity 187 member B [Source:VGNC Symbol;Acc:VGNC:28769]
ENSBTAG00000001996	2118.601572	1970.331245	0.10467	0.507	SNRNP70	small nuclear ribonucleoprotein U1 subunit 70 [Source:VGNC Symbol;Acc:VGNC:35073]
ENSBTAG00000001997	38.91368015	33.91949018	0.19816	0.59426	MROH2B	maestro heat like repeat family member 2B [Source:VGNC Symbol;Acc:VGNC:31611]
ENSBTAG00000001998	0.488536683	0.234701703	1.0576	1	ST6GALNAC1	ST6 N-acetylgalactosaminide alpha-2,6-sialyltransferase 1 [Source:VGNC Symbol;Acc:VGNC:35339]
ENSBTAG00000001999	125.3046473	120.2852503	0.05898	0.80415	NKAPD1	NKAP domain containing 1 [Source:VGNC Symbol;Acc:VGNC:49538]
ENSBTAG00000002000	197.9627102	198.7740595	-0.0059008	0.9823	TIMM8B	translocase of inner mitochondrial membrane 8 homolog B [Source:NCBI gene;Acc:618131]
ENSBTAG00000002001	0.229001279	0	Inf	1
ENSBTAG00000002002	258.3269143	230.8322137	0.16235	0.37495	ATAD2	ATPase family, AAA domain containing 2 [Source:VGNC Symbol;Acc:VGNC:26233]
ENSBTAG00000002004	134.9813805	166.7680227	-0.30508	0.14229	LLPH	LLP homolog, long-term synaptic facilitation factor [Source:VGNC Symbol;Acc:VGNC:30917]
ENSBTAG00000002006	397.1689428	606.8733439	-0.61164	0.06455	THBS1	thrombospondin 1 [Source:VGNC Symbol;Acc:VGNC:35828]
ENSBTAG00000002007	1.627749609	5.742117158	-1.8187	0.15981	PRG3	proteoglycan 3 [Source:NCBI gene;Acc:783660]
ENSBTAG00000002008	0	0	NA	NA
ENSBTAG00000002009	0	0	NA	NA
ENSBTAG00000002010	434.5503159	398.9880595	0.12318	0.42263	PI4K2A	phosphatidylinositol 4-kinase type 2 alpha [Source:NCBI gene;Acc:507860]
ENSBTAG00000002011	7.80218532	5.787292349	0.43099	0.58162	KIAA0895	KIAA0895 [Source:VGNC Symbol;Acc:VGNC:30557]
ENSBTAG00000002012	620.9977329	556.8117144	0.1574	0.3467	FAM96A	family with sequence similarity 96 member A [Source:VGNC Symbol;Acc:VGNC:28846]
ENSBTAG00000002014	554.1817418	553.9914158	0.00049556	1	SNX1	sorting nexin 1 [Source:VGNC Symbol;Acc:VGNC:35090]
ENSBTAG00000002015	153.5189251	126.2058007	0.28264	0.1941	RPS6KA6	ribosomal protein S6 kinase A6 [Source:VGNC Symbol;Acc:VGNC:34145]
ENSBTAG00000002016	0	0	NA	NA
ENSBTAG00000002018	3656.906319	3845.242052	-0.072451	0.62729	EIF5A	eukaryotic translation initiation factor 5A [Source:NCBI gene;Acc:444990]
ENSBTAG00000002019	0.244268341	0	Inf	1	SERPINB5	serpin family B member 5 [Source:VGNC Symbol;Acc:VGNC:34473]
ENSBTAG00000002020	312.509085	247.8281702	0.33456	0.054633	CREBRF	CREB3 regulatory factor [Source:VGNC Symbol;Acc:VGNC:27700]
ENSBTAG00000002021	82.75111243	84.94776887	-0.037797	0.8259	BNIP1	BCL2 interacting protein 1 [Source:VGNC Symbol;Acc:VGNC:26531]
ENSBTAG00000002023	1.168652854	1.538854005	-0.39701	0.91681	NOS1	nitric oxide synthase 1 [Source:VGNC Symbol;Acc:VGNC:32172]
ENSBTAG00000002024	0.229001279	0.234701703	-0.035473	1	ASB18	Bos taurus ankyrin repeat and SOCS box containing 18 (ASB18), mRNA. [Source:RefSeq mRNA;Acc:NM_001302952]
ENSBTAG00000002025	121.1613149	130.9702782	-0.11231	0.62933	AMIGO2	adhesion molecule with Ig like domain 2 [Source:VGNC Symbol;Acc:VGNC:25866]
ENSBTAG00000002026	4321.902317	4351.43865	-0.009826	0.95233	RPL5	ribosomal protein L5 [Source:NCBI gene;Acc:515238]
ENSBTAG00000002027	368.1351647	375.7951535	-0.029711	0.93601	FAM167B	family with sequence similarity 167 member B [Source:VGNC Symbol;Acc:VGNC:28751]
ENSBTAG00000002028	579.0712978	572.1313118	0.017395	0.92651	FAM69A	family with sequence similarity 69 member A [Source:VGNC Symbol;Acc:VGNC:28824]
ENSBTAG00000002029	420.7709823	469.7806048	-0.15895	0.35721	IGSF5	immunoglobulin superfamily member 5 [Source:VGNC Symbol;Acc:VGNC:50201]
ENSBTAG00000002030	20280.47628	26135.63308	-0.36593	0.079773	SPP2	secreted phosphoprotein 2 [Source:VGNC Symbol;Acc:VGNC:35233]
ENSBTAG00000002033	227.2948467	234.0014826	-0.041953	0.87162	UBXN2A	UBX domain protein 2A [Source:VGNC Symbol;Acc:VGNC:36625]
ENSBTAG00000002034	48.1498052	36.57330005	0.39674	0.27624	MFSD2B	major facilitator superfamily domain containing 2B [Source:VGNC Symbol;Acc:VGNC:31436]
ENSBTAG00000002035	5.208042177	7.553664897	-0.53644	0.47664	ARL5C	ADP ribosylation factor like GTPase 5C [Source:HGNC Symbol;Acc:HGNC:31111]
ENSBTAG00000002036	32.06273334	25.26180829	0.34394	0.34686	CACNB1	calcium voltage-gated channel auxiliary subunit beta 1 [Source:VGNC Symbol;Acc:VGNC:26683]
ENSBTAG00000002037	137.4246202	132.4243266	0.053472	0.83446	ATXN7L1	ataxin 7 like 1 [Source:VGNC Symbol;Acc:VGNC:26343]
ENSBTAG00000002038	3631.111209	3653.660164	-0.0089313	0.95748	RPL14	ribosomal protein L14 [Source:VGNC Symbol;Acc:VGNC:34110]
ENSBTAG00000002039	285.4701836	338.6549507	-0.24648	0.19051	FRMD8	FERM domain containing 8 [Source:NCBI gene;Acc:515469]
ENSBTAG00000002041	172.8383457	184.5495266	-0.094585	0.6529	SASH3	SAM and SH3 domain containing 3 [Source:VGNC Symbol;Acc:VGNC:34294]
ENSBTAG00000002042	322.8739845	358.5890839	-0.15136	0.40462	RIC8A	RIC8 guanine nucleotide exchange factor A [Source:VGNC Symbol;Acc:VGNC:33961]
ENSBTAG00000002043	0	0	NA	NA		olfactory receptor 52H1 [Source:NCBI gene;Acc:788037]
ENSBTAG00000002044	384.4204874	339.4176146	0.17962	0.2995	SIRT3	sirtuin 3 [Source:VGNC Symbol;Acc:VGNC:34632]
ENSBTAG00000002045	477.4671846	501.8607031	-0.071885	0.70919	PSMD13	proteasome 26S subunit, non-ATPase 13 [Source:VGNC Symbol;Acc:VGNC:33464]
ENSBTAG00000002046	39.53998957	43.03077557	-0.12206	0.69115	COX8B	cytochrome c oxidase subunit VIII-H (heart/muscle) [Source:NCBI gene;Acc:615757]
ENSBTAG00000002048	842.6600075	801.6178009	0.072036	0.64683	PTPN11	protein tyrosine phosphatase, non-receptor type 11 [Source:VGNC Symbol;Acc:VGNC:33530]
ENSBTAG00000002049	3546.699279	3548.428444	-0.0007032	0.99296	HADH	hydroxyacyl-CoA dehydrogenase [Source:VGNC Symbol;Acc:VGNC:29741]
ENSBTAG00000002050	91.25097677	92.78439499	-0.024042	0.94674	COA7	cytochrome c oxidase assembly factor 7 (putative) [Source:VGNC Symbol;Acc:VGNC:53859]
ENSBTAG00000002051	615.8833328	600.1944166	0.037227	0.85172
ENSBTAG00000002052	1201.321574	1287.479243	-0.099927	0.56998	PLOD1	procollagen-lysine,2-oxoglutarate 5-dioxygenase 1 [Source:VGNC Symbol;Acc:VGNC:33039]
ENSBTAG00000002055	190.0917829	175.0670801	0.11879	0.53771	ZFP28	ZFP28 zinc finger protein [Source:VGNC Symbol;Acc:VGNC:37160]
ENSBTAG00000002056	98.1342532	158.4271604	-0.69099	0.014201	MARS2	methionyl-tRNA synthetase 2, mitochondrial [Source:VGNC Symbol;Acc:VGNC:31251]
ENSBTAG00000002058	122.0969456	118.8344426	0.039074	0.85309	ASF1A	anti-silencing function 1A histone chaperone [Source:VGNC Symbol;Acc:VGNC:50604]
ENSBTAG00000002059	149.7090093	147.7534636	0.018969	0.8922	MCM9	minichromosome maintenance 9 homologous recombination repair factor [Source:VGNC Symbol;Acc:VGNC:31315]
ENSBTAG00000002060	3882.173008	4168.483021	-0.10266	0.51085	RPL19	ribosomal protein L19 [Source:VGNC Symbol;Acc:VGNC:49956]
ENSBTAG00000002062	1.201847599	2.322388036	-0.95036	0.55983	TRPA1	transient receptor potential cation channel subfamily A member 1 [Source:VGNC Symbol;Acc:VGNC:36380]
ENSBTAG00000002065	0	0.234701703	#NAME?	0.97858	TFAP2C	transcription factor AP-2 gamma [Source:VGNC Symbol;Acc:VGNC:35778]
ENSBTAG00000002066	0.235851598	0	Inf	1	MYL7	myosin light chain 7 [Source:VGNC Symbol;Acc:VGNC:31804]
ENSBTAG00000002068	3483.803795	3945.145487	-0.17942	0.23122	TAGLN2	transgelin 2 [Source:VGNC Symbol;Acc:VGNC:35586]
ENSBTAG00000002069	9938.567825	8713.75557	0.18974	0.44264	BOLA	MHC class I heavy chain [Source:NCBI gene;Acc:515712]
ENSBTAG00000002070	4.010458971	6.840595215	-0.77035	0.35773	KLC3	kinesin light chain 3 [Source:VGNC Symbol;Acc:VGNC:30624]
ENSBTAG00000002071	0	0	NA	NA		olfactory receptor 4D11 [Source:NCBI gene;Acc:530068]
ENSBTAG00000002072	474.1813835	505.2457527	-0.091546	0.61114	ERCC2	ERCC excision repair 2, TFIIH core complex helicase subunit [Source:VGNC Symbol;Acc:VGNC:28569]
ENSBTAG00000002073	215.0464799	221.1475179	-0.040361	0.82366	RAD17	RAD17 checkpoint clamp loader component [Source:VGNC Symbol;Acc:VGNC:33678]
ENSBTAG00000002075	1.197657901	1.06585902	0.1682	1	MME	membrane metalloendopeptidase [Source:VGNC Symbol;Acc:VGNC:31514]
ENSBTAG00000002076	89.09197973	81.86972802	0.12197	0.61308
ENSBTAG00000002078	1061.528564	1034.516152	0.037187	0.80604	KDM4A	lysine demethylase 4A [Source:VGNC Symbol;Acc:VGNC:30527]
ENSBTAG00000002080	22.28238101	32.15525958	-0.52915	0.24167	NOV	nephroblastoma overexpressed [Source:NCBI gene;Acc:505727]
ENSBTAG00000002081	0.244268341	1.094892991	-2.1643	0.56401	BMPR1B	bone morphogenetic protein receptor type 1B [Source:VGNC Symbol;Acc:VGNC:26525]
ENSBTAG00000002082	1362.851489	1309.08442	0.05807	0.6796	MARCKS	myristoylated alanine rich protein kinase C substrate [Source:VGNC Symbol;Acc:VGNC:31244]
ENSBTAG00000002083	2128.372721	1576.715318	0.43283	0.0067968	AUTS2	AUTS2, activator of transcription and developmental regulator [Source:VGNC Symbol;Acc:VGNC:26352]
ENSBTAG00000002084	41.11784669	53.658197	-0.38403	0.50558	UNC5C	unc-5 netrin receptor C [Source:VGNC Symbol;Acc:VGNC:36672]
ENSBTAG00000002085	0	0	NA	NA	IL36G	interleukin 36 gamma [Source:VGNC Symbol;Acc:VGNC:30158]
ENSBTAG00000002086	1020.504493	905.1733119	0.17302	0.29109	PRPF4B	pre-mRNA processing factor 4B [Source:VGNC Symbol;Acc:VGNC:33381]
ENSBTAG00000002087	0	0	NA	NA	IL36A	interleukin 36, alpha [Source:NCBI gene;Acc:523429]
ENSBTAG00000002088	0	0	NA	NA	IL36B	interleukin 36 beta [Source:VGNC Symbol;Acc:VGNC:30157]
ENSBTAG00000002089	5.880213834	4.127419296	0.51063	0.60019	FAM217A	family with sequence similarity 217 member A [Source:VGNC Symbol;Acc:VGNC:53967]
ENSBTAG00000002090	211.1936903	210.4422153	0.0051426	0.95192	CPSF4	cleavage and polyadenylation specific factor 4 [Source:VGNC Symbol;Acc:VGNC:27673]
ENSBTAG00000002092	98.81690789	91.90028487	0.10469	0.88209	PI16	peptidase inhibitor 16 [Source:VGNC Symbol;Acc:VGNC:32853]
ENSBTAG00000002094	359.6068418	407.679392	-0.18101	0.33761	ATP5MF	ATP synthase membrane subunit f [Source:VGNC Symbol;Acc:VGNC:26305]
ENSBTAG00000002095	455.1378945	379.2392828	0.2632	0.13494	MEN1	menin 1 [Source:VGNC Symbol;Acc:VGNC:31385]
ENSBTAG00000002096	888.4343569	754.2098267	0.2363	0.2395	FCGR3A	Fc fragment of IgG, low affinity IIIa, receptor (CD16a) [Source:NCBI gene;Acc:281766]
ENSBTAG00000002097	0	1.644055402	#NAME?	0.24529	TMC5	transmembrane channel like 5 [Source:VGNC Symbol;Acc:VGNC:35921]
ENSBTAG00000002098	1770.63612	1797.161247	-0.021452	0.90352	CDC34	cell division cycle 34 [Source:VGNC Symbol;Acc:VGNC:27066]
ENSBTAG00000002099	0	0	NA	NA	SLC14A2	solute carrier family 14 member 2 [Source:VGNC Symbol;Acc:VGNC:34678]
ENSBTAG00000002100	17.81968925	13.49574671	0.40097	0.45954	GZMM	granzyme M [Source:VGNC Symbol;Acc:VGNC:29734]
ENSBTAG00000002101	142.7043264	141.8270305	0.0088966	0.9489	GDE1	glycerophosphodiester phosphodiesterase 1 [Source:VGNC Symbol;Acc:VGNC:29298]
ENSBTAG00000002103	376.5964059	364.7485959	0.046117	0.74382	PLCG2	phospholipase C gamma 2 [Source:VGNC Symbol;Acc:VGNC:32989]
ENSBTAG00000002104	31.03982145	29.25026229	0.085671	0.81299	RHPN1	rhophilin Rho GTPase binding protein 1 [Source:VGNC Symbol;Acc:VGNC:33956]
ENSBTAG00000002105	1016.455746	968.1593375	0.070231	0.65506	TEX261	testis expressed 261 [Source:NCBI gene;Acc:514869]
ENSBTAG00000002107	216.8608746	219.5555165	-0.017816	0.97742	FZD1	frizzled class receptor 1 [Source:VGNC Symbol;Acc:VGNC:29165]
ENSBTAG00000002108	1694.893739	1655.352136	0.034057	0.82129	YWHAQ	tyrosine 3-monooxygenase/tryptophan 5-monooxygenase activation protein theta [Source:VGNC Symbol;Acc:VGNC:37047]
ENSBTAG00000002110	2948.570827	3193.987289	-0.11534	0.60954	DMGDH	dimethylglycine dehydrogenase [Source:VGNC Symbol;Acc:VGNC:28106]
ENSBTAG00000002112	371.0398201	337.3570935	0.1373	0.39398	INSIG2	insulin induced gene 2 [Source:VGNC Symbol;Acc:VGNC:30218]
ENSBTAG00000002113	29.23458587	40.01847735	-0.45299	0.1762	ZNF41	zinc finger protein 41 [Source:VGNC Symbol;Acc:VGNC:37270]
ENSBTAG00000002115	4.449364955	3.080149592	0.5306	0.65312	C13H20orf96	chromosome 13 C20orf96 homolog [Source:VGNC Symbol;Acc:VGNC:49173]
ENSBTAG00000002116	247.650939	255.9926523	-0.047794	0.78005	ZCCHC3	zinc finger CCHC-type containing 3 [Source:VGNC Symbol;Acc:VGNC:37119]
ENSBTAG00000002117	19.52107619	11.71305471	0.73692	0.098907	KIF18A	kinesin family member 18A [Source:VGNC Symbol;Acc:VGNC:30587]
ENSBTAG00000002121	484.196549	473.7839308	0.031364	0.8841	CDK2AP2	cyclin dependent kinase 2 associated protein 2 [Source:VGNC Symbol;Acc:VGNC:27126]
ENSBTAG00000002122	25.25158381	27.4047909	-0.11805	0.78271	PHETA1	PH domain containing endocytic trafficking adaptor 1 [Source:VGNC Symbol;Acc:VGNC:28714]
ENSBTAG00000002123	0.699572931	0	Inf	0.57697	MYO3A	myosin IIIA [Source:VGNC Symbol;Acc:VGNC:31824]
ENSBTAG00000002125	76.00488364	60.4771111	0.3297	0.30376	GNAL	G protein subunit alpha L [Source:VGNC Symbol;Acc:VGNC:29452]
ENSBTAG00000002126	295.5551705	271.2465892	0.12382	0.55712	PFKFB2	6-phosphofructo-2-kinase/fructose-2,6-biphosphatase 2 [Source:VGNC Symbol;Acc:VGNC:32770]
ENSBTAG00000002127	450.50113	308.3686203	0.54687	0.0018329	TCP11L2	t-complex 11 like 2 [Source:VGNC Symbol;Acc:VGNC:35704]
ENSBTAG00000002128	944.8912429	1005.113323	-0.089138	0.58624	MPPE1	metallophosphoesterase 1 [Source:VGNC Symbol;Acc:VGNC:31587]
ENSBTAG00000002129	30.92953367	29.58446231	0.064145	0.84183	KLF5	Kruppel like factor 5 [Source:VGNC Symbol;Acc:VGNC:30631]
ENSBTAG00000002130	1075.513856	1108.407163	-0.043462	0.77265	SMPD4	sphingomyelin phosphodiesterase 4 [Source:VGNC Symbol;Acc:VGNC:35032]
ENSBTAG00000002132	0	0	NA	NA	DRD3	dopamine receptor D3 [Source:VGNC Symbol;Acc:VGNC:28208]
ENSBTAG00000002134	0	0.796420268	#NAME?	0.48818	FAM196B	family with sequence similarity 196 member B [Source:VGNC Symbol;Acc:VGNC:28776]
ENSBTAG00000002135	13.19659779	13.07069858	0.01383	1	CD69	CD69 molecule [Source:VGNC Symbol;Acc:VGNC:27043]
ENSBTAG00000002136	114.9426311	127.2574744	-0.14684	0.49081	FCHO1	FCH domain only 1 [Source:VGNC Symbol;Acc:VGNC:28935]
ENSBTAG00000002137	252.4785202	247.9157442	0.026311	0.89755	SUGT1	SGT1 homolog, MIS12 kinetochore complex assembly cochaperone [Source:VGNC Symbol;Acc:VGNC:35465]
ENSBTAG00000002138	0.244268341	0.234701703	0.057639	1	PADI1	peptidyl arginine deiminase 1 [Source:VGNC Symbol;Acc:VGNC:32545]
ENSBTAG00000002139	0.916005118	0.73917224	0.30945	1	MIXL1	Mix paired-like homeobox [Source:VGNC Symbol;Acc:VGNC:31488]
ENSBTAG00000002140	0	0	NA	NA	IL3	interleukin 3 (colony-stimulating factor, multiple) [Source:NCBI gene;Acc:280823]
ENSBTAG00000002143	23.03462374	32.84091044	-0.51169	0.1774	DTWD2	DTW domain containing 2 [Source:VGNC Symbol;Acc:VGNC:28235]
ENSBTAG00000002144	221.9006995	107.0243585	1.052	0.0020034	ADRB2	adrenoceptor beta 2 [Source:VGNC Symbol;Acc:VGNC:25697]
ENSBTAG00000002145	6.905314125	5.346592831	0.36909	0.65439	MMP17	matrix metallopeptidase 17 [Source:VGNC Symbol;Acc:VGNC:31522]
ENSBTAG00000002147	357.3548078	323.3541074	0.14424	0.38846	PPP4R2	protein phosphatase 4 regulatory subunit 2 [Source:VGNC Symbol;Acc:VGNC:33270]
ENSBTAG00000002148	473.2612654	466.5430386	0.020627	0.99007	RAB3D	RAB3D, member RAS oncogene family [Source:VGNC Symbol;Acc:VGNC:33652]
ENSBTAG00000002150	0	0	NA	NA	IL17A	interleukin 17A [Source:VGNC Symbol;Acc:VGNC:30117]
ENSBTAG00000002151	31.42135759	35.23587946	-0.1653	0.64002	ASB15	ankyrin repeat and SOCS box containing 15 [Source:VGNC Symbol;Acc:VGNC:26192]
ENSBTAG00000002154	4.026123566	5.402537627	-0.42425	0.63337	GPR141	G protein-coupled receptor 141 [Source:VGNC Symbol;Acc:VGNC:52783]
ENSBTAG00000002157	32.98247422	77.16704953	-1.2263	0.0043845	LMOD2	leiomodin 2 [Source:VGNC Symbol;Acc:VGNC:30939]
ENSBTAG00000002158	0.477459318	0.504470538	-0.079392	1
ENSBTAG00000002163	13.1952558	15.62876798	-0.24418	0.62687	PTGER2	prostaglandin E receptor 2 [Source:VGNC Symbol;Acc:VGNC:33502]
ENSBTAG00000002164	1.186580537	0.234701703	2.3379	0.53708	AXDND1	axonemal dynein light chain domain containing 1 [Source:VGNC Symbol;Acc:VGNC:26363]
ENSBTAG00000002166	0.229001279	0	Inf	1	CRISP2	cysteine rich secretory protein 2 [Source:VGNC Symbol;Acc:VGNC:53964]
ENSBTAG00000002167	0	0	NA	NA	NPHS2	NPHS2, podocin [Source:VGNC Symbol;Acc:VGNC:32204]
ENSBTAG00000002169	2.11053017	1.51308153	0.48012	0.86308
ENSBTAG00000002170	24.873466	37.34722164	-0.58639	0.088974	NOVA1	NOVA alternative splicing regulator 1 [Source:HGNC Symbol;Acc:HGNC:7886]
ENSBTAG00000002171	65.43983679	69.8534669	-0.094163	0.65531	FAM135A	family with sequence similarity 135 member A [Source:VGNC Symbol;Acc:VGNC:28730]
ENSBTAG00000002174	90.68211581	90.2375891	0.0070895	0.97957	RERG	RAS like estrogen regulated growth inhibitor [Source:VGNC Symbol;Acc:VGNC:33873]
ENSBTAG00000002175	454.1931314	415.4983406	0.12846	0.46788	SRPK2	SRSF protein kinase 2 [Source:VGNC Symbol;Acc:VGNC:35289]
ENSBTAG00000002176	293.4589773	290.2007729	0.016107	0.89683	NSMCE1	NSE1 homolog, SMC5-SMC6 complex component [Source:VGNC Symbol;Acc:VGNC:32279]
ENSBTAG00000002177	264.0755087	322.8594378	-0.28996	0.10349	PIKFYVE	phosphoinositide kinase, FYVE-type zinc finger containing [Source:VGNC Symbol;Acc:VGNC:32898]
ENSBTAG00000002178	4719.924729	5120.171768	-0.11743	0.60133	PPL	periplakin [Source:VGNC Symbol;Acc:VGNC:33208]
ENSBTAG00000002179	116.6925919	98.2038821	0.24886	0.27687	C10H15orf41	chromosome 10 C15orf41 homolog [Source:VGNC Symbol;Acc:VGNC:52611]
ENSBTAG00000002180	1.15757549	0.796420268	0.5395	0.91315
ENSBTAG00000002181	95.51052474	69.69233129	0.45466	0.07659	KHDRBS3	KH RNA binding domain containing, signal transduction associated 3 [Source:VGNC Symbol;Acc:VGNC:30542]
ENSBTAG00000002182	270.962997	317.890148	-0.23043	0.22383	COX17	COX17, cytochrome c oxidase copper chaperone [Source:VGNC Symbol;Acc:VGNC:27631]
ENSBTAG00000002184	2.106775353	2.487285557	-0.23954	0.8896	FNDC5	fibronectin type III domain containing 5 [Source:NCBI gene;Acc:538905]
ENSBTAG00000002185	208.1840822	230.9065908	-0.14945	0.42574	RNF7	ring finger protein 7 [Source:VGNC Symbol;Acc:VGNC:34072]
ENSBTAG00000002186	84.22916012	151.6555933	-0.84841	0.0095159	NDN	necdin, MAGE family member [Source:VGNC Symbol;Acc:VGNC:31936]
ENSBTAG00000002187	963.1936678	862.0198177	0.1601	0.30874	SERINC3	serine incorporator 3 [Source:VGNC Symbol;Acc:VGNC:34462]
ENSBTAG00000002188	0.235851598	0	Inf	1	C16orf89	chromosome 25 open reading frame, human C16orf89 [Source:NCBI gene;Acc:618703]
ENSBTAG00000002189	157.6319145	172.6189523	-0.13103	0.56003	ALG1	ALG1, chitobiosyldiphosphodolichol beta-mannosyltransferase [Source:NCBI gene;Acc:507210]
ENSBTAG00000002190	487.2944775	520.8043989	-0.095948	0.64353	DOCK8	dedicator of cytokinesis 8 [Source:VGNC Symbol;Acc:VGNC:28162]
ENSBTAG00000002191	574.4768973	711.8532328	-0.30933	0.056262	RRP12	ribosomal RNA processing 12 homolog [Source:VGNC Symbol;Acc:VGNC:34169]
ENSBTAG00000002192	1.867790905	1.056564362	0.82195	0.69762	VXN	vexin [Source:VGNC Symbol;Acc:VGNC:52627]
ENSBTAG00000002194	100.8341519	94.27920182	0.096973	0.62212		myocardial zonula adherens protein [Source:NCBI gene;Acc:104968465]
ENSBTAG00000002196	360.2356762	385.4896604	-0.097751	0.60258	ELOC	elongin C [Source:VGNC Symbol;Acc:VGNC:28445]
ENSBTAG00000002199	1.416676013	3.784584783	-1.4176	0.23851	CORIN	corin, serine peptidase [Source:VGNC Symbol;Acc:VGNC:27619]
ENSBTAG00000002201	122.2310245	112.4632627	0.12016	0.68064	NFXL1	nuclear transcription factor, X-box binding like 1 [Source:VGNC Symbol;Acc:VGNC:32054]
ENSBTAG00000002202	357.1838719	327.482128	0.12525	0.48316	CRAMP1	cramped chromatin regulator homolog 1 [Source:NCBI gene;Acc:520515]
ENSBTAG00000002203	2589.582292	2630.964542	-0.022872	0.91241	NDUFS2	NADH:ubiquinone oxidoreductase core subunit S2 [Source:VGNC Symbol;Acc:VGNC:31969]
ENSBTAG00000002204	0.229001279	0.256882598	-0.16575	1
ENSBTAG00000002205	0.458002559	0	Inf	0.77683	CNGA1	cyclic nucleotide gated channel alpha 1 [Source:VGNC Symbol;Acc:VGNC:27497]
ENSBTAG00000002206	0	0.256882598	#NAME?	0.97858	ZC3H12B	zinc finger CCCH-type containing 12B [Source:VGNC Symbol;Acc:VGNC:37098]
ENSBTAG00000002209	865.5325309	894.0856998	-0.046825	0.77312	JPT2	Jupiter microtubule associated homolog 2 [Source:VGNC Symbol;Acc:VGNC:30384]
ENSBTAG00000002210	1016.584706	1058.632482	-0.058471	0.71663	LAS1L	LAS1 like, ribosome biogenesis factor [Source:VGNC Symbol;Acc:VGNC:30797]
ENSBTAG00000002211	306.4302716	329.4904016	-0.10468	0.52096	MAPK8IP3	mitogen-activated protein kinase 8 interacting protein 3 [Source:VGNC Symbol;Acc:VGNC:31226]
ENSBTAG00000002214	7946.27391	6013.189769	0.40215	0.068402	TAT	tyrosine aminotransferase [Source:VGNC Symbol;Acc:VGNC:35616]
ENSBTAG00000002215	49.40313506	55.53860558	-0.16889	0.54489	GFPT2	glutamine-fructose-6-phosphate transaminase 2 [Source:VGNC Symbol;Acc:VGNC:29331]
ENSBTAG00000002216	0	0.53953767	#NAME?	0.69647	MYOD1	myogenic differentiation 1 [Source:VGNC Symbol;Acc:VGNC:31835]
ENSBTAG00000002219	349.8518331	348.0174663	0.0075843	0.99767	ATAD3A	ATPase family, AAA domain containing 3A [Source:NCBI gene;Acc:784353]
ENSBTAG00000002220	665.8457371	637.9732692	0.061692	0.72006	SPTLC1	serine palmitoyltransferase long chain base subunit 1 [Source:VGNC Symbol;Acc:VGNC:35256]
ENSBTAG00000002223	127.0250238	144.3066732	-0.18403	0.38952	POP4	POP4 homolog, ribonuclease P/MRP subunit [Source:VGNC Symbol;Acc:VGNC:33164]
ENSBTAG00000002224	401.7574297	271.5481246	0.56512	0.25444	UHRF1	ubiquitin like with PHD and ring finger domains 1 [Source:VGNC Symbol;Acc:VGNC:36654]
ENSBTAG00000002226	468.5050486	464.3254482	0.012928	0.95146	FBXO31	F-box protein 31 [Source:VGNC Symbol;Acc:VGNC:28904]
ENSBTAG00000002227	22.94077733	26.85840015	-0.22746	0.65368	LRIG3	leucine rich repeats and immunoglobulin like domains 3 [Source:VGNC Symbol;Acc:VGNC:30984]
ENSBTAG00000002231	0.477459318	0	Inf	0.77146	SLC9C2	solute carrier family 9 member C2 (putative) [Source:HGNC Symbol;Acc:HGNC:28664]
ENSBTAG00000002232	20.92780639	23.94037128	-0.19402	0.60058	TRPC1	transient receptor potential cation channel subfamily C member 1 [Source:VGNC Symbol;Acc:VGNC:36381]
ENSBTAG00000002233	45.03797524	47.06703483	-0.063575	0.85336	CPNE2	copine 2 [Source:VGNC Symbol;Acc:VGNC:27659]
ENSBTAG00000002236	1526.586462	1409.682084	0.11494	0.46429	TRPC4AP	transient receptor potential cation channel subfamily C member 4 associated protein [Source:VGNC Symbol;Acc:VGNC:36384]
ENSBTAG00000002238	279.7146225	308.4355794	-0.14101	0.43158	ARL2	ADP ribosylation factor like GTPase 2 [Source:NCBI gene;Acc:511349]
ENSBTAG00000002240	13.65944936	18.49623702	-0.43733	0.34796	GPR18	G protein-coupled receptor 18 [Source:VGNC Symbol;Acc:VGNC:29574]
ENSBTAG00000002242	178.8885172	169.4821995	0.077927	0.70563	FAM192A	family with sequence similarity 192 member A [Source:VGNC Symbol;Acc:VGNC:28772]
ENSBTAG00000002243	211.0910622	232.4539445	-0.13908	0.48214	SNX15	sorting nexin 15 [Source:VGNC Symbol;Acc:VGNC:35095]
ENSBTAG00000002245	0	0	NA	NA
ENSBTAG00000002247	15.24598501	8.676936825	0.81317	0.13475
ENSBTAG00000002248	29.55417002	26.79020567	0.14166	0.64518	SAC3D1	SAC3 domain containing 1 [Source:VGNC Symbol;Acc:VGNC:34258]
ENSBTAG00000002249	23.82681389	19.19185541	0.31209	0.40126	NAALADL1	N-acetylated alpha-linked acidic dipeptidase like 1 [Source:VGNC Symbol;Acc:VGNC:31856]
ENSBTAG00000002251	5.883346683	7.800284822	-0.40689	0.6748
ENSBTAG00000002252	0.235851598	0.504470538	-1.0969	0.9588	CHRNA2	cholinergic receptor nicotinic alpha 2 subunit [Source:VGNC Symbol;Acc:VGNC:27324]
ENSBTAG00000002253	0	0	NA	NA	FKBP6	FK506 binding protein 6 [Source:VGNC Symbol;Acc:VGNC:29025]
ENSBTAG00000002255	15841.73872	16879.49494	-0.091541	0.73979	BHMT	betaine--homocysteine S-methyltransferase [Source:VGNC Symbol;Acc:VGNC:26488]
ENSBTAG00000002256	115.5806262	92.84914868	0.31594	0.16386	YEATS4	YEATS domain containing 4 [Source:VGNC Symbol;Acc:VGNC:37021]
ENSBTAG00000002257	0.235851598	0	Inf	1	KLK11	kallikrein related peptidase 11 [Source:VGNC Symbol;Acc:VGNC:30673]
ENSBTAG00000002258	7815.903331	9145.111502	-0.22659	0.32245	APOA1	apolipoprotein A1 [Source:VGNC Symbol;Acc:VGNC:26022]
ENSBTAG00000002259	28.90462567	33.91525585	-0.23063	0.50927
ENSBTAG00000002260	428.1466704	379.9758849	0.1722	0.50087	NCAPD3	non-SMC condensin II complex subunit D3 [Source:VGNC Symbol;Acc:VGNC:31902]
ENSBTAG00000002261	0	0	NA	NA	LBX1	ladybird homeobox 1 [Source:VGNC Symbol;Acc:VGNC:30805]
ENSBTAG00000002266	198.6117223	199.3729333	-0.0055188	0.98331	NPL	N-acetylneuraminate pyruvate lyase [Source:VGNC Symbol;Acc:VGNC:32205]
ENSBTAG00000002267	469.5874419	482.6472908	-0.039575	0.79097	ANKRD40	ankyrin repeat domain 40 [Source:VGNC Symbol;Acc:VGNC:25930]
ENSBTAG00000002271	202.8770591	176.7398147	0.19898	0.30639	CDADC1	cytidine and dCMP deaminase domain containing 1 [Source:VGNC Symbol;Acc:VGNC:27056]
ENSBTAG00000002272	121.209585	113.6892774	0.092408	0.66721	KCTD18	potassium channel tetramerization domain containing 18 [Source:VGNC Symbol;Acc:VGNC:30507]
ENSBTAG00000002273	0	0.234701703	#NAME?	0.97858
ENSBTAG00000002275	598.1361274	532.7945184	0.16689	0.32179	PTP4A1	protein tyrosine phosphatase type IVA, member 1 [Source:VGNC Symbol;Acc:VGNC:33523]
ENSBTAG00000002277	332.2604804	389.8720116	-0.23069	0.18367	MLLT1	MLLT1, super elongation complex subunit [Source:VGNC Symbol;Acc:VGNC:31501]
ENSBTAG00000002278	907.6329939	873.6497045	0.055054	0.72911	FBN1	fibrillin 1 [Source:VGNC Symbol;Acc:VGNC:28885]
ENSBTAG00000002279	1032.579071	935.8637248	0.14188	0.40395	LUC7L3	LUC7 like 3 pre-mRNA splicing factor [Source:VGNC Symbol;Acc:VGNC:31080]
ENSBTAG00000002280	813.7379176	966.2670782	-0.24786	0.16215	KIF5B	kinesin family member 5B [Source:VGNC Symbol;Acc:VGNC:30606]
ENSBTAG00000002281	12.87861741	16.60819039	-0.36692	0.52034	ZNF354C	zinc finger protein 354C [Source:VGNC Symbol;Acc:VGNC:37256]
ENSBTAG00000002282	2213.880934	2088.839113	0.083876	0.59132	EIF1	eukaryotic translation initiation factor 1 [Source:NCBI gene;Acc:509764]
ENSBTAG00000002283	83.05530311	134.095287	-0.69111	0.0025895	FZD7	frizzled class receptor 7 [Source:VGNC Symbol;Acc:VGNC:29171]
ENSBTAG00000002284	0	0.269768835	#NAME?	0.97858
ENSBTAG00000002286	162.6053213	138.3664005	0.23288	0.27252	DNAJC18	DnaJ heat shock protein family (Hsp40) member C18 [Source:VGNC Symbol;Acc:VGNC:52230]
ENSBTAG00000002287	761.6492767	782.3860325	-0.038754	0.76684	CHD9	chromodomain helicase DNA binding protein 9 [Source:VGNC Symbol;Acc:VGNC:27284]
ENSBTAG00000002288	0.233190977	0	Inf	1	NT5DC4	5'-nucleotidase domain containing 4 [Source:HGNC Symbol;Acc:HGNC:27678]
ENSBTAG00000002289	0	0	NA	NA	NLRP14	NLR family pyrin domain containing 14 [Source:VGNC Symbol;Acc:VGNC:32116]
ENSBTAG00000002290	4.430628564	3.237226021	0.45275	0.86179
ENSBTAG00000002291	103.1725945	105.2726666	-0.029071	0.91163	ZBTB41	zinc finger and BTB domain containing 41 [Source:VGNC Symbol;Acc:VGNC:37080]
ENSBTAG00000002292	5064.735563	4149.020767	0.28772	0.26612	SMARCA1	SWI/SNF related, matrix associated, actin dependent regulator of chromatin, subfamily a, member 1 [Source:VGNC Symbol;Acc:VGNC:34985]
ENSBTAG00000002293	295.3284746	287.2777307	0.039874	0.83306	ARL5A	ADP ribosylation factor like GTPase 5A [Source:VGNC Symbol;Acc:VGNC:26147]
ENSBTAG00000002294	0	0	NA	NA	SIM1	single-minded family bHLH transcription factor 1 [Source:VGNC Symbol;Acc:VGNC:34623]
ENSBTAG00000002295	239.5740122	233.81909	0.035079	0.86739	ATF2	activating transcription factor 2 [Source:VGNC Symbol;Acc:VGNC:26240]
ENSBTAG00000002296	110.3490357	118.3003237	-0.10038	0.66304	TMEM173	transmembrane protein 173 [Source:VGNC Symbol;Acc:VGNC:35997]
ENSBTAG00000002297	0.949162514	0.704105108	0.43086	1	CACNB4	calcium voltage-gated channel auxiliary subunit beta 4 [Source:NCBI gene;Acc:282161]
ENSBTAG00000002298	45.64052615	47.04368	-0.043685	0.99362	CKAP2L	cytoskeleton associated protein 2 like [Source:VGNC Symbol;Acc:VGNC:27381]
ENSBTAG00000002299	19.15521828	18.8873444	0.020318	0.98123	SEL1L3	SEL1L family member 3 [Source:VGNC Symbol;Acc:VGNC:50139]
ENSBTAG00000002300	0	0.295211227	#NAME?	0.97859	DCT	dopachrome tautomerase [Source:VGNC Symbol;Acc:VGNC:27926]
ENSBTAG00000002302	5306.416794	4550.651151	0.22167	0.13385	CD59	CD59 molecule (CD59 blood group) [Source:NCBI gene;Acc:505574]
ENSBTAG00000002303	1457.84314	1424.110489	0.033774	0.82578	GLG1	golgi glycoprotein 1 [Source:VGNC Symbol;Acc:VGNC:29398]
ENSBTAG00000002305	65.81986722	68.23646872	-0.05202	0.85043	PCSK4	proprotein convertase subtilisin/kexin type 4 [Source:HGNC Symbol;Acc:HGNC:8746]
ENSBTAG00000002306	171.3045219	172.5879868	-0.010769	0.91371	UTP11	UTP11, small subunit processome component [Source:VGNC Symbol;Acc:VGNC:36741]
ENSBTAG00000002309	4.439419135	4.375337319	0.020977	1	CSPG5	Bos taurus chondroitin sulfate proteoglycan 5 (CSPG5), mRNA. [Source:RefSeq mRNA;Acc:NM_001075229]
ENSBTAG00000002311	313.0617736	338.1611985	-0.11126	0.57002	REEP6	receptor accessory protein 6 [Source:VGNC Symbol;Acc:VGNC:33856]
ENSBTAG00000002313	774.3952083	789.7648196	-0.028353	0.90628	ITPR2	inositol 1,4,5-trisphosphate receptor type 2 [Source:VGNC Symbol;Acc:VGNC:30347]
ENSBTAG00000002315	130.702216	114.8952332	0.18596	0.35891	RNF34	ring finger protein 34 [Source:VGNC Symbol;Acc:VGNC:34063]
ENSBTAG00000002316	18.48599274	15.37824863	0.26554	0.58337	NIPA1	NIPA magnesium transporter 1 [Source:VGNC Symbol;Acc:VGNC:53153]
ENSBTAG00000002317	352.6336828	264.4431362	0.41521	0.058675	PTN	pleiotrophin [Source:VGNC Symbol;Acc:VGNC:33521]
ENSBTAG00000002319	67.29941275	76.57909446	-0.18636	0.72599
ENSBTAG00000002321	933.7315565	868.0805421	0.10518	0.47521	AMT	aminomethyltransferase [Source:NCBI gene;Acc:280719]
ENSBTAG00000002323	388.3033034	297.0904842	0.38628	0.027308	USP28	ubiquitin specific peptidase 28 [Source:VGNC Symbol;Acc:VGNC:36720]
ENSBTAG00000002326	106.8086851	90.66297007	0.23644	0.46957	LGALS3	galectin 3 [Source:VGNC Symbol;Acc:VGNC:30852]
ENSBTAG00000002327	313.1006185	313.8418388	-0.0034113	0.98463	TMEM208	transmembrane protein 208 [Source:VGNC Symbol;Acc:VGNC:36030]
ENSBTAG00000002328	451.4118696	403.8745421	0.16054	0.36522	KDM2B	lysine demethylase 2B [Source:VGNC Symbol;Acc:VGNC:30524]
ENSBTAG00000002329	317.6023552	356.0978056	-0.16505	0.33371	ASAP2	ArfGAP with SH3 domain, ankyrin repeat and PH domain 2 [Source:VGNC Symbol;Acc:VGNC:26185]
ENSBTAG00000002330	0	0	NA	NA
ENSBTAG00000002331	50.94420136	49.95357105	0.02833	0.87234	DLGAP5	DLG associated protein 5 [Source:VGNC Symbol;Acc:VGNC:28091]
ENSBTAG00000002332	74.13223438	69.50750564	0.092932	0.74056	LSM5	LSM5 homolog, U6 small nuclear RNA and mRNA degradation associated [Source:VGNC Symbol;Acc:VGNC:31057]
ENSBTAG00000002333	356.999082	299.6899945	0.25245	0.59054	HOPX	HOP homeobox [Source:VGNC Symbol;Acc:VGNC:29907]
ENSBTAG00000002335	0	0	NA	NA	HAND1	heart and neural crest derivatives expressed 1 [Source:VGNC Symbol;Acc:VGNC:29746]
ENSBTAG00000002336	83.87274314	94.79280457	-0.17658	0.47791	RCOR1	REST corepressor 1 [Source:VGNC Symbol;Acc:VGNC:33834]
ENSBTAG00000002340	487.7111193	490.438317	-0.0080448	0.9613	STEAP4	STEAP4 metalloreductase [Source:VGNC Symbol;Acc:VGNC:35381]
ENSBTAG00000002341	869.510979	877.997941	-0.014013	0.91183	ETS1	ETS proto-oncogene 1, transcription factor [Source:VGNC Symbol;Acc:VGNC:28626]
ENSBTAG00000002344	342.3392634	392.7437901	-0.19816	0.27004	ORAI3	ORAI calcium release-activated calcium modulator 3 [Source:VGNC Symbol;Acc:VGNC:32445]
ENSBTAG00000002345	436.3370449	422.5663553	0.046265	0.78292	SETD1A	SET domain containing 1A [Source:VGNC Symbol;Acc:VGNC:34492]
ENSBTAG00000002346	2262.993684	2120.802369	0.093622	0.62365	HSD3B7	hydroxy-delta-5-steroid dehydrogenase, 3 beta- and steroid delta-isomerase 7 [Source:VGNC Symbol;Acc:VGNC:29978]
ENSBTAG00000002347	931.0008307	850.9597164	0.12969	0.40533	MAST3	microtubule associated serine/threonine kinase 3 [Source:VGNC Symbol;Acc:VGNC:31259]
ENSBTAG00000002348	297.5622804	200.8377003	0.56716	0.016041	SLC4A4	solute carrier family 4 member 4 [Source:VGNC Symbol;Acc:VGNC:34894]
ENSBTAG00000002349	0	0.269768835	#NAME?	0.97858	STX1B	syntaxin 1B [Source:VGNC Symbol;Acc:VGNC:35437]
ENSBTAG00000002350	715.3045723	652.2832965	0.13306	0.47333	PIK3R2	phosphoinositide-3-kinase regulatory subunit 2 [Source:VGNC Symbol;Acc:VGNC:52862]
ENSBTAG00000002352	544.7265227	573.5184566	-0.074308	0.67002	GGA2	golgi associated, gamma adaptin ear containing, ARF binding protein 2 [Source:VGNC Symbol;Acc:VGNC:29336]
ENSBTAG00000002354	0.458002559	0.504470538	-0.13941	1
ENSBTAG00000002355	0	0	NA	NA
ENSBTAG00000002356	459.1087713	503.0438074	-0.13185	0.46832	RBM47	RNA binding motif protein 47 [Source:VGNC Symbol;Acc:VGNC:33804]
ENSBTAG00000002357	225.1844515	235.9599778	-0.067435	0.74903	TICAM2	toll-like receptor adaptor molecule 2 [Source:NCBI gene;Acc:539350]
ENSBTAG00000002361	8.479280686	11.29714939	-0.41394	0.46798	TMCC2	transmembrane and coiled-coil domain family 2 [Source:VGNC Symbol;Acc:VGNC:35926]
ENSBTAG00000002362	47.35029215	79.2744461	-0.74348	0.0051821	APOLD1	apolipoprotein L domain containing 1 [Source:VGNC Symbol;Acc:VGNC:26033]
ENSBTAG00000002363	87.70342071	130.853812	-0.57725	0.0093185	SESN2	sestrin 2 [Source:VGNC Symbol;Acc:VGNC:34489]
ENSBTAG00000002367	78.69442597	70.6307906	0.15596	0.60194	HCFC1R1	host cell factor C1 regulator 1 [Source:VGNC Symbol;Acc:VGNC:29772]
ENSBTAG00000002368	136.1008318	85.66081079	0.66797	0.0021958	TULP2	tubby like protein 2 [Source:VGNC Symbol;Acc:VGNC:36520]
ENSBTAG00000002369	0.244268341	0.53953767	-1.1433	0.95914	TMEM217	transmembrane protein 217 [Source:VGNC Symbol;Acc:VGNC:36039]
ENSBTAG00000002370	108.1400578	100.1359933	0.11094	0.64245	ZNF792	zinc finger protein 792 [Source:VGNC Symbol;Acc:VGNC:37348]
ENSBTAG00000002374	210.8293141	223.9576791	-0.087151	0.68393	ARMC5	armadillo repeat containing 5 [Source:VGNC Symbol;Acc:VGNC:26159]
ENSBTAG00000002376	342.563425	322.8683035	0.085425	0.61369	PPIL1	peptidylprolyl isomerase like 1 [Source:VGNC Symbol;Acc:VGNC:33201]
ENSBTAG00000002377	883.8012026	862.0879345	0.035887	0.84823	PSMB2	proteasome subunit beta 2 [Source:VGNC Symbol;Acc:VGNC:33446]
ENSBTAG00000002378	2995.642473	3183.681174	-0.08783	0.69753	NUCB1	nucleobindin 1 [Source:VGNC Symbol;Acc:VGNC:32318]
ENSBTAG00000002380	0	0	NA	NA
ENSBTAG00000002381	835.243761	913.6749275	-0.12948	0.42673	ZDHHC5	zinc finger DHHC-type containing 5 [Source:VGNC Symbol;Acc:VGNC:37143]
ENSBTAG00000002382	95.0760239	112.8281434	-0.24697	0.23968	DDX10	DEAD-box helicase 10 [Source:VGNC Symbol;Acc:VGNC:27956]
ENSBTAG00000002385	38.18896903	29.27733286	0.38337	0.27166	SLC35E4	solute carrier family 35 member E4 [Source:VGNC Symbol;Acc:VGNC:34832]
ENSBTAG00000002389	319.854441	299.0176604	0.097185	0.59133	MED19	mediator complex subunit 19 [Source:VGNC Symbol;Acc:VGNC:31356]
ENSBTAG00000002390	0.488536683	0.748466898	-0.61547	0.94528	CCDC184	coiled-coil domain containing 184 [Source:VGNC Symbol;Acc:VGNC:26879]
ENSBTAG00000002391	75.99994594	119.876356	-0.65748	0.0058641	TGFB1I1	transforming growth factor beta 1 induced transcript 1 [Source:VGNC Symbol;Acc:VGNC:35801]
ENSBTAG00000002392	32.82195284	31.54851767	0.057089	0.87065
ENSBTAG00000002393	982.6192756	954.7662575	0.041485	0.80609	C23H6orf89	chromosome 23 C6orf89 homolog [Source:VGNC Symbol;Acc:VGNC:52681]
ENSBTAG00000002394	16.55638051	15.92659764	0.055949	1	TMEM44	transmembrane protein 44 [Source:VGNC Symbol;Acc:VGNC:36088]
ENSBTAG00000002395	251.367542	263.9488258	-0.07046	0.72053	HPS3	HPS3, biogenesis of lysosomal organelles complex 2 subunit 1 [Source:VGNC Symbol;Acc:VGNC:29944]
ENSBTAG00000002398	114.3956358	91.67875119	0.31937	0.19895	ZNF567	zinc finger protein 567 [Source:VGNC Symbol;Acc:VGNC:37304]
ENSBTAG00000002401	0	0.529912929	#NAME?	0.69861	NPFF	neuropeptide FF-amide peptide precursor [Source:VGNC Symbol;Acc:VGNC:32198]
ENSBTAG00000002402	6276.975481	5648.533511	0.15219	0.32332	IGF2R	insulin like growth factor 2 receptor [Source:VGNC Symbol;Acc:VGNC:30082]
ENSBTAG00000002404	597.4822355	652.7776044	-0.1277	0.44678	TMX2	thioredoxin related transmembrane protein 2 [Source:NCBI gene;Acc:509244]
ENSBTAG00000002407	0	0	NA	NA	TDRD5	tudor domain containing 5 [Source:VGNC Symbol;Acc:VGNC:35719]
ENSBTAG00000002408	16.61714498	14.50860293	0.19576	0.72399	FHAD1	forkhead associated phosphopeptide binding domain 1 [Source:VGNC Symbol;Acc:VGNC:28996]
ENSBTAG00000002411	2939.783265	2787.117095	0.076936	0.60381	CTNND1	catenin delta 1 [Source:VGNC Symbol;Acc:VGNC:27805]
ENSBTAG00000002412	823.9081779	909.5219031	-0.14262	0.37573	CYB5B	cytochrome b5 type B [Source:VGNC Symbol;Acc:VGNC:49139]
ENSBTAG00000002413	440.2751137	523.5659847	-0.24997	0.15176	MCAT	malonyl-CoA-acyl carrier protein transacylase [Source:VGNC Symbol;Acc:VGNC:31297]
ENSBTAG00000002414	2.113588323	4.661253888	-1.141	0.30146	KCNJ10	potassium voltage-gated channel subfamily J member 10 [Source:VGNC Symbol;Acc:VGNC:30454]
ENSBTAG00000002415	1389.737704	1490.439621	-0.10093	0.4938	TSPAN3	tetraspanin 3 [Source:VGNC Symbol;Acc:VGNC:36436]
ENSBTAG00000002416	169.4531091	176.1171864	-0.05565	0.88731		guanylate-binding protein 4 [Source:NCBI gene;Acc:507055]
ENSBTAG00000002417	150.3672387	126.3579297	0.25097	0.21444	RAB30	RAB30, member RAS oncogene family [Source:VGNC Symbol;Acc:VGNC:33639]
ENSBTAG00000002418	36.12885998	33.585467	0.10531	0.74345	TICRR	TOPBP1 interacting checkpoint and replication regulator [Source:VGNC Symbol;Acc:VGNC:35860]
ENSBTAG00000002419	334.4488859	348.5830829	-0.059717	0.7418	PIGM	phosphatidylinositol glycan anchor biosynthesis class M [Source:VGNC Symbol;Acc:VGNC:32872]
ENSBTAG00000002422	295.8240161	314.6229531	-0.088885	0.59581	BCL9	B cell CLL/lymphoma 9 [Source:HGNC Symbol;Acc:HGNC:1008]
ENSBTAG00000002423	575.5225998	556.4446594	0.048634	0.77857	PSMD12	proteasome 26S subunit, non-ATPase 12 [Source:VGNC Symbol;Acc:VGNC:33463]
ENSBTAG00000002425	1.628147142	1.008941076	0.69039	0.82825	SCN9A	sodium voltage-gated channel alpha subunit 9 [Source:VGNC Symbol;Acc:VGNC:34355]
ENSBTAG00000002427	0	0	NA	NA
ENSBTAG00000002428	600.8905062	574.243655	0.065439	0.73537	PPA2	pyrophosphatase (inorganic) 2 [Source:NCBI gene;Acc:615820]
ENSBTAG00000002430	1.153385792	1.364661826	-0.24267	1	COL17A1	collagen type XVII alpha 1 chain [Source:VGNC Symbol;Acc:VGNC:27558]
ENSBTAG00000002431	490.407343	462.0846459	0.085823	0.64082	TRIM24	tripartite motif containing 24 [Source:VGNC Symbol;Acc:VGNC:36321]
ENSBTAG00000002432	163.8365058	157.2985951	0.058751	0.7566	ABHD13	abhydrolase domain containing 13 [Source:VGNC Symbol;Acc:VGNC:25492]
ENSBTAG00000002434	428.3964131	438.3088059	-0.033001	0.8632	WDR18	WD repeat domain 18 [Source:VGNC Symbol;Acc:VGNC:36885]
ENSBTAG00000002435	277.2684267	362.6228456	-0.38719	0.15893	PTPRE	protein tyrosine phosphatase, receptor type E [Source:VGNC Symbol;Acc:VGNC:33549]
ENSBTAG00000002440	183.7147703	165.3446783	0.15199	0.4584	KIF7	kinesin family member 7 [Source:VGNC Symbol;Acc:VGNC:30608]
ENSBTAG00000002441	0	0	NA	NA	PPY	pancreatic polypeptide [Source:NCBI gene;Acc:280900]
ENSBTAG00000002444	518.0262799	602.3795868	-0.21765	0.76896
ENSBTAG00000002445	75.00371959	68.84631613	0.12358	0.6077	ZNF783	zinc finger family member 783 [Source:HGNC Symbol;Acc:HGNC:27222]
ENSBTAG00000002446	0	0	NA	NA
ENSBTAG00000002447	35.75412239	28.07283211	0.34893	0.31239		chromosome 7 open reading frame, human C19orf44 [Source:NCBI gene;Acc:508648]
ENSBTAG00000002448	3.250612857	7.319783109	-1.1711	0.16493	SNTG1	syntrophin gamma 1 [Source:VGNC Symbol;Acc:VGNC:35085]
ENSBTAG00000002450	11.66638911	14.89939082	-0.3529	0.51841
ENSBTAG00000002451	37.22278594	26.61111868	0.48416	0.13685	TTC39A	tetratricopeptide repeat domain 39A [Source:VGNC Symbol;Acc:VGNC:36475]
ENSBTAG00000002452	795.6973223	811.8846588	-0.029055	0.86888	ASCC2	activating signal cointegrator 1 complex subunit 2 [Source:VGNC Symbol;Acc:VGNC:26204]
ENSBTAG00000002454	281.7620688	279.7754573	0.010208	0.99364	ALG2	ALG2, alpha-1,3/1,6-mannosyltransferase [Source:VGNC Symbol;Acc:VGNC:25827]
ENSBTAG00000002455	93.2937984	105.983947	-0.18399	0.4603	KLHL8	kelch like family member 8 [Source:VGNC Symbol;Acc:VGNC:30670]
ENSBTAG00000002457	1110.086157	1194.631293	-0.10589	0.71314	SEC61B	Sec61 translocon beta subunit [Source:VGNC Symbol;Acc:VGNC:49570]
ENSBTAG00000002458	346.3920269	325.5838581	0.089377	0.60461	NUP155	nucleoporin 155 [Source:VGNC Symbol;Acc:VGNC:32352]
ENSBTAG00000002460	198.7085189	210.1021699	-0.080437	0.68533	ACTL6A	actin like 6A [Source:VGNC Symbol;Acc:VGNC:25575]
ENSBTAG00000002462	145.9078471	160.2882254	-0.13561	0.49755	MRPL47	mitochondrial ribosomal protein L47 [Source:VGNC Symbol;Acc:VGNC:31642]
ENSBTAG00000002463	384.2395041	388.6639757	-0.016518	0.91401	NDUFB5	NADH:ubiquinone oxidoreductase subunit B5 [Source:VGNC Symbol;Acc:VGNC:31964]
ENSBTAG00000002464	0	0.256882598	#NAME?	0.97858	PLCH2	phospholipase C eta 2 [Source:VGNC Symbol;Acc:VGNC:32991]
ENSBTAG00000002467	611.4677648	559.3041587	0.12864	0.45367	FAM173A	family with sequence similarity 173 member A [Source:VGNC Symbol;Acc:VGNC:28759]
ENSBTAG00000002468	2349.599479	2522.53438	-0.10246	0.53568	RPS28	ribosomal protein S28 [Source:VGNC Symbol;Acc:VGNC:34136]
ENSBTAG00000002469	657.4436797	648.3538944	0.020086	0.92932	KANK3	KN motif and ankyrin repeat domains 3 [Source:VGNC Symbol;Acc:VGNC:30391]
ENSBTAG00000002470	89.38831065	62.86179797	0.5079	0.039594	CCDC78	coiled-coil domain containing 78 [Source:VGNC Symbol;Acc:VGNC:26916]
ENSBTAG00000002471	137.8481596	105.066195	0.39178	0.20619	CHL1	cell adhesion molecule L1 like [Source:VGNC Symbol;Acc:VGNC:27296]
ENSBTAG00000002472	194.648864	201.022566	-0.046484	0.81028	CASP9	caspase 9 [Source:NCBI gene;Acc:100140945]
ENSBTAG00000002473	268.2649798	219.9667287	0.28637	0.34004	ANGPTL4	angiopoietin like 4 [Source:VGNC Symbol;Acc:VGNC:25893]
ENSBTAG00000002474	255.7666669	269.3852575	-0.074843	0.69264	MAD1L1	mitotic arrest deficient 1 like 1 [Source:VGNC Symbol;Acc:VGNC:31130]
ENSBTAG00000002475	862.7152076	893.0880163	-0.049918	0.76499	RAB11B	RAB11B, member RAS oncogene family [Source:VGNC Symbol;Acc:VGNC:33615]
ENSBTAG00000002476	813.0915813	774.8861465	0.069434	0.69659	DNAJC16	DnaJ heat shock protein family (Hsp40) member C16 [Source:NCBI gene;Acc:514510]
ENSBTAG00000002477	200.5979218	192.6706269	0.05817	0.74635	MRM2	mitochondrial rRNA methyltransferase 2 [Source:VGNC Symbol;Acc:VGNC:31606]
ENSBTAG00000002478	3010.475357	2758.699254	0.126	0.42595	AGMAT	agmatinase [Source:VGNC Symbol;Acc:VGNC:25730]
ENSBTAG00000002479	252.4660592	264.7320238	-0.068443	0.71975	PANK4	pantothenate kinase 4 [Source:VGNC Symbol;Acc:VGNC:32566]
ENSBTAG00000002480	135.902323	136.4422579	-0.0057204	0.95771	NUDT1	nudix hydrolase 1 [Source:VGNC Symbol;Acc:VGNC:32325]
ENSBTAG00000002481	234.1122806	211.9089844	0.14376	0.41793	HAGHL	hydroxyacylglutathione hydrolase like [Source:VGNC Symbol;Acc:VGNC:29743]
ENSBTAG00000002483	0	0.996054838	#NAME?	0.34961	HES5	hes family bHLH transcription factor 5 [Source:VGNC Symbol;Acc:VGNC:29822]
ENSBTAG00000002484	413.4218923	439.9562997	-0.089745	0.57323	NARFL	nuclear prelamin A recognition factor like [Source:NCBI gene;Acc:511837]
ENSBTAG00000002485	1785.423168	1885.49014	-0.078674	0.656	TNS1	tensin 1 [Source:VGNC Symbol;Acc:VGNC:36207]
ENSBTAG00000002487	797.1708445	731.8213311	0.1234	0.48175	UBE3A	ubiquitin protein ligase E3A [Source:VGNC Symbol;Acc:VGNC:36599]
ENSBTAG00000002488	7.939621576	10.12103954	-0.35022	0.59281	LDHC	lactate dehydrogenase C [Source:NCBI gene;Acc:537256]
ENSBTAG00000002489	0	0	NA	NA		chromosome 3 open reading frame, human C1orf88-like [Source:NCBI gene;Acc:617486]
ENSBTAG00000002490	4309.637707	3808.216111	0.17845	0.24793	CHPT1	choline phosphotransferase 1 [Source:VGNC Symbol;Acc:VGNC:27314]
ENSBTAG00000002492	1308.725065	987.5185364	0.40628	0.01441	SYCP3	synaptonemal complex protein 3 [Source:NCBI gene;Acc:615896]
ENSBTAG00000002493	1042.710328	1046.45454	-0.0051712	0.96858	VPS35	VPS35, retromer complex component [Source:VGNC Symbol;Acc:VGNC:36818]
ENSBTAG00000002495	1120.257255	1105.584862	0.01902	0.90363	BRD4	bromodomain containing 4 [Source:VGNC Symbol;Acc:VGNC:26559]
ENSBTAG00000002497	323.2986572	456.4858945	-0.4977	0.059254	ELOVL2	ELOVL fatty acid elongase 2 [Source:VGNC Symbol;Acc:VGNC:28448]
ENSBTAG00000002498	1.647206369	2.357455168	-0.51721	0.78674
ENSBTAG00000002500	330.2667479	292.8615973	0.17341	0.34754	FBXL15	F-box and leucine rich repeat protein 15 [Source:VGNC Symbol;Acc:VGNC:54431]
ENSBTAG00000002501	247.4861208	249.8766516	-0.013868	0.97013	CUEDC2	CUE domain containing 2 [Source:NCBI gene;Acc:516091]
ENSBTAG00000002503	320.9392122	310.8047981	0.046291	0.75959	BSCL2	BSCL2, seipin lipid droplet biogenesis associated [Source:VGNC Symbol;Acc:VGNC:26577]
ENSBTAG00000002504	840.6975459	724.3515465	0.2149	0.19112	IREB2	iron responsive element binding protein 2 [Source:VGNC Symbol;Acc:VGNC:30269]
ENSBTAG00000002505	0	0	NA	NA	GPR3	G protein-coupled receptor 3 [Source:VGNC Symbol;Acc:VGNC:29581]
ENSBTAG00000002507	6767.887471	6499.473416	0.058383	0.69582	ATP5F1A	ATP synthase F1 subunit alpha [Source:VGNC Symbol;Acc:VGNC:26299]
ENSBTAG00000002508	7.041581489	7.776140529	-0.14315	0.86626	GNG3	G protein subunit gamma 3 [Source:VGNC Symbol;Acc:VGNC:29466]
ENSBTAG00000002510	1975.063317	1741.011545	0.18197	0.2312	HNRNPUL2	heterogeneous nuclear ribonucleoprotein U like 2 [Source:NCBI gene;Acc:616476]
ENSBTAG00000002512	98.95779983	93.05383919	0.088748	0.73505	HAUS1	HAUS augmin like complex subunit 1 [Source:VGNC Symbol;Acc:VGNC:29757]
ENSBTAG00000002515	25.39768495	23.76355416	0.095946	0.80642		dynein axonemal assembly factor 3 [Source:NCBI gene;Acc:104968460]
ENSBTAG00000002516	119.9597395	131.1001295	-0.12812	0.51901	CCDC130	coiled-coil domain containing 130 [Source:VGNC Symbol;Acc:VGNC:26846]
ENSBTAG00000002518	0	0	NA	NA	NKX6-1	NK6 homeobox 1 [Source:VGNC Symbol;Acc:VGNC:32107]
ENSBTAG00000002520	610.4399435	577.1593759	0.08088	0.62392	CELF1	CUGBP Elav-like family member 1 [Source:VGNC Symbol;Acc:VGNC:27167]
ENSBTAG00000002522	65.76264789	62.06278288	0.08354	0.74664	SYT5	synaptotagmin 5 [Source:VGNC Symbol;Acc:VGNC:35544]
ENSBTAG00000002524	324.4260829	365.7163572	-0.17284	0.40199	MRI1	methylthioribose-1-phosphate isomerase 1 [Source:VGNC Symbol;Acc:VGNC:31604]
ENSBTAG00000002525	392.7726663	401.5691539	-0.031954	0.89355	C7H19orf53	chromosome 7 open reading frame, human C19orf53 [Source:NCBI gene;Acc:614800]
ENSBTAG00000002526	520.4365355	493.1866025	0.077589	0.785	BDH2	3-hydroxybutyrate dehydrogenase 2 [Source:VGNC Symbol;Acc:VGNC:26458]
ENSBTAG00000002527	74.00288738	73.10387366	0.017634	0.95266	ZSWIM4	zinc finger SWIM-type containing 4 [Source:VGNC Symbol;Acc:VGNC:37384]
ENSBTAG00000002528	1945.661327	1953.394596	-0.0057228	0.94588	EIF3A	eukaryotic translation initiation factor 3 subunit A [Source:VGNC Symbol;Acc:VGNC:28392]
ENSBTAG00000002531	149.8653184	177.7184457	-0.24593	0.27176	ARHGAP10	Rho GTPase activating protein 10 [Source:VGNC Symbol;Acc:VGNC:26074]
ENSBTAG00000002534	105.0540957	137.0410589	-0.38348	0.073176	EEF1E1	eukaryotic translation elongation factor 1 epsilon 1 [Source:NCBI gene;Acc:617105]
ENSBTAG00000002539	735.3467489	916.9316748	-0.31839	0.074021	TRIOBP	TRIO and F-actin binding protein [Source:VGNC Symbol;Acc:VGNC:36357]
ENSBTAG00000002542	515.5012349	508.5066454	0.019709	0.87844	KRCC1	lysine rich coiled-coil 1 [Source:VGNC Symbol;Acc:VGNC:30712]
ENSBTAG00000002545	0	0	NA	NA
ENSBTAG00000002549	3205.906238	3783.612273	-0.23903	0.12765		prothymosin alpha [Source:NCBI gene;Acc:786336]
ENSBTAG00000002550	4.704710661	8.325462688	-0.82342	0.26443
ENSBTAG00000002551	135.6757712	128.8672549	0.074277	0.73955	KCNJ8	potassium voltage-gated channel subfamily J member 8 [Source:VGNC Symbol;Acc:VGNC:30463]
ENSBTAG00000002554	2239.217097	2207.432795	0.020625	0.87866	TCAF1	TRPM8 channel associated factor 1 [Source:VGNC Symbol;Acc:VGNC:35676]
ENSBTAG00000002555	50.83207597	61.36598224	-0.2717	0.73292	PDZK1IP1	PDZK1 interacting protein 1 [Source:VGNC Symbol;Acc:VGNC:32730]
ENSBTAG00000002557	501.8108098	546.2995843	-0.12255	0.47302	MRPL19	mitochondrial ribosomal protein L19 [Source:VGNC Symbol;Acc:VGNC:31622]
ENSBTAG00000002559	626.7811468	403.8699321	0.63407	0.22774	MIOX	myo-inositol oxygenase [Source:NCBI gene;Acc:508591]
ENSBTAG00000002561	677.823354	848.9519227	-0.32477	0.042919	CCDC120	coiled-coil domain containing 120 [Source:VGNC Symbol;Acc:VGNC:26839]
ENSBTAG00000002562	159.4583227	156.9572619	0.022808	0.89367	PRAF2	PRA1 domain family member 2 [Source:VGNC Symbol;Acc:VGNC:33283]
ENSBTAG00000002563	430.2974494	367.4413984	0.22782	0.1923	WDR45	WD repeat domain 45 [Source:VGNC Symbol;Acc:VGNC:50134]
ENSBTAG00000002564	130.8526332	140.3858951	-0.10146	0.60721	DLG4	discs large MAGUK scaffold protein 4 [Source:VGNC Symbol;Acc:VGNC:28086]
ENSBTAG00000002565	1.666700477	0.504470538	1.7242	0.49646		60S ribosomal protein L36 [Source:NCBI gene;Acc:522428]
ENSBTAG00000002566	2374.665373	1992.341921	0.25326	0.095879	PGPEP1	pyroglutamyl-peptidase I [Source:VGNC Symbol;Acc:VGNC:32799]
ENSBTAG00000002568	297.1183595	296.2744689	0.0041034	0.98386	GPKOW	G-patch domain and KOW motifs [Source:VGNC Symbol;Acc:VGNC:29535]
ENSBTAG00000002570	178.833896	203.7027814	-0.18785	0.32029	PPP1R21	protein phosphatase 1 regulatory subunit 21 [Source:VGNC Symbol;Acc:VGNC:33236]
ENSBTAG00000002571	38.31984046	42.81679797	-0.16009	0.655	PDCD2L	programmed cell death 2 like [Source:VGNC Symbol;Acc:VGNC:52218]
ENSBTAG00000002573	401.7450626	402.9212814	-0.0042177	0.99064	UBA2	ubiquitin like modifier activating enzyme 2 [Source:VGNC Symbol;Acc:VGNC:36562]
ENSBTAG00000002574	5.703901406	4.406482789	0.37232	0.73166	MYOZ2	myozenin 2 [Source:VGNC Symbol;Acc:VGNC:31841]
ENSBTAG00000002575	228.1943774	238.4694429	-0.063541	0.76512	SSU72	SSU72 homolog, RNA polymerase II CTD phosphatase [Source:NCBI gene;Acc:614837]
ENSBTAG00000002576	12.25534244	16.21317437	-0.40376	0.42913	GLDN	gliomedin [Source:VGNC Symbol;Acc:VGNC:29396]
ENSBTAG00000002578	847.8568399	917.6115546	-0.11406	0.47823	ZMYND11	zinc finger MYND-type containing 11 [Source:VGNC Symbol;Acc:VGNC:37202]
ENSBTAG00000002579	383.1781082	418.7917538	-0.12822	0.4959	FBL	fibrillarin [Source:VGNC Symbol;Acc:VGNC:28879]
ENSBTAG00000002580	6710.594086	7711.613074	-0.20059	0.17936	MYH14	myosin heavy chain 14 [Source:VGNC Symbol;Acc:VGNC:31796]
ENSBTAG00000002581	0.943841273	0.774239373	0.28576	1	BOLA-DYA	major histocompatibility complex, class II, DY alpha [Source:NCBI gene;Acc:282497]
ENSBTAG00000002582	2.585366215	2.195819143	0.23561	0.8966	LYG2	lysozyme g2 [Source:VGNC Symbol;Acc:VGNC:31096]
ENSBTAG00000002583	2.603219202	3.220907953	-0.30717	0.88007	DNALI1	dynein axonemal light intermediate chain 1 [Source:VGNC Symbol;Acc:VGNC:28131]
ENSBTAG00000002585	6.143864238	5.304519389	0.21192	0.90466	SLC16A2	solute carrier family 16 member 2 [Source:VGNC Symbol;Acc:VGNC:54485]
ENSBTAG00000002586	469.4144375	427.2304454	0.13585	0.42197	TCF12	transcription factor 12 [Source:VGNC Symbol;Acc:VGNC:35686]
ENSBTAG00000002590	437.2405941	449.5300243	-0.03999	0.74545	EXOSC10	exosome component 10 [Source:VGNC Symbol;Acc:VGNC:28656]
ENSBTAG00000002591	297.3762301	325.1215342	-0.12869	0.47594	GLTP	glycolipid transfer protein [Source:VGNC Symbol;Acc:VGNC:50097]
ENSBTAG00000002593	0.233190977	0.469403405	-1.0093	0.95848	GDAP1L1	ganglioside induced differentiation associated protein 1 like 1 [Source:VGNC Symbol;Acc:VGNC:29296]
ENSBTAG00000002594	81.41096815	85.39740283	-0.068969	0.75576	ZNF436	zinc finger protein 436 [Source:VGNC Symbol;Acc:VGNC:37275]
ENSBTAG00000002595	0	0	NA	NA	ABCB5	ATP binding cassette subfamily B member 5 [Source:VGNC Symbol;Acc:VGNC:25464]
ENSBTAG00000002596	20.27705545	30.915849	-0.6085	0.11631	VSTM1	V-set and transmembrane domain containing 1 [Source:NCBI gene;Acc:618514]
ENSBTAG00000002599	33.07609265	27.23175279	0.2805	0.5583	MGARP	mitochondria localized glutamic acid rich protein [Source:VGNC Symbol;Acc:VGNC:31447]
ENSBTAG00000002600	58.9692156	56.53027084	0.060938	0.76314	EFCAB7	EF-hand calcium binding domain 7 [Source:VGNC Symbol;Acc:VGNC:28347]
ENSBTAG00000002603	427.3799777	381.0100189	0.16569	0.35366	PRPF39	pre-mRNA processing factor 39 [Source:VGNC Symbol;Acc:VGNC:33377]
ENSBTAG00000002604	0	0	NA	NA	SP8	Sp8 transcription factor [Source:VGNC Symbol;Acc:VGNC:35158]
ENSBTAG00000002605	34.01570653	29.56782067	0.20217	0.57186
ENSBTAG00000002606	1359.172691	1560.942486	-0.19969	0.20333	LGR4	leucine rich repeat containing G protein-coupled receptor 4 [Source:VGNC Symbol;Acc:VGNC:30861]
ENSBTAG00000002608	1555.144408	1509.057431	0.043401	0.78703	2-Sep	septin 2 [Source:VGNC Symbol;Acc:VGNC:34454]
ENSBTAG00000002609	0	0	NA	NA	TMIGD1	transmembrane and immunoglobulin domain containing 1 [Source:NCBI gene;Acc:506345]
ENSBTAG00000002610	337.8411612	343.1663708	-0.022563	0.8659	FKBP3	FK506 binding protein 3 [Source:VGNC Symbol;Acc:VGNC:29022]
ENSBTAG00000002612	83.72509963	71.87213232	0.22023	0.3921
ENSBTAG00000002613	44.37580973	38.74890854	0.19562	0.63978	MIS18BP1	MIS18 binding protein 1 [Source:HGNC Symbol;Acc:HGNC:20190]
ENSBTAG00000002614	126.058064	124.1035949	0.022544	0.96553	RUFY2	RUN and FYVE domain containing 2 [Source:VGNC Symbol;Acc:VGNC:34214]
ENSBTAG00000002615	219.8678003	213.0857571	0.045202	0.84775	LONRF3	LON peptidase N-terminal domain and ring finger 3 [Source:VGNC Symbol;Acc:VGNC:30950]
ENSBTAG00000002616	0.695383234	0.295211227	1.2361	0.83764
ENSBTAG00000002620	24.68116149	21.96260944	0.16836	0.71763	DNA2	DNA replication helicase/nuclease 2 [Source:VGNC Symbol;Acc:VGNC:28118]
ENSBTAG00000002623	84.8709248	72.03135413	0.23665	0.33053	SAMSN1	SAM domain, SH3 domain and nuclear localization signals 1 [Source:VGNC Symbol;Acc:VGNC:34279]
ENSBTAG00000002624	263.9805119	316.5893515	-0.26218	0.30743	PSTPIP2	proline-serine-threonine phosphatase interacting protein 2 [Source:VGNC Symbol;Acc:VGNC:33487]
ENSBTAG00000002625	318.6637917	348.2153662	-0.12794	0.44252	MAP3K7	mitogen-activated protein kinase kinase kinase 7 [Source:VGNC Symbol;Acc:VGNC:31200]
ENSBTAG00000002626	37.65729178	42.17792067	-0.16356	0.615	ARHGAP6	Rho GTPase activating protein 6 [Source:VGNC Symbol;Acc:VGNC:26099]
ENSBTAG00000002627	463.7832046	454.848799	0.028064	0.87481	ZRANB2	zinc finger RANBP2-type containing 2 [Source:VGNC Symbol;Acc:VGNC:37372]
ENSBTAG00000002628	1744.723034	1872.973374	-0.10233	0.55146	SLC44A2	solute carrier family 44 member 2 [Source:VGNC Symbol;Acc:VGNC:34876]
ENSBTAG00000002629	0.464852877	2.234477855	-2.2651	0.28926	TEX45	testis expressed 45 [Source:VGNC Symbol;Acc:VGNC:52885]
ENSBTAG00000002630	541.5034811	530.3963145	0.0299	0.83058	MKL1	megakaryoblastic leukemia (translocation) 1 [Source:NCBI gene;Acc:509011]
ENSBTAG00000002631	8.274982712	9.527668575	-0.20337	0.79359	SCNN1A	sodium channel epithelial 1 alpha subunit [Source:VGNC Symbol;Acc:VGNC:49961]
ENSBTAG00000002632	0	0	NA	NA	CSN2	casein beta [Source:VGNC Symbol;Acc:VGNC:27764]
ENSBTAG00000002633	706.9149672	761.7321903	-0.10775	0.53987	9-Sep	septin 9 [Source:VGNC Symbol;Acc:VGNC:34459]
ENSBTAG00000002634	794.7661352	767.654978	0.050072	0.72799	TMEM115	transmembrane protein 115 [Source:VGNC Symbol;Acc:VGNC:35952]
ENSBTAG00000002635	4.024159609	4.576918186	-0.18569	1	PGLYRP1	peptidoglycan recognition protein 1 [Source:VGNC Symbol;Acc:VGNC:32791]
ENSBTAG00000002639	293.8701462	317.9014064	-0.1134	0.55968	ZDHHC7	zinc finger DHHC-type containing 7 [Source:VGNC Symbol;Acc:VGNC:37145]
ENSBTAG00000002640	984.7310721	654.2097699	0.58998	0.0064796	KALRN	kalirin RhoGEF kinase [Source:VGNC Symbol;Acc:VGNC:30389]
ENSBTAG00000002641	10.59181216	7.094706147	0.57813	0.37025		pre-mRNA-splicing regulator WTAP [Source:NCBI gene;Acc:104975673]
ENSBTAG00000002642	1664.684375	1821.304412	-0.12972	0.38038	SLC17A2	solute carrier family 17 member 2 [Source:VGNC Symbol;Acc:VGNC:34697]
ENSBTAG00000002643	744.6056865	914.8743607	-0.2971	0.062975	VPS52	VPS52, GARP complex subunit [Source:VGNC Symbol;Acc:VGNC:36828]
ENSBTAG00000002644	33.53533845	45.30211907	-0.4339	0.16816	KCNQ4	potassium voltage-gated channel subfamily Q member 4 [Source:VGNC Symbol;Acc:VGNC:30489]
ENSBTAG00000002645	286.1314689	259.0596345	0.14339	0.39787	SH3BP5L	SH3 binding domain protein 5 like [Source:VGNC Symbol;Acc:VGNC:34569]
ENSBTAG00000002646	852.5255004	771.3731746	0.14431	0.3899	DYNC1I2	dynein cytoplasmic 1 intermediate chain 2 [Source:VGNC Symbol;Acc:VGNC:28271]
ENSBTAG00000002647	66.76304953	63.26941492	0.077542	0.75169	RGS10	regulator of G protein signaling 10 [Source:VGNC Symbol;Acc:VGNC:33911]
ENSBTAG00000002648	2455.058865	2689.874086	-0.13178	0.42353	RPS18	ribosomal protein S18 [Source:VGNC Symbol;Acc:VGNC:54234]
ENSBTAG00000002650	962.9048928	507.9580565	0.92268	0.0079333	ZPR1	ZPR1 zinc finger [Source:VGNC Symbol;Acc:VGNC:37370]
ENSBTAG00000002651	346.0496833	574.5286154	-0.7314	0.00012591	PKP2	plakophilin 2 [Source:VGNC Symbol;Acc:VGNC:32950]
ENSBTAG00000002654	342.1430984	334.2884908	0.033506	0.90149	DNAJC7	DnaJ heat shock protein family (Hsp40) member C7 [Source:HGNC Symbol;Acc:HGNC:12392]
ENSBTAG00000002655	114.8611984	122.3177433	-0.090742	0.85799	ZWINT	ZW10 interacting kinetochore protein [Source:NCBI gene;Acc:514564]
ENSBTAG00000002657	399.6462493	413.252168	-0.048299	0.78102	NKIRAS2	NFKB inhibitor interacting Ras like 2 [Source:VGNC Symbol;Acc:VGNC:32095]
ENSBTAG00000002658	215.2472011	221.3483299	-0.040324	0.76699	STAM	signal transducing adaptor molecule [Source:VGNC Symbol;Acc:VGNC:35355]
ENSBTAG00000002660	25.03128476	24.2297012	0.046956	0.86011	CFAP53	cilia and flagella associated protein 53 [Source:VGNC Symbol;Acc:VGNC:27246]
ENSBTAG00000002661	1.38657677	1.155402515	0.26313	0.93411	ISLR2	immunoglobulin superfamily containing leucine rich repeat 2 [Source:VGNC Symbol;Acc:VGNC:30299]
ENSBTAG00000002663	105.6725166	100.8172282	0.067858	0.7426	BCAS3	BCAS3, microtubule associated cell migration factor [Source:VGNC Symbol;Acc:VGNC:26438]
ENSBTAG00000002664	60.64515624	68.02394416	-0.16565	0.51789	WNT9B	Wnt family member 9B [Source:VGNC Symbol;Acc:VGNC:36967]
ENSBTAG00000002668	24.04426558	24.81328906	-0.04542	0.88457	ZNF711	zinc finger protein 711 [Source:VGNC Symbol;Acc:VGNC:37337]
ENSBTAG00000002669	262.5872019	250.7998583	0.06626	0.72165	RASSF4	Ras association domain family member 4 [Source:VGNC Symbol;Acc:VGNC:33760]
ENSBTAG00000002670	135.3709398	111.8208123	0.27573	0.4955	DEPP1	DEPP1, autophagy regulator [Source:VGNC Symbol;Acc:VGNC:49544]
ENSBTAG00000002673	99.24486692	121.0095975	-0.28606	0.1947	FIGNL2	Bos taurus fidgetin like 2 (FIGNL2), mRNA. [Source:RefSeq mRNA;Acc:NM_001214905]
ENSBTAG00000002674	0.244268341	0	Inf	1	GNGT1	G protein subunit gamma transducin 1 [Source:VGNC Symbol;Acc:VGNC:29470]
ENSBTAG00000002675	4.02412226	1.412285113	1.5106	0.20057	CCDC7	coiled-coil domain containing 7 [Source:HGNC Symbol;Acc:HGNC:26533]
ENSBTAG00000002676	664.26067	643.1243394	0.046652	0.82162	SAE1	SUMO1 activating enzyme subunit 1 [Source:VGNC Symbol;Acc:VGNC:34261]
ENSBTAG00000002678	60.97462016	59.12716415	0.044388	0.85895	MED18	mediator complex subunit 18 [Source:VGNC Symbol;Acc:VGNC:31355]
ENSBTAG00000002679	0	0	NA	NA		olfactory receptor 4D11 [Source:NCBI gene;Acc:788587]
ENSBTAG00000002680	21.46701697	23.73306886	-0.14478	0.75117	TMEM132E	transmembrane protein 132E [Source:VGNC Symbol;Acc:VGNC:35968]
ENSBTAG00000002682	158.3782284	135.9852789	0.21992	0.28683	MARK4	microtubule affinity regulating kinase 4 [Source:VGNC Symbol;Acc:VGNC:52203]
ENSBTAG00000002683	364.5446372	409.3890388	-0.16738	0.35512	PFKP	phosphofructokinase, platelet [Source:VGNC Symbol;Acc:VGNC:32775]
ENSBTAG00000002685	600.438069	656.04853	-0.12779	0.45151	PITRM1	pitrilysin metallopeptidase 1 [Source:VGNC Symbol;Acc:VGNC:32923]
ENSBTAG00000002686	0	0	NA	NA		olfactory receptor 1I1 [Source:NCBI gene;Acc:616125]
ENSBTAG00000002687	27.91290686	24.53046227	0.18636	0.58311	TSHZ3	teashirt zinc finger homeobox 3 [Source:VGNC Symbol;Acc:VGNC:36420]
ENSBTAG00000002688	597.5959175	648.92057	-0.11887	0.46116	ATP1B1	ATPase Na+/K+ transporting subunit beta 1 [Source:VGNC Symbol;Acc:VGNC:26285]
ENSBTAG00000002689	170.2830083	176.6904049	-0.053289	0.80161	NME7	NME/NM23 family member 7 [Source:VGNC Symbol;Acc:VGNC:32129]
ENSBTAG00000002690	214.7356403	219.5487752	-0.03198	0.85289	BLZF1	basic leucine zipper nuclear factor 1 [Source:VGNC Symbol;Acc:VGNC:26512]
ENSBTAG00000002691	0	0	NA	NA	ELMOD1	ELMO domain containing 1 [Source:VGNC Symbol;Acc:VGNC:28441]
ENSBTAG00000002693	234.0389933	295.3019566	-0.33544	0.07245	KANSL2	KAT8 regulatory NSL complex subunit 2 [Source:VGNC Symbol;Acc:VGNC:30394]
ENSBTAG00000002695	0.488536683	0.529912929	-0.11729	1	MYO1H	myosin IH [Source:VGNC Symbol;Acc:VGNC:31823]
ENSBTAG00000002697	433.37039	478.2267605	-0.14209	0.4441	KCTD10	potassium channel tetramerization domain containing 10 [Source:VGNC Symbol;Acc:VGNC:30500]
ENSBTAG00000002698	938.8195466	926.2151056	0.019501	0.85496	UBE3B	ubiquitin protein ligase E3B [Source:VGNC Symbol;Acc:VGNC:36600]
ENSBTAG00000002699	144.4656961	159.3503681	-0.14148	0.59409	KIT	KIT proto-oncogene receptor tyrosine kinase [Source:VGNC Symbol;Acc:VGNC:30618]
ENSBTAG00000002700	0	0	NA	NA	PLA2G2A	phospholipase A2, group IIA (platelets, synovial fluid) [Source:NCBI gene;Acc:521383]
ENSBTAG00000002701	2034.765667	1842.719659	0.14303	0.33124	UGT3A2	UDP glycosyltransferase family 3 member A2 [Source:NCBI gene;Acc:537188]
ENSBTAG00000002702	45.53054723	51.660282	-0.18222	0.64167	TSPAN32	tetraspanin 32 [Source:VGNC Symbol;Acc:VGNC:54507]
ENSBTAG00000002703	1004.764014	950.5492182	0.080023	0.61992	ATP6V1A	ATPase H+ transporting V1 subunit A [Source:VGNC Symbol;Acc:VGNC:26316]
ENSBTAG00000002704	659.6682712	626.2086825	0.075097	0.64648	POMT2	protein O-mannosyltransferase 2 [Source:VGNC Symbol;Acc:VGNC:33159]
ENSBTAG00000002705	6.787727512	26.44091519	-1.9618	0.34693	REC8	REC8 meiotic recombination protein [Source:VGNC Symbol;Acc:VGNC:33846]
ENSBTAG00000002706	4810.640798	4878.049692	-0.020075	0.89694	GSTZ1	glutathione S-transferase zeta 1 [Source:VGNC Symbol;Acc:VGNC:29688]
ENSBTAG00000002707	304.8290509	321.1218347	-0.07512	0.6704	IPO4	importin 4 [Source:VGNC Symbol;Acc:VGNC:30242]
ENSBTAG00000002708	148.9602452	141.213153	0.077053	0.7537	MRPL42	mitochondrial ribosomal protein L42 [Source:VGNC Symbol;Acc:VGNC:31638]
ENSBTAG00000002709	754.1248479	732.2474866	0.042472	0.81476	TM9SF1	transmembrane 9 superfamily member 1 [Source:NCBI gene;Acc:539478]
ENSBTAG00000002710	1.898362377	1.769964128	0.10104	1	TSSK4	testis specific serine kinase 4 [Source:VGNC Symbol;Acc:VGNC:50063]
ENSBTAG00000002712	88.10540007	91.30933732	-0.051532	0.77223	MDP1	magnesium dependent phosphatase 1 [Source:NCBI gene;Acc:613626]
ENSBTAG00000002714	318.8592838	295.7680591	0.10845	0.58787	GNAI1	G protein subunit alpha i1 [Source:VGNC Symbol;Acc:VGNC:29449]
ENSBTAG00000002715	249.3850298	255.840105	-0.036868	0.86347	GMPR2	guanosine monophosphate reductase 2 [Source:NCBI gene;Acc:515837]
ENSBTAG00000002716	274.8868116	263.7542024	0.059644	0.73766	NOL10	nucleolar protein 10 [Source:VGNC Symbol;Acc:VGNC:32154]
ENSBTAG00000002717	0.488536683	1.059825858	-1.1173	0.76169	INA	internexin neuronal intermediate filament protein alpha [Source:VGNC Symbol;Acc:VGNC:30191]
ENSBTAG00000002718	174.0583257	205.3919006	-0.23881	0.20352	TINF2	TERF1 interacting nuclear factor 2 [Source:VGNC Symbol;Acc:VGNC:35876]
ENSBTAG00000002719	35.50781075	39.38678394	-0.14958	0.71395	ORC1	origin recognition complex subunit 1 [Source:VGNC Symbol;Acc:VGNC:32446]
ENSBTAG00000002720	259.9906607	254.3550989	0.031616	0.8508	PRPF38A	pre-mRNA processing factor 38A [Source:VGNC Symbol;Acc:VGNC:33375]
ENSBTAG00000002721	516.934005	458.4212937	0.17331	0.33437	ZCCHC11	zinc finger CCHC-type containing 11 [Source:VGNC Symbol;Acc:VGNC:37116]
ENSBTAG00000002724	6.175641951	2.659189387	1.2156	0.1907	HORMAD1	HORMA domain containing 1 [Source:NCBI gene;Acc:529615]
ENSBTAG00000002725	154.9499098	153.7107422	0.011584	0.93602	RNGTT	RNA guanylyltransferase and 5'-phosphatase [Source:VGNC Symbol;Acc:VGNC:34076]
ENSBTAG00000002726	368.0610784	411.3696068	-0.16049	0.34542	CDC27	cell division cycle 27 [Source:VGNC Symbol;Acc:VGNC:50040]
ENSBTAG00000002727	718.235228	682.0588127	0.07456	0.63129	PHACTR4	phosphatase and actin regulator 4 [Source:VGNC Symbol;Acc:VGNC:32806]
ENSBTAG00000002728	530.2085793	487.4504896	0.1213	0.4783	ARID1B	AT-rich interaction domain 1B [Source:VGNC Symbol;Acc:VGNC:26124]
ENSBTAG00000002730	300.7251427	311.1124018	-0.04899	0.82046	ELP3	elongator acetyltransferase complex subunit 3 [Source:VGNC Symbol;Acc:VGNC:28456]
ENSBTAG00000002733	0	0	NA	NA	DBX1	developing brain homeobox 1 [Source:VGNC Symbol;Acc:VGNC:27897]
ENSBTAG00000002734	1152.979575	1232.43894	-0.096149	0.55335	EIF3G	eukaryotic translation initiation factor 3 subunit G [Source:VGNC Symbol;Acc:VGNC:28397]
ENSBTAG00000002735	696.2135219	711.4660911	-0.031265	0.87178	METTL26	methyltransferase like 26 [Source:VGNC Symbol;Acc:VGNC:31410]
ENSBTAG00000002736	625.5121875	582.1463791	0.10366	0.49418	DNMT1	DNA methyltransferase 1 [Source:VGNC Symbol;Acc:VGNC:28145]
ENSBTAG00000002737	16.06550605	10.69432401	0.58712	0.27081	WFIKKN1	WAP, follistatin/kazal, immunoglobulin, kunitz and netrin domain containing 1 [Source:VGNC Symbol;Acc:VGNC:36935]
ENSBTAG00000002738	98.52033424	92.16641758	0.09618	0.70501	S1PR2	sphingosine-1-phosphate receptor 2 [Source:VGNC Symbol;Acc:VGNC:34253]
ENSBTAG00000002739	5.430665366	5.852036517	-0.10781	1	PDE1C	phosphodiesterase 1C [Source:VGNC Symbol;Acc:VGNC:32673]
ENSBTAG00000002741	0	0	NA	NA
ENSBTAG00000002742	245.881947	178.0851857	0.4654	0.030914	MSH2	mutS homolog 2 [Source:VGNC Symbol;Acc:VGNC:31693]
ENSBTAG00000002743	481.2178891	436.1001046	0.14203	0.39805	OSGEP	O-sialoglycoprotein endopeptidase [Source:VGNC Symbol;Acc:VGNC:32470]
ENSBTAG00000002744	0.233190977	0.82186266	-1.8174	0.74016	MUSK	muscle associated receptor tyrosine kinase [Source:VGNC Symbol;Acc:VGNC:31763]
ENSBTAG00000002745	674.0718193	700.3654397	-0.055206	0.77399	APEX1	apurinic/apyrimidinic endodeoxyribonuclease 1 [Source:VGNC Symbol;Acc:VGNC:26011]
ENSBTAG00000002746	592.6969402	561.8595786	0.077085	0.66594	OSTF1	osteoclast stimulating factor 1 [Source:VGNC Symbol;Acc:VGNC:32479]
ENSBTAG00000002747	1155.489831	1059.505604	0.12511	0.46203	ABCA5	ATP binding cassette subfamily A member 5 [Source:VGNC Symbol;Acc:VGNC:25459]
ENSBTAG00000002748	383.7829386	349.0521956	0.13685	0.46081	PIP4P1	phosphatidylinositol-4,5-bisphosphate 4-phosphatase 1 [Source:VGNC Symbol;Acc:VGNC:32909]
ENSBTAG00000002749	0	0	NA	NA	CRHR1	corticotropin releasing hormone receptor 1 [Source:NCBI gene;Acc:281716]
ENSBTAG00000002750	171.3818583	192.2421921	-0.16571	0.39896	KRIT1	KRIT1, ankyrin repeat containing [Source:VGNC Symbol;Acc:VGNC:30714]
ENSBTAG00000002751	178.5712184	131.2114855	0.44461	0.050256	VSTM5	V-set and transmembrane domain containing 5 [Source:NCBI gene;Acc:100141246]
ENSBTAG00000002755	1205.815962	1111.701195	0.11724	0.50931	ANKRD12	ankyrin repeat domain 12 [Source:VGNC Symbol;Acc:VGNC:25911]
ENSBTAG00000002756	170.1100672	203.6867982	-0.25988	0.22878
ENSBTAG00000002757	0	0	NA	NA	IL20	interleukin 20 [Source:VGNC Symbol;Acc:VGNC:30138]
ENSBTAG00000002758	151.7758994	220.6281728	-0.53967	0.0055282	THBD	thrombomodulin [Source:VGNC Symbol;Acc:VGNC:35827]
ENSBTAG00000002763	816.5016872	791.5501402	0.044775	0.82118	KMT2B	lysine methyltransferase 2B [Source:VGNC Symbol;Acc:VGNC:30691]
ENSBTAG00000002764	164.5220693	151.6931522	0.11713	0.57183	IGFLR1	IGF like family receptor 1 [Source:VGNC Symbol;Acc:VGNC:30091]
ENSBTAG00000002765	1.884152163	1.078745257	0.80456	0.73604	CYP24A1	cytochrome P450, family 24, subfamily A, polypeptide 1 [Source:NCBI gene;Acc:540080]
ENSBTAG00000002767	101.1281166	111.1743189	-0.13664	0.53743	GNB4	G protein subunit beta 4 [Source:VGNC Symbol;Acc:VGNC:29461]
ENSBTAG00000002768	259.0154005	245.6091423	0.076674	0.66082	SLC35A2	solute carrier family 35 member A2 [Source:VGNC Symbol;Acc:VGNC:34820]
ENSBTAG00000002769	1196.555546	1327.421696	-0.14974	0.35174	AP1G1	adaptor related protein complex 1 subunit gamma 1 [Source:VGNC Symbol;Acc:VGNC:25977]
ENSBTAG00000002770	6126.874553	6378.151483	-0.057987	0.71581	TCN2	transcobalamin 2 [Source:VGNC Symbol;Acc:VGNC:35699]
ENSBTAG00000002772	3.534926262	3.287450638	0.10471	0.95092	GAL3ST3	galactose-3-O-sulfotransferase 3 [Source:VGNC Symbol;Acc:VGNC:29215]
ENSBTAG00000002773	201.3550434	291.1148818	-0.53185	0.15882
ENSBTAG00000002774	783.8052974	872.7319002	-0.15504	0.30756	PTPN23	protein tyrosine phosphatase, non-receptor type 23 [Source:VGNC Symbol;Acc:VGNC:33537]
ENSBTAG00000002775	0.233190977	0.295211227	-0.34024	1		chromosome 5 open reading frame, human C12orf71 [Source:NCBI gene;Acc:767878]
ENSBTAG00000002778	1227.356065	1249.732366	-0.026065	0.85804	SF3B2	splicing factor 3b subunit 2 [Source:VGNC Symbol;Acc:VGNC:34510]
ENSBTAG00000002779	0	0	NA	NA	GABRP	gamma-aminobutyric acid type A receptor pi subunit [Source:VGNC Symbol;Acc:VGNC:29201]
ENSBTAG00000002781	49.30824573	37.61584153	0.39049	0.43879	GCNT4	glucosaminyl (N-acetyl) transferase 4, core 2 [Source:NCBI gene;Acc:782825]
ENSBTAG00000002782	1008.86257	1073.445063	-0.089519	0.59611	ZC3H7B	zinc finger CCCH-type containing 7B [Source:VGNC Symbol;Acc:VGNC:37109]
ENSBTAG00000002783	1740.237384	1337.794945	0.37943	0.024603	PCYOX1	prenylcysteine oxidase 1 [Source:VGNC Symbol;Acc:VGNC:32650]
ENSBTAG00000002784	550.6995122	522.9112548	0.074699	0.67536	COPS5	COP9 signalosome subunit 5 [Source:VGNC Symbol;Acc:VGNC:27602]
ENSBTAG00000002786	88.50877718	97.21887141	-0.13542	0.8117		uncharacterized LOC781494 [Source:NCBI gene;Acc:781494]
ENSBTAG00000002788	12.08522102	14.46521429	-0.25934	0.63089	RAB27B	RAB27B, member RAS oncogene family [Source:VGNC Symbol;Acc:VGNC:33634]
ENSBTAG00000002791	2315.447477	1963.176555	0.2381	0.1286	SEC24C	SEC24 homolog C, COPII coat complex component [Source:VGNC Symbol;Acc:VGNC:34415]
ENSBTAG00000002792	108.3964323	112.1408055	-0.048994	0.80108	FUT11	fucosyltransferase 11 [Source:VGNC Symbol;Acc:VGNC:29149]
ENSBTAG00000002795	591.339817	556.701361	0.087084	0.68049	NKTR	natural killer cell triggering receptor [Source:VGNC Symbol;Acc:VGNC:32097]
ENSBTAG00000002796	159.5977138	144.7770723	0.14061	0.5423	KLHL3	kelch like family member 3 [Source:VGNC Symbol;Acc:VGNC:30657]
ENSBTAG00000002798	244.5245993	204.7836321	0.25588	0.17282	NABP2	nucleic acid binding protein 2 [Source:VGNC Symbol;Acc:VGNC:31860]
ENSBTAG00000002799	3586.157365	3749.445432	-0.064238	0.69089	SLC39A5	solute carrier family 39 member 5 [Source:VGNC Symbol;Acc:VGNC:34865]
ENSBTAG00000002803	24.60304462	34.60338356	-0.49208	0.19103	SULT1C3	sulfotransferase family, cytosolic, 1C, member 3 [Source:NCBI gene;Acc:615528]
ENSBTAG00000002804	880.3787606	746.6031876	0.23778	0.14104	PDGFRB	platelet derived growth factor receptor beta [Source:VGNC Symbol;Acc:VGNC:32693]
ENSBTAG00000002805	0	0.295211227	#NAME?	0.97859
ENSBTAG00000002808	574.4619588	568.4349089	0.015216	0.91852	PSMA3	proteasome subunit alpha 3 [Source:VGNC Symbol;Acc:VGNC:33438]
ENSBTAG00000002809	210.8547137	222.6131126	-0.078289	0.64991	CAPN10	calpain 10 [Source:VGNC Symbol;Acc:VGNC:26741]
ENSBTAG00000002810	260.0050013	300.9525471	-0.211	0.24068	ZNF777	zinc finger protein 777 [Source:VGNC Symbol;Acc:VGNC:37343]
ENSBTAG00000002813	355.6762669	328.6117697	0.11418	0.51553	GAB1	GRB2 associated binding protein 1 [Source:VGNC Symbol;Acc:VGNC:29183]
ENSBTAG00000002816	222.1028985	279.3349485	-0.33077	0.20276	SARM1	sterile alpha and TIR motif containing 1 [Source:VGNC Symbol;Acc:VGNC:34290]
ENSBTAG00000002817	203.8308972	220.8971791	-0.116	0.57398	SLC46A1	solute carrier family 46 member 1 [Source:VGNC Symbol;Acc:VGNC:34884]
ENSBTAG00000002820	583.4138434	574.2895909	0.022741	0.89468	RBBP7	RB binding protein 7, chromatin remodeling factor [Source:VGNC Symbol;Acc:VGNC:33772]
ENSBTAG00000002821	23.32082175	15.95854454	0.54729	0.21348	CILP	cartilage intermediate layer protein 1 [Source:NCBI gene;Acc:100336614]
ENSBTAG00000002822	4.016177746	6.473291458	-0.68868	0.45321	CNBD2	cyclic nucleotide binding domain containing 2 [Source:HGNC Symbol;Acc:HGNC:16145]
ENSBTAG00000002823	477.9076477	451.8597131	0.080857	0.64805	MPZL1	myelin protein zero like 1 [Source:VGNC Symbol;Acc:VGNC:31592]
ENSBTAG00000002824	16.84582377	19.96855485	-0.24534	0.59446	DPEP3	dipeptidase 3 [Source:VGNC Symbol;Acc:VGNC:52194]
ENSBTAG00000002826	52.29392225	54.07819506	-0.048404	1	CLSPN	claspin [Source:VGNC Symbol;Acc:VGNC:27465]
ENSBTAG00000002827	2517.968163	2978.537432	-0.24234	0.10779	ACAT2	acetyl-CoA acetyltransferase 2 [Source:VGNC Symbol;Acc:VGNC:25530]
ENSBTAG00000002828	996.3349818	940.5754108	0.083087	0.60957	RNF185	ring finger protein 185 [Source:VGNC Symbol;Acc:VGNC:34042]
ENSBTAG00000002829	1553.617184	1732.354134	-0.1571	0.30207	TCP1	t-complex 1 [Source:VGNC Symbol;Acc:VGNC:35701]
ENSBTAG00000002830	1812.913892	2058.472641	-0.18326	0.23095	U2AF2	U2 small nuclear RNA auxiliary factor 2 [Source:VGNC Symbol;Acc:VGNC:36556]
ENSBTAG00000002833	256.0748889	267.2806404	-0.06179	0.71114	FBXO22	F-box protein 22 [Source:VGNC Symbol;Acc:VGNC:28899]
ENSBTAG00000002834	95.31766896	98.77913542	-0.051463	0.83203	CCDC69	coiled-coil domain containing 69 [Source:VGNC Symbol;Acc:VGNC:26911]
ENSBTAG00000002835	784.8164098	636.5429913	0.3021	0.072011	SMAD1	SMAD family member 1 [Source:VGNC Symbol;Acc:VGNC:34974]
ENSBTAG00000002836	147.7395582	153.9936997	-0.059815	0.8243	TAF3	TATA-box binding protein associated factor 3 [Source:VGNC Symbol;Acc:VGNC:35574]
ENSBTAG00000002837	159.207864	151.7270745	0.069433	0.71583	TOR1B	torsin family 1 member B [Source:VGNC Symbol;Acc:VGNC:54504]
ENSBTAG00000002842	15.05440552	13.7324053	0.1326	0.80373	HEATR4	Bos taurus HEAT repeat containing 4 (HEATR4), mRNA. [Source:RefSeq mRNA;Acc:NM_001302935]
ENSBTAG00000002843	355.2321582	316.6499689	0.16587	0.35431	ACOT4	acyl-CoA thioesterase 4 [Source:NCBI gene;Acc:511431]
ENSBTAG00000002844	61.86814806	34.29283393	0.85129	0.0047195	PPFIA3	PTPRF interacting protein alpha 3 [Source:VGNC Symbol;Acc:VGNC:33191]
ENSBTAG00000002845	2.570459338	4.620306828	-0.84596	0.46995	CDH10	cadherin 10 [Source:VGNC Symbol;Acc:VGNC:27091]
ENSBTAG00000002846	153.2017772	145.3434627	0.075967	0.68171	TRAF3IP3	TRAF3 interacting protein 3 [Source:VGNC Symbol;Acc:VGNC:36275]
ENSBTAG00000002847	849.3213728	835.8450032	0.023075	0.8675	D2HGDH	D-2-hydroxyglutarate dehydrogenase [Source:VGNC Symbol;Acc:VGNC:27861]
ENSBTAG00000002848	63.87379646	54.0271625	0.24154	0.34946	C16H1orf74	chromosome 16 C1orf74 homolog [Source:VGNC Symbol;Acc:VGNC:52644]
ENSBTAG00000002849	693.4257552	616.7978436	0.16894	0.42522	IRF6	interferon regulatory factor 6 [Source:VGNC Symbol;Acc:VGNC:30277]
ENSBTAG00000002850	5.64013519	2.503103207	1.172	0.25729	HEATR9	HEAT repeat containing 9 [Source:VGNC Symbol;Acc:VGNC:29797]
ENSBTAG00000002851	0	0	NA	NA
ENSBTAG00000002853	12.75659761	10.91550155	0.22487	0.68609	HRC	histidine rich calcium binding protein [Source:VGNC Symbol;Acc:VGNC:29952]
ENSBTAG00000002854	2060.234121	2446.815097	-0.2481	0.10882	TMEM63A	transmembrane protein 63A [Source:VGNC Symbol;Acc:VGNC:36103]
ENSBTAG00000002855	3.541739233	4.704955512	-0.40972	0.70118	LEFTY2	left-right determination factor 2 [Source:NCBI gene;Acc:534018]
ENSBTAG00000002856	0	0	NA	NA	MEIG1	meiosis/spermiogenesis associated 1 [Source:VGNC Symbol;Acc:VGNC:31379]
ENSBTAG00000002858	3.000625742	2.947877621	0.025587	1	ACBD7	Bos taurus acyl-CoA binding domain containing 7 (ACBD7), mRNA. [Source:RefSeq mRNA;Acc:NM_001113297]
ENSBTAG00000002859	25.70935763	14.74623605	0.80195	0.081384
ENSBTAG00000002863	6232.222149	5393.553367	0.20851	0.25446	ACAA2	acetyl-CoA acyltransferase 2 [Source:VGNC Symbol;Acc:VGNC:25518]
ENSBTAG00000002865	0	0	NA	NA	KCNIP1	potassium voltage-gated channel interacting protein 1 [Source:VGNC Symbol;Acc:VGNC:30450]
ENSBTAG00000002866	109.6715431	103.1673785	0.088202	0.75226	RPIA	ribose 5-phosphate isomerase A [Source:VGNC Symbol;Acc:VGNC:34107]
ENSBTAG00000002868	0	0	NA	NA	GPR6	G protein-coupled receptor 6 [Source:VGNC Symbol;Acc:VGNC:29592]
ENSBTAG00000002869	116.2530779	84.80437254	0.45506	0.19415	ARL4A	ADP ribosylation factor like GTPase 4A [Source:VGNC Symbol;Acc:VGNC:26144]
ENSBTAG00000002871	754.2767521	776.5563671	-0.041997	0.79057	COPS6	COP9 signalosome subunit 6 [Source:VGNC Symbol;Acc:VGNC:27603]
ENSBTAG00000002874	373.6586609	359.3076282	0.056501	0.78383	TMEM183A	transmembrane protein 183A [Source:NCBI gene;Acc:534797]
ENSBTAG00000002878	2464.882978	2796.960883	-0.18234	0.21799	CHRD	chordin [Source:VGNC Symbol;Acc:VGNC:27316]
ENSBTAG00000002879	172.3310396	167.290932	0.042823	0.82428	DCPS	decapping enzyme, scavenger [Source:VGNC Symbol;Acc:VGNC:27922]
ENSBTAG00000002880	323.5314341	446.4139457	-0.46448	0.023738	SORBS1	sorbin and SH3 domain containing 1 [Source:NCBI gene;Acc:504625]
ENSBTAG00000002881	144.6847889	152.8664969	-0.079359	0.70304	AP4M1	adaptor related protein complex 4 subunit mu 1 [Source:VGNC Symbol;Acc:VGNC:25993]
ENSBTAG00000002882	270.9653177	283.533549	-0.065411	0.90261	LMNB1	lamin B1 [Source:VGNC Symbol;Acc:VGNC:30930]
ENSBTAG00000002883	397.8328028	375.8190276	0.082124	0.64211	RPTOR	regulatory associated protein of MTOR complex 1 [Source:VGNC Symbol;Acc:VGNC:34153]
ENSBTAG00000002885	542.7712185	559.757413	-0.044458	0.89365	MSR1	macrophage scavenger receptor 1 [Source:VGNC Symbol;Acc:VGNC:31704]
ENSBTAG00000002887	0	0.234701703	#NAME?	0.97858	DDI1	DNA damage inducible 1 homolog 1 [Source:VGNC Symbol;Acc:VGNC:27945]
ENSBTAG00000002888	139.8744477	65.66290085	1.091	0.00035059	TMTC2	transmembrane and tetratricopeptide repeat containing 2 [Source:HGNC Symbol;Acc:HGNC:25440]
ENSBTAG00000002890	1352.007376	1445.029226	-0.095996	0.54497	RBM10	RNA binding motif protein 10 [Source:VGNC Symbol;Acc:VGNC:33783]
ENSBTAG00000002891	0	0	NA	NA	HTR5A	5-hydroxytryptamine receptor 5A [Source:VGNC Symbol;Acc:VGNC:30001]
ENSBTAG00000002894	2.557852897	3.88978618	-0.60476	0.61551	TNFSF4	TNF superfamily member 4 [Source:VGNC Symbol;Acc:VGNC:36176]
ENSBTAG00000002895	0	0	NA	NA	ATOH1	atonal bHLH transcription factor 1 [Source:VGNC Symbol;Acc:VGNC:26270]
ENSBTAG00000002896	303.0693174	338.129371	-0.15793	0.38472	KPNA6	karyopherin subunit alpha 6 [Source:VGNC Symbol;Acc:VGNC:30705]
ENSBTAG00000002898	0.233190977	0.53953767	-1.2102	0.95906	UNC45B	unc-45 myosin chaperone B [Source:VGNC Symbol;Acc:VGNC:36668]
ENSBTAG00000002900	20.11968986	24.51397932	-0.285	0.47866
ENSBTAG00000002902	295.7526602	245.4016267	0.26925	0.1497	ANO6	anoctamin 6 [Source:VGNC Symbol;Acc:VGNC:25955]
ENSBTAG00000002904	384.062257	364.0583821	0.07717	0.69599	ZNF787	zinc finger protein 787 [Source:VGNC Symbol;Acc:VGNC:37345]
ENSBTAG00000002907	219.5121511	212.293723	0.048239	0.84053	C2CD3	C2 calcium dependent domain containing 3 [Source:VGNC Symbol;Acc:VGNC:26633]
ENSBTAG00000002908	0	0	NA	NA	GNG4	G protein subunit gamma 4 [Source:VGNC Symbol;Acc:VGNC:29467]
ENSBTAG00000002910	1824.340374	1551.959098	0.23328	0.13773	ECHDC2	enoyl-CoA hydratase domain containing 2 [Source:NCBI gene;Acc:513795]
ENSBTAG00000002912	43.67696688	141.7621992	-1.6985	0.0098171	INHBA	inhibin subunit beta A [Source:VGNC Symbol;Acc:VGNC:30200]
ENSBTAG00000002913	0	0	NA	NA		olfactory receptor, family 6, subfamily C, member 4-like [Source:NCBI gene;Acc:788242]
ENSBTAG00000002914	141.3736554	110.0815083	0.36094	0.089059	GALNT18	polypeptide N-acetylgalactosaminyltransferase 18 [Source:VGNC Symbol;Acc:VGNC:29230]
ENSBTAG00000002915	2.117852717	2.379636063	-0.16814	1	GPR63	G protein-coupled receptor 63 [Source:VGNC Symbol;Acc:VGNC:29595]
ENSBTAG00000002917	169.1018047	159.2117702	0.086945	0.64535	PRKAG2	protein kinase AMP-activated non-catalytic subunit gamma 2 [Source:HGNC Symbol;Acc:HGNC:9386]
ENSBTAG00000002918	98.34819756	97.22785017	0.016529	0.89414	RAD51	RAD51 recombinase [Source:VGNC Symbol;Acc:VGNC:33684]
ENSBTAG00000002919	423.7796347	284.2767412	0.57602	0.015096	UNC5CL	unc-5 family C-terminal like [Source:VGNC Symbol;Acc:VGNC:36673]
ENSBTAG00000002920	321.8883877	369.806624	-0.20021	0.27515	KAT6B	lysine acetyltransferase 6B [Source:VGNC Symbol;Acc:VGNC:30402]
ENSBTAG00000002921	752.4302855	729.3961993	0.044855	0.84764	RMDN3	regulator of microtubule dynamics 3 [Source:VGNC Symbol;Acc:VGNC:33993]
ENSBTAG00000002922	135.1245775	118.5125128	0.18925	0.333		GRB2 associated binding protein 2 [Source:NCBI gene;Acc:529346]
ENSBTAG00000002923	128.9283419	137.4086729	-0.091904	0.69824	CX3CR1	C-X3-C motif chemokine receptor 1 [Source:VGNC Symbol;Acc:VGNC:27845]
ENSBTAG00000002924	0	0	NA	NA	DUPD1	dual specificity phosphatase and pro isomerase domain containing 1 [Source:VGNC Symbol;Acc:VGNC:28245]
ENSBTAG00000002928	0.235851598	0	Inf	1	AMTN	amelotin [Source:VGNC Symbol;Acc:VGNC:25876]
ENSBTAG00000002929	43.49383212	36.20501183	0.26462	0.62984	IRF4	interferon regulatory factor 4 [Source:VGNC Symbol;Acc:VGNC:30275]
ENSBTAG00000002931	1.856750889	1.018235733	0.86671	0.70017	BEST3	bestrophin 3 [Source:VGNC Symbol;Acc:VGNC:26473]
ENSBTAG00000002934	0	0	NA	NA	ADGRF4	adhesion G protein-coupled receptor F4 [Source:VGNC Symbol;Acc:VGNC:25664]
ENSBTAG00000002935	737.8349842	755.8610538	-0.034823	0.82288	TMEM248	transmembrane protein 248 [Source:VGNC Symbol;Acc:VGNC:36057]
ENSBTAG00000002936	9.918621004	9.894164064	0.0035617	1	PRRX2	paired related homeobox 2 [Source:HGNC Symbol;Acc:HGNC:21338]
ENSBTAG00000002937	11.35162093	4.769056615	1.2511	0.060932	ADGRE3	adhesion G protein-coupled receptor E3 [Source:NCBI gene;Acc:526347]
ENSBTAG00000002938	655.968547	346.6659596	0.92008	0.001803	CPED1	cadherin like and PC-esterase domain containing 1 [Source:VGNC Symbol;Acc:VGNC:27651]
ENSBTAG00000002939	5659.512922	4975.679466	0.18578	0.21134	FURIN	furin, paired basic amino acid cleaving enzyme [Source:VGNC Symbol;Acc:VGNC:29146]
ENSBTAG00000002940	0	0	NA	NA	WNT16	Wnt family member 16 [Source:VGNC Symbol;Acc:VGNC:36956]
ENSBTAG00000002941	568.8576316	541.569855	0.07092	0.67365	FES	FES proto-oncogene, tyrosine kinase [Source:VGNC Symbol;Acc:VGNC:28954]
ENSBTAG00000002942	393.3011939	320.6755661	0.29452	0.33805	SLC2A10	solute carrier family 2 member 10 [Source:VGNC Symbol;Acc:VGNC:34797]
ENSBTAG00000002943	0.938122498	0.234701703	1.9989	0.67659
ENSBTAG00000002944	1127.74823	1136.448758	-0.011088	0.9697	ATP5MC3	ATP synthase membrane subunit c locus 3 [Source:NCBI gene;Acc:540176]
ENSBTAG00000002947	220.2656599	229.8398912	-0.061385	0.91156	LY9	lymphocyte antigen 9 [Source:VGNC Symbol;Acc:VGNC:31094]
ENSBTAG00000002948	884.0604773	843.9853794	0.066927	0.68349	SETD2	SET domain containing 2 [Source:VGNC Symbol;Acc:VGNC:34493]
ENSBTAG00000002949	216.4388175	198.4116662	0.12546	0.49349	CBX1	chromobox 1 [Source:VGNC Symbol;Acc:VGNC:26816]
ENSBTAG00000002950	0.229001279	1.094892991	-2.2574	0.56541
ENSBTAG00000002951	49.80846706	49.9925824	-0.005323	1	CD244	CD244 molecule [Source:VGNC Symbol;Acc:VGNC:27015]
ENSBTAG00000002952	9.933303793	9.007870218	0.14109	0.84816	TBX19	T-box 19 [Source:VGNC Symbol;Acc:VGNC:35665]
ENSBTAG00000002953	1022.239075	915.0823424	0.15976	0.31357	TXN	thioredoxin [Source:NCBI gene;Acc:280950]
ENSBTAG00000002955	4.99059049	6.117570708	-0.29375	0.76751
ENSBTAG00000002956	70.77539276	93.72515794	-0.40519	0.09133	ZNF674	zinc finger protein 674 [Source:VGNC Symbol;Acc:VGNC:50044]
ENSBTAG00000002959	233.1125462	198.5524252	0.23151	0.24754	LRCH1	leucine rich repeats and calponin homology domain containing 1 [Source:VGNC Symbol;Acc:VGNC:53822]
ENSBTAG00000002960	1171.338711	1187.494012	-0.019762	0.93521	WDR82	WD repeat domain 82 [Source:NCBI gene;Acc:783336]
ENSBTAG00000002962	562.5358041	585.4928269	-0.057707	0.78675	PPM1M	protein phosphatase, Mg2+/Mn2+ dependent 1M [Source:VGNC Symbol;Acc:VGNC:33217]
ENSBTAG00000002963	3280.866791	2598.653114	0.33631	0.46913	SAA4	serum amyloid A4, constitutive [Source:NCBI gene;Acc:505308]
ENSBTAG00000002964	1.64986699	0.73917224	1.1584	0.65969	TXLNB	taxilin beta [Source:VGNC Symbol;Acc:VGNC:36531]
ENSBTAG00000002965	29.69274247	33.10644977	-0.157	0.64631	NEURL3	neuralized E3 ubiquitin protein ligase 3 [Source:VGNC Symbol;Acc:VGNC:32016]
ENSBTAG00000002966	843.8251791	816.9167386	0.046755	0.84759	DNAJC13	DnaJ heat shock protein family (Hsp40) member C13 [Source:VGNC Symbol;Acc:VGNC:53532]
ENSBTAG00000002970	370.3280287	359.2405877	0.043853	0.81675	INTS6	integrator complex subunit 6 [Source:VGNC Symbol;Acc:VGNC:30232]
ENSBTAG00000002971	338.0573179	434.8159181	-0.36314	0.032455	CUTC	cutC copper transporter [Source:VGNC Symbol;Acc:VGNC:27838]
ENSBTAG00000002972	4.681026855	4.464220648	0.068417	1	CASC1	cancer susceptibility 1 [Source:NCBI gene;Acc:526444]
ENSBTAG00000002973	111.4732616	131.8254229	-0.24193	0.25573	RPP30	ribonuclease P/MRP subunit p30 [Source:VGNC Symbol;Acc:VGNC:34123]
[truncated: 25,811 more rows]
