# Supplementary material for: Comparison of Growth Performance, Immunity, Antioxidant Capacity, and Liver Transcriptome of Calves between Whole Milk and Plant Protein-Based Milk Replacer under the Same Energy and Protein Levels
Source: Antioxidants (Basel). 2022 Jan 29;11(2):270. doi: 10.3390/antiox11020270 (PMC8868243; doi:10.3390/antiox11020270)
Supplement: Supplementary file 1 [file antioxidants-11-00270-s001.zip › Supplementary File S4.xls]

Gene_id	readcount_RAW	readcount_MAW	log2FoldChange	pval	Gene name	Gene description
ENSBTAG00000000005	520.3331478	479.0387816	0.11929	0.52499	GRK3	G protein-coupled receptor kinase 3 [Source:VGNC Symbol;Acc:VGNC:53904]
ENSBTAG00000000008	0.673355336	0.242700036	1.4722	0.84267	KCNJ1	potassium voltage-gated channel subfamily J member 1 [Source:VGNC Symbol;Acc:VGNC:30453]
ENSBTAG00000000009	77.20456643	71.1039301	0.11876	0.66985	FOXF1	forkhead box F1 [Source:VGNC Symbol;Acc:VGNC:29084]
ENSBTAG00000000010	514.9539331	488.6658531	0.075595	0.65385	UBL7	ubiquitin like 7 [Source:VGNC Symbol;Acc:VGNC:50128]
ENSBTAG00000000011	3184.074493	3212.088547	-0.012638	0.94945	TDH	L-threonine dehydrogenase [Source:NCBI gene;Acc:511957]
ENSBTAG00000000012	138.3037338	118.0638929	0.22827	0.30746	TTC33	tetratricopeptide repeat domain 33 [Source:VGNC Symbol;Acc:VGNC:36471]
ENSBTAG00000000013	372.9447476	414.1090689	-0.15105	0.434	PRKAA1	protein kinase AMP-activated catalytic subunit alpha 1 [Source:VGNC Symbol;Acc:VGNC:50248]
ENSBTAG00000000014	851.2988461	825.4532955	0.044479	0.80869	TXN2	thioredoxin 2 [Source:VGNC Symbol;Acc:VGNC:36533]
ENSBTAG00000000015	167.3908199	138.9779771	0.26836	0.19299	FOXRED2	FAD dependent oxidoreductase domain containing 2 [Source:VGNC Symbol;Acc:VGNC:29107]
ENSBTAG00000000016	7.374146261	7.305837823	0.013426	1	LTA	lymphotoxin alpha [Source:VGNC Symbol;Acc:VGNC:31066]
ENSBTAG00000000019	1248.249636	1262.80353	-0.016724	0.93563	SERINC1	serine incorporator 1 [Source:NCBI gene;Acc:539993]
ENSBTAG00000000020	24.4912192	37.52711952	-0.61567	0.20582	TRPV3	transient receptor potential cation channel subfamily V member 3 [Source:VGNC Symbol;Acc:VGNC:36399]
ENSBTAG00000000021	99.98075481	88.16823392	0.18139	0.46644	WASHC3	WASH complex subunit 3 [Source:NCBI gene;Acc:613720]
ENSBTAG00000000022	63.40965261	69.6206226	-0.13481	0.56671	NUP37	nucleoporin 37 [Source:VGNC Symbol;Acc:VGNC:32360]
ENSBTAG00000000023	134.6146416	143.6719461	-0.093943	0.65756	RNF2	ring finger protein 2 [Source:VGNC Symbol;Acc:VGNC:34046]
ENSBTAG00000000024	343.924888	368.1890791	-0.098353	0.56993	DYM	dymeclin [Source:VGNC Symbol;Acc:VGNC:28269]
ENSBTAG00000000025	1160.896383	1154.62633	0.0078132	0.95201	RAB6A	RAB6A, member RAS oncogene family [Source:NCBI gene;Acc:616537]
ENSBTAG00000000026	321.5729627	316.5535856	0.022696	0.92716	VPS33B	VPS33B, late endosome and lysosome associated [Source:VGNC Symbol;Acc:VGNC:36817]
ENSBTAG00000000027	0.241417459	0	Inf	1	IGFL1	IGF like family member 1 [Source:VGNC Symbol;Acc:VGNC:52199]
ENSBTAG00000000029	0	0	NA	NA	LYZL6	lysozyme like 6 [Source:VGNC Symbol;Acc:VGNC:31118]
ENSBTAG00000000030	7.650940156	13.58179992	-0.82797	0.18622	RDM1	RAD52 motif containing 1 [Source:VGNC Symbol;Acc:VGNC:33844]
ENSBTAG00000000031	27.9342764	25.52444219	0.13016	0.70389	TRPV4	transient receptor potential cation channel subfamily V member 4 [Source:VGNC Symbol;Acc:VGNC:36400]
ENSBTAG00000000032	259.8741076	227.6383456	0.19107	0.36563	ABI3	ABI family member 3 [Source:VGNC Symbol;Acc:VGNC:25507]
ENSBTAG00000000033	108.6703886	101.1907465	0.10288	0.64319	PHOSPHO1	phosphoethanolamine/phosphocholine phosphatase [Source:VGNC Symbol;Acc:VGNC:32842]
ENSBTAG00000000037	117.2574324	107.9996842	0.11865	0.63246	CWC27	CWC27 spliceosome associated protein homolog [Source:VGNC Symbol;Acc:VGNC:27843]
ENSBTAG00000000039	359.7576177	359.7148645	0.00017146	0.99578	SIRT7	sirtuin 7 [Source:VGNC Symbol;Acc:VGNC:34636]
ENSBTAG00000000040	278.01191	317.0141176	-0.1894	0.29772	MAFG	MAF bZIP transcription factor G [Source:VGNC Symbol;Acc:VGNC:31141]
ENSBTAG00000000042	164.0348517	179.3179956	-0.12852	0.66374	PYCR1	pyrroline-5-carboxylate reductase 1 [Source:VGNC Symbol;Acc:VGNC:33586]
ENSBTAG00000000044	0	0.495919096	#NAME?	0.71946	MYADML2	myeloid associated differentiation marker like 2 [Source:VGNC Symbol;Acc:VGNC:31775]
ENSBTAG00000000046	96.21076413	130.3261817	-0.43786	0.050268	SURF2	surfeit 2 [Source:VGNC Symbol;Acc:VGNC:35484]
ENSBTAG00000000049	99.63860905	90.0858258	0.1454	0.60064	CCDC77	coiled-coil domain containing 77 [Source:VGNC Symbol;Acc:VGNC:26915]
ENSBTAG00000000050	180.2245758	165.3215316	0.12452	0.54689	PSMG3	proteasome assembly chaperone 3 [Source:VGNC Symbol;Acc:VGNC:33480]
ENSBTAG00000000052	92.36987478	73.85904794	0.32265	0.19526	PKNOX2	PBX/knotted 1 homeobox 2 [Source:VGNC Symbol;Acc:VGNC:32949]
ENSBTAG00000000053	49.61992967	34.37737135	0.52946	0.092346	FILIP1	filamin A interacting protein 1 [Source:VGNC Symbol;Acc:VGNC:29012]
ENSBTAG00000000054	624.670522	608.9483886	0.036775	0.81325	SNAPC4	small nuclear RNA activating complex polypeptide 4 [Source:HGNC Symbol;Acc:HGNC:11137]
ENSBTAG00000000056	213.267937	215.7908648	-0.016967	0.95607	STRADA	STE20-related kinase adaptor alpha [Source:VGNC Symbol;Acc:VGNC:35418]
ENSBTAG00000000057	19.2223803	16.40935713	0.22827	0.57713	THBS3	thrombospondin 3 [Source:VGNC Symbol;Acc:VGNC:35830]
ENSBTAG00000000059	0	0	NA	NA
ENSBTAG00000000060	0	0	NA	NA	PRDM14	PR/SET domain 14 [Source:VGNC Symbol;Acc:VGNC:33292]
ENSBTAG00000000061	71.53716999	60.6172041	0.23897	0.32374	PCDH7	protocadherin 7 [Source:VGNC Symbol;Acc:VGNC:32621]
ENSBTAG00000000062	15.58493208	20.90409895	-0.42363	0.54643	RASL12	RAS like family 12 [Source:VGNC Symbol;Acc:VGNC:33756]
ENSBTAG00000000064	184.4194596	187.9800444	-0.027589	0.90315	FEN1	flap structure-specific endonuclease 1 [Source:VGNC Symbol;Acc:VGNC:28947]
ENSBTAG00000000065	1068.737665	1080.670319	-0.016019	0.9592	CRLS1	cardiolipin synthase 1 [Source:VGNC Symbol;Acc:VGNC:27719]
ENSBTAG00000000066	0.981411069	0	Inf	0.41909	LRRN4	leucine rich repeat neuronal 4 [Source:VGNC Symbol;Acc:VGNC:31041]
ENSBTAG00000000067	937.3173728	775.8819759	0.2727	0.11637	SDF2L1	stromal cell derived factor 2 like 1 [Source:VGNC Symbol;Acc:VGNC:34386]
ENSBTAG00000000070	4675.119383	5285.473912	-0.17703	0.23687	F13B	coagulation factor XIII B chain [Source:VGNC Symbol;Acc:VGNC:28681]
ENSBTAG00000000071	0	0	NA	NA	PMP2	peripheral myelin protein 2 [Source:VGNC Symbol;Acc:VGNC:53876]
ENSBTAG00000000072	210.5984748	195.2403337	0.10924	0.55784	TFB2M	transcription factor B2, mitochondrial [Source:VGNC Symbol;Acc:VGNC:35783]
ENSBTAG00000000073	1373.345381	1247.236134	0.13896	0.38878	LRPAP1	LDL receptor related protein associated protein 1 [Source:VGNC Symbol;Acc:VGNC:30995]
ENSBTAG00000000074	872.8114412	940.4611122	-0.1077	0.50215	NFIA	nuclear factor I A [Source:VGNC Symbol;Acc:VGNC:32038]
ENSBTAG00000000076	56.92650091	67.48151143	-0.24539	0.339	RECK	reversion inducing cysteine rich protein with kazal motifs [Source:VGNC Symbol;Acc:VGNC:33847]
ENSBTAG00000000077	832.6251264	799.4382847	0.05868	0.74492	ADSL	adenylosuccinate lyase [Source:NCBI gene;Acc:510949]
ENSBTAG00000000078	70.92619498	63.80273348	0.1527	0.53914	GLIPR2	GLI pathogenesis related 2 [Source:VGNC Symbol;Acc:VGNC:29405]
ENSBTAG00000000079	88.98542288	85.66406164	0.054879	0.79045	CCSAP	centriole, cilia and spindle associated protein [Source:VGNC Symbol;Acc:VGNC:26992]
ENSBTAG00000000080	328.2999846	300.7353317	0.12652	0.53085	GRWD1	glutamate rich WD repeat containing 1 [Source:VGNC Symbol;Acc:VGNC:29669]
ENSBTAG00000000081	756.9731548	839.1215898	-0.14864	0.37221	COL4A3BP	collagen type IV alpha 3 binding protein [Source:VGNC Symbol;Acc:VGNC:27566]
ENSBTAG00000000082	0	1.75926825	#NAME?	0.12754	KCNJ14	potassium voltage-gated channel subfamily J member 14 [Source:VGNC Symbol;Acc:VGNC:30457]
ENSBTAG00000000084	239.1926566	242.7041445	-0.021026	0.90122	MRPS30	mitochondrial ribosomal protein S30 [Source:VGNC Symbol;Acc:VGNC:31669]
ENSBTAG00000000085	35927.746	36713.27857	-0.031204	0.92561	CYP1A2	cytochrome P450, family 1, subfamily A, polypeptide 2 [Source:NCBI gene;Acc:503552]
ENSBTAG00000000087	1833.783602	1660.136249	0.14352	0.61117	HSD17B12	hydroxysteroid 17-beta dehydrogenase 12 [Source:NCBI gene;Acc:789567]
ENSBTAG00000000088	849.627805	899.6200409	-0.082485	0.61119	ALCAM	activated leukocyte cell adhesion molecule [Source:VGNC Symbol;Acc:VGNC:25805]
ENSBTAG00000000090	187.9212713	191.7612146	-0.029183	0.9078	SEC31B	SEC31 homolog B, COPII coat complex component [Source:VGNC Symbol;Acc:VGNC:34418]
ENSBTAG00000000091	998.6403715	904.3321332	0.14311	0.38179	NDUFB8	NADH:ubiquinone oxidoreductase subunit B8 [Source:NCBI gene;Acc:282517]
ENSBTAG00000000092	262.0899597	294.5644197	-0.16852	0.34323	HIF1AN	hypoxia inducible factor 1 subunit alpha inhibitor [Source:VGNC Symbol;Acc:VGNC:29849]
ENSBTAG00000000094	936.8819382	927.2961571	0.014837	0.90859	ATPAF1	ATP synthase mitochondrial F1 complex assembly factor 1 [Source:VGNC Symbol;Acc:VGNC:26332]
ENSBTAG00000000095	136.1024503	118.0832903	0.20489	0.68453	CD274	CD274 molecule [Source:VGNC Symbol;Acc:VGNC:27019]
ENSBTAG00000000097	1013.965727	982.1573711	0.045983	0.73295	EFCAB14	EF-hand calcium binding domain 14 [Source:VGNC Symbol;Acc:VGNC:28342]
ENSBTAG00000000098	469.2796647	506.0842249	-0.10893	0.50065	SETDB1	SET domain bifurcated 1 [Source:VGNC Symbol;Acc:VGNC:34499]
ENSBTAG00000000099	6667.932989	6652.374941	0.0033701	0.98786	CERS2	ceramide synthase 2 [Source:VGNC Symbol;Acc:VGNC:27224]
ENSBTAG00000000100	0	0	NA	NA
ENSBTAG00000000102	42.53613025	46.13191363	-0.11708	0.71125	GPR75	G protein-coupled receptor 75 [Source:VGNC Symbol;Acc:VGNC:29598]
ENSBTAG00000000103	4693.78814	4749.464704	-0.017012	0.95468	MRPL23	mitochondrial ribosomal protein L23 [Source:NCBI gene;Acc:508825]
ENSBTAG00000000105	443.4431852	488.2841837	-0.13897	0.39595	RIT1	Ras like without CAAX 1 [Source:VGNC Symbol;Acc:VGNC:33987]
ENSBTAG00000000106	232.933132	247.3985682	-0.086921	0.92103	FAM69C	family with sequence similarity 69 member C [Source:VGNC Symbol;Acc:VGNC:28826]
ENSBTAG00000000108	518.0301408	525.9929506	-0.022007	0.93759	KHDC4	KH domain containing 4, pre-mRNA splicing factor [Source:VGNC Symbol;Acc:VGNC:30559]
ENSBTAG00000000109	1.651443961	1.010130095	0.70919	0.80621	NPTXR	neuronal pentraxin receptor [Source:VGNC Symbol;Acc:VGNC:32220]
ENSBTAG00000000111	3401.946888	4422.098641	-0.37837	0.10462	UGP2	UDP-glucose pyrophosphorylase 2 [Source:VGNC Symbol;Acc:VGNC:36651]
ENSBTAG00000000113	1517.501754	1487.742376	0.028573	0.83781	ARHGEF2	Rho/Rac guanine nucleotide exchange factor 2 [Source:VGNC Symbol;Acc:VGNC:26111]
ENSBTAG00000000115	535.5366017	551.213321	-0.041626	0.82871	VPS54	VPS54, GARP complex subunit [Source:VGNC Symbol;Acc:VGNC:36830]
ENSBTAG00000000118	0	0	NA	NA		olfactory receptor 52E8-like [Source:NCBI gene;Acc:613909]
ENSBTAG00000000119	0	0	NA	NA
ENSBTAG00000000120	6.452647305	3.064460725	1.0743	0.23124	USP43	ubiquitin specific peptidase 43 [Source:VGNC Symbol;Acc:VGNC:36730]
ENSBTAG00000000123	5112.403672	5052.76038	0.01693	0.87907	HAO2	hydroxyacid oxidase 2 [Source:VGNC Symbol;Acc:VGNC:29748]
ENSBTAG00000000124	44.93891821	84.56522822	-0.9121	0.021609	DHH	desert hedgehog [Source:VGNC Symbol;Acc:VGNC:28037]
ENSBTAG00000000125	65.42825675	61.24414958	0.095342	0.7241	SPATA5	spermatogenesis associated 5 [Source:VGNC Symbol;Acc:VGNC:35187]
ENSBTAG00000000128	0.905459664	1.039577929	-0.19928	1	FGF18	fibroblast growth factor 18 [Source:VGNC Symbol;Acc:VGNC:28974]
ENSBTAG00000000130	37.09711457	31.60465847	0.23117	0.51749	TNFSF13	TNF superfamily member 13 [Source:NCBI gene;Acc:538567]
ENSBTAG00000000131	419.7770433	408.7931475	0.038252	0.82488	SENP3	SUMO specific peptidase 3 [Source:NCBI gene;Acc:100138267]
ENSBTAG00000000132	1833.025965	1872.107643	-0.030436	0.85868	EIF4A1	eukaryotic translation initiation factor 4A1 [Source:VGNC Symbol;Acc:VGNC:28404]
ENSBTAG00000000133	1547.415695	1422.861606	0.12107	0.61986	CD68	CD68 molecule [Source:VGNC Symbol;Acc:VGNC:27042]
ENSBTAG00000000134	480.6973994	500.5213684	-0.058303	0.69294	MPDU1	mannose-P-dolichol utilization defect 1 [Source:VGNC Symbol;Acc:VGNC:31571]
ENSBTAG00000000137	871.7397977	853.0395567	0.031285	0.80804	FRYL	FRY like transcription coactivator [Source:VGNC Symbol;Acc:VGNC:29123]
ENSBTAG00000000138	0.218243024	0	Inf	1	CCDC178	coiled-coil domain containing 178 [Source:VGNC Symbol;Acc:VGNC:26874]
ENSBTAG00000000139	368.3654376	376.792613	-0.032633	0.84354	KMT5A	lysine methyltransferase 5A [Source:VGNC Symbol;Acc:VGNC:53910]
ENSBTAG00000000140	14380.00143	15884.45224	-0.14355	0.32791	EPHX1	epoxide hydrolase 1 [Source:VGNC Symbol;Acc:VGNC:28541]
ENSBTAG00000000141	316.141739	279.9584251	0.17536	0.31011	NFU1	NFU1 iron-sulfur cluster scaffold [Source:VGNC Symbol;Acc:VGNC:32052]
ENSBTAG00000000144	111.8518356	93.71850797	0.25518	0.41388
ENSBTAG00000000145	0	0	NA	NA		olfactory receptor 13D1 [Source:NCBI gene;Acc:789812]
ENSBTAG00000000146	3635.275881	3746.864635	-0.043619	0.75803	FARP1	FERM, ARH/RhoGEF and pleckstrin domain protein 1 [Source:VGNC Symbol;Acc:VGNC:28865]
ENSBTAG00000000147	119.2677232	138.7433967	-0.21822	0.30966	RIC8B	RIC8 guanine nucleotide exchange factor B [Source:VGNC Symbol;Acc:VGNC:33962]
ENSBTAG00000000149	820.1262496	811.7602324	0.014792	0.98951	USP40	ubiquitin specific peptidase 40 [Source:VGNC Symbol;Acc:VGNC:52845]
ENSBTAG00000000152	1865.323216	1920.065835	-0.04173	0.7752	RANBP2	RAN binding protein 2 [Source:NCBI gene;Acc:785768]
ENSBTAG00000000153	181.344654	230.5770083	-0.34651	0.068948	LRFN3	leucine rich repeat and fibronectin type III domain containing 3 [Source:VGNC Symbol;Acc:VGNC:30977]
ENSBTAG00000000154	650.2210684	715.8218342	-0.13867	0.39057	IRF2BP1	interferon regulatory factor 2 binding protein 1 [Source:HGNC Symbol;Acc:HGNC:21728]
ENSBTAG00000000156	65.98589862	84.11263628	-0.35016	0.167	LGALSL	galectin like [Source:VGNC Symbol;Acc:VGNC:30856]
ENSBTAG00000000157	65.53841171	62.77262618	0.062205	0.86848	CCDC138	coiled-coil domain containing 138 [Source:VGNC Symbol;Acc:VGNC:26850]
ENSBTAG00000000158	5.431176114	2.642578924	1.0393	0.28913	LY6K	lymphocyte antigen 6 family member K [Source:VGNC Symbol;Acc:VGNC:31092]
ENSBTAG00000000160	2317.923179	2409.408693	-0.055846	0.7585	CBS	cystathionine-beta-synthase [Source:NCBI gene;Acc:514525]
ENSBTAG00000000161	2.900691934	2.555509237	0.18279	0.92928	TMEM40	transmembrane protein 40 [Source:VGNC Symbol;Acc:VGNC:36084]
ENSBTAG00000000162	389.6939223	406.3043917	-0.06022	0.77897	ANAPC16	anaphase promoting complex subunit 16 [Source:VGNC Symbol;Acc:VGNC:25883]
ENSBTAG00000000163	1063.74172	965.0845121	0.14042	0.62822	DDIT4	DNA damage inducible transcript 4 [Source:VGNC Symbol;Acc:VGNC:27948]
ENSBTAG00000000164	0.941052887	1.321607915	-0.48995	0.9361	GNRH1	gonadotropin releasing hormone 1 [Source:VGNC Symbol;Acc:VGNC:29481]
ENSBTAG00000000168	0	0	NA	NA
ENSBTAG00000000169	5.290249576	4.950765519	0.095684	0.93292	ASZ1	ankyrin repeat, SAM and basic leucine zipper domain containing 1 [Source:VGNC Symbol;Acc:VGNC:26231]
ENSBTAG00000000170	175.5189894	53.48002292	1.7146	0.060437	GSTT4	glutathione S-transferase, theta 4 [Source:NCBI gene;Acc:506093]
ENSBTAG00000000171	0	0	NA	NA
ENSBTAG00000000172	1717.409777	1588.508389	0.11256	0.46652	PFKFB1	6-phosphofructo-2-kinase/fructose-2,6-biphosphatase 1 [Source:VGNC Symbol;Acc:VGNC:32769]
ENSBTAG00000000175	688.5271157	759.8663381	-0.14223	0.39485	N4BP2	NEDD4 binding protein 2 [Source:VGNC Symbol;Acc:VGNC:53766]
ENSBTAG00000000176	405.9755767	446.5952541	-0.13757	0.4279	SP3	Sp3 transcription factor [Source:VGNC Symbol;Acc:VGNC:35154]
ENSBTAG00000000177	32.87374571	29.59156555	0.15175	0.85481	MSLN	mesothelin [Source:NCBI gene;Acc:516237]
ENSBTAG00000000179	104.3430193	102.764157	0.021997	0.93756	RPUSD1	RNA pseudouridylate synthase domain containing 1 [Source:VGNC Symbol;Acc:VGNC:34154]
ENSBTAG00000000181	133.6607583	116.7949403	0.1946	0.33596	SUSD3	sushi domain containing 3 [Source:VGNC Symbol;Acc:VGNC:35488]
ENSBTAG00000000182	303.3766667	244.0805962	0.31375	0.096149	SPINT2	serine peptidase inhibitor, Kunitz type 2 [Source:VGNC Symbol;Acc:VGNC:49973]
ENSBTAG00000000183	50.65707374	49.79869762	0.024656	0.92764	TRAT1	T cell receptor associated transmembrane adaptor 1 [Source:VGNC Symbol;Acc:VGNC:36295]
ENSBTAG00000000184	496.8459979	480.3939539	0.048581	0.69645	EIF2AK3	eukaryotic translation initiation factor 2 alpha kinase 3 [Source:VGNC Symbol;Acc:VGNC:28382]
ENSBTAG00000000185	101.0218884	79.28532846	0.34954	0.14393	SLC6A14	solute carrier family 6 member 14 [Source:VGNC Symbol;Acc:VGNC:34917]
ENSBTAG00000000186	610.9126218	549.1368308	0.1538	0.33754	FLAD1	flavin adenine dinucleotide synthetase 1 [Source:NCBI gene;Acc:506682]
ENSBTAG00000000188	0.241417459	0	Inf	1	HS3ST5	heparan sulfate-glucosamine 3-sulfotransferase 5 [Source:VGNC Symbol;Acc:VGNC:29960]
ENSBTAG00000000189	0.218243024	0.554177856	-1.3444	0.96605	LHFPL3	LHFPL tetraspan subfamily member 3 [Source:VGNC Symbol;Acc:VGNC:30866]
ENSBTAG00000000191	1276.073381	1459.343397	-0.19361	0.22355	SLC25A20	solute carrier family 25 member 20 [Source:VGNC Symbol;Acc:VGNC:34748]
ENSBTAG00000000195	108.813155	118.0728982	-0.11782	0.55842
ENSBTAG00000000197	97.81940996	88.63063559	0.14232	0.53726	TRMT10A	tRNA methyltransferase 10A [Source:VGNC Symbol;Acc:VGNC:36366]
ENSBTAG00000000198	0	0	NA	NA		lysozyme [Source:NCBI gene;Acc:781146]
ENSBTAG00000000199	70.92888257	91.30330873	-0.36429	0.16844	PDP1	pyruvate dehyrogenase phosphatase catalytic subunit 1 [Source:VGNC Symbol;Acc:VGNC:32713]
ENSBTAG00000000201	407.8352198	392.2770412	0.056113	0.70798	LTN1	listerin E3 ubiquitin protein ligase 1 [Source:VGNC Symbol;Acc:VGNC:31078]
ENSBTAG00000000202	268.9756068	241.4631483	0.15567	0.40239	SLC25A19	solute carrier family 25 member 19 [Source:VGNC Symbol;Acc:VGNC:34747]
ENSBTAG00000000203	697.0383061	659.4499031	0.079975	0.62535	ATP6V1G1	ATPase H+ transporting V1 subunit G1 [Source:VGNC Symbol;Acc:VGNC:26324]
ENSBTAG00000000204	783.2659907	739.3539727	0.083237	0.59258	TMEM268	transmembrane protein 268 [Source:VGNC Symbol;Acc:VGNC:36073]
ENSBTAG00000000205	64.6520738	79.94810116	-0.30637	0.25491	MMD	monocyte to macrophage differentiation associated [Source:VGNC Symbol;Acc:VGNC:31512]
ENSBTAG00000000207	244.3807534	258.0450455	-0.078492	0.67552	PUDP	pseudouridine 5'-phosphatase [Source:VGNC Symbol;Acc:VGNC:33568]
ENSBTAG00000000210	237.6647064	258.0060999	-0.11848	0.49825	ARHGAP31	Rho GTPase activating protein 31 [Source:VGNC Symbol;Acc:VGNC:26089]
ENSBTAG00000000211	410.857108	460.6654301	-0.16508	0.34474
ENSBTAG00000000212	5539.728387	5557.155965	-0.0045315	0.99214	NADK	NAD kinase [Source:VGNC Symbol;Acc:VGNC:31863]
ENSBTAG00000000213	272.0144639	266.2503908	0.0309	0.88402	TMEM39A	transmembrane protein 39A [Source:VGNC Symbol;Acc:VGNC:36082]
ENSBTAG00000000214	0	0	NA	NA
ENSBTAG00000000215	3248.17398	3454.961598	-0.089041	0.57033	GNB1	G protein subunit beta 1 [Source:VGNC Symbol;Acc:VGNC:29457]
ENSBTAG00000000218	208.5662261	202.079676	0.045581	0.80951	MAP2K5	mitogen-activated protein kinase kinase 5 [Source:VGNC Symbol;Acc:VGNC:31186]
ENSBTAG00000000219	0	0	NA	NA	GRIN2B	glutamate ionotropic receptor NMDA type subunit 2B [Source:VGNC Symbol;Acc:VGNC:29647]
ENSBTAG00000000220	12.27417739	11.20888561	0.13098	0.75374	NEK10	NIMA related kinase 10 [Source:VGNC Symbol;Acc:VGNC:31992]
ENSBTAG00000000221	77.52937233	70.68569397	0.13332	0.60772	RBM34	RNA binding motif protein 34 [Source:NCBI gene;Acc:537542]
ENSBTAG00000000222	520.1228942	462.4210024	0.16965	0.30156	ARID4B	AT-rich interaction domain 4B [Source:VGNC Symbol;Acc:VGNC:26130]
ENSBTAG00000000223	547.2120393	572.357739	-0.064817	0.70708	PPM1B	protein phosphatase, Mg2+/Mn2+ dependent 1B [Source:VGNC Symbol;Acc:VGNC:33209]
ENSBTAG00000000224	396.7405365	388.9821941	0.028492	0.861	TSPAN15	tetraspanin 15 [Source:VGNC Symbol;Acc:VGNC:36430]
ENSBTAG00000000225	139.9005003	143.4031041	-0.035675	0.85725	POLB	DNA polymerase beta [Source:VGNC Symbol;Acc:VGNC:33112]
ENSBTAG00000000226	0	0	NA	NA	DKK4	dickkopf WNT signaling pathway inhibitor 4 [Source:VGNC Symbol;Acc:VGNC:28082]
ENSBTAG00000000228	0	0	NA	NA		putative olfactory receptor 2B8 [Source:NCBI gene;Acc:618070]
ENSBTAG00000000229	1152.990131	1279.86674	-0.15061	0.35969
ENSBTAG00000000231	391.9758101	423.8858451	-0.11291	0.55276	BMPR1A	bone morphogenetic protein receptor type 1A [Source:VGNC Symbol;Acc:VGNC:26524]
ENSBTAG00000000232	0	0	NA	NA	OR51D1	olfactory receptor family 51 subfamily D member 1 [Source:HGNC Symbol;Acc:HGNC:15193]
ENSBTAG00000000233	0	0	NA	NA	OR51E1	olfactory receptor, family 51, subfamily E, member 1 [Source:NCBI gene;Acc:526623]
ENSBTAG00000000236	314.184451	292.4801488	0.10327	0.52348	YWHAZ	tyrosine 3-monooxygenase/tryptophan 5-monooxygenase activation protein zeta [Source:VGNC Symbol;Acc:VGNC:53885]
ENSBTAG00000000237	3.567917229	4.456120236	-0.32071	0.79826		E3 ubiquitin-protein ligase SIAH1-like [Source:NCBI gene;Acc:101906182]
ENSBTAG00000000238	0.654729073	0.495919096	0.40079	1	PSD2	pleckstrin and Sec7 domain containing 2 [Source:VGNC Symbol;Acc:VGNC:33432]
ENSBTAG00000000240	164.5677774	157.1832494	0.066234	0.65835	AKAP7	A-kinase anchoring protein 7 [Source:VGNC Symbol;Acc:VGNC:25788]
ENSBTAG00000000241	1329.976796	1448.040485	-0.1227	0.44943	STAU1	staufen double-stranded RNA binding protein 1 [Source:VGNC Symbol;Acc:VGNC:35375]
ENSBTAG00000000242	20.7369518	15.6838818	0.40292	0.36562
ENSBTAG00000000243	256.3876385	262.465432	-0.033801	0.89877	HEBP2	heme binding protein 2 [Source:VGNC Symbol;Acc:VGNC:29798]
ENSBTAG00000000244	79.44734358	81.08262596	-0.029394	0.92712	NRXN2	neurexin 2 [Source:VGNC Symbol;Acc:VGNC:32271]
ENSBTAG00000000245	449.3553833	433.4082282	0.05213	0.83778	NHSL1	NHS like 1 [Source:VGNC Symbol;Acc:VGNC:32072]
ENSBTAG00000000246	10.75788606	5.211120553	1.0457	0.25685	ME3	malic enzyme 3 [Source:VGNC Symbol;Acc:VGNC:31341]
ENSBTAG00000000250	963.8344044	966.2433983	-0.0036014	0.99853	HDHD3	haloacid dehalogenase like hydrolase domain containing 3 [Source:VGNC Symbol;Acc:VGNC:29789]
ENSBTAG00000000251	7288.320815	6632.867478	0.13595	0.37715	ALAD	aminolevulinate dehydratase [Source:VGNC Symbol;Acc:VGNC:25802]
ENSBTAG00000000252	817.4250414	799.3854144	0.032195	0.8602	POLE3	DNA polymerase epsilon 3, accessory subunit [Source:VGNC Symbol;Acc:VGNC:33120]
ENSBTAG00000000253	6404.504384	6672.985016	-0.059245	0.69211	PTPRF	protein tyrosine phosphatase, receptor type F [Source:VGNC Symbol;Acc:VGNC:33550]
ENSBTAG00000000256	1082.10396	1344.857359	-0.31361	0.14948	TLE1	transducin like enhancer of split 1 [Source:HGNC Symbol;Acc:HGNC:11837]
ENSBTAG00000000257	0.241417459	0	Inf	1	MRAP2	melanocortin 2 receptor accessory protein 2 [Source:VGNC Symbol;Acc:VGNC:31596]
ENSBTAG00000000258	18087.01216	18745.34808	-0.051579	0.74481		cytochrome P450, family 2, subfamily J [Source:NCBI gene;Acc:521656]
ENSBTAG00000000259	4791.312446	4859.909895	-0.020509	0.8684	CHIA	chitinase, acidic [Source:NCBI gene;Acc:282645]
ENSBTAG00000000260	652.8269602	627.5906993	0.056877	0.75227	ZNRF2	zinc and ring finger 2 [Source:VGNC Symbol;Acc:VGNC:37364]
ENSBTAG00000000261	2.747505315	2.43123744	0.17643	0.99345	FAM228A	family with sequence similarity 228 member A [Source:VGNC Symbol;Acc:VGNC:28802]
ENSBTAG00000000264	0.455112312	0	Inf	0.77921	RFX6	regulatory factor X6 [Source:VGNC Symbol;Acc:VGNC:33898]
ENSBTAG00000000265	0	0.277407381	#NAME?	0.98379	SYNPR	synaptoporin [Source:VGNC Symbol;Acc:VGNC:35532]
ENSBTAG00000000266	600.0468983	686.1052951	-0.19335	0.24411	NAB1	NGFI-A binding protein 1 [Source:VGNC Symbol;Acc:VGNC:31857]
ENSBTAG00000000267	457.0066461	464.5882989	-0.023738	0.84242	SMG6	SMG6, nonsense mediated mRNA decay factor [Source:VGNC Symbol;Acc:VGNC:35011]
ENSBTAG00000000269	168.0814274	176.4915401	-0.070439	0.73532		COBW domain containing 5 [Source:NCBI gene;Acc:100300568]
ENSBTAG00000000271	27.87357457	29.96607335	-0.10443	0.78506	MNS1	meiosis specific nuclear structural 1 [Source:VGNC Symbol;Acc:VGNC:31539]
ENSBTAG00000000273	0.744541782	0.554814762	0.42435	1	IL5RA	interleukin 5 receptor subunit alpha [Source:VGNC Symbol;Acc:VGNC:30165]
ENSBTAG00000000274	367.7414266	378.8140633	-0.042798	0.80699	YKT6	YKT6 v-SNARE homolog [Source:VGNC Symbol;Acc:VGNC:37030]
ENSBTAG00000000275	250.9011419	284.8473819	-0.18307	0.31853	PARP11	poly(ADP-ribose) polymerase family member 11 [Source:VGNC Symbol;Acc:VGNC:49073]
ENSBTAG00000000277	153.5616485	155.5743799	-0.018787	0.98647	IL18	interleukin 18 [Source:VGNC Symbol;Acc:VGNC:30126]
ENSBTAG00000000278	0	0.277407381	#NAME?	0.98379	RNF17	ring finger protein 17 [Source:VGNC Symbol;Acc:VGNC:34035]
ENSBTAG00000000279	169.0928359	136.6740302	0.30708	0.12655	RAB26	RAB26, member RAS oncogene family [Source:VGNC Symbol;Acc:VGNC:33633]
ENSBTAG00000000280	0	0	NA	NA		olfactory receptor 8S1 [Source:NCBI gene;Acc:781446]
ENSBTAG00000000281	5.839722768	5.741110087	0.02457	1	MND1	meiotic nuclear divisions 1 [Source:VGNC Symbol;Acc:VGNC:31538]
ENSBTAG00000000283	386.6377691	374.4015413	0.046396	0.84338	CSF1	colony stimulating factor 1 [Source:VGNC Symbol;Acc:VGNC:27753]
ENSBTAG00000000284	143.5281709	166.9396028	-0.21799	0.39265	NAALAD2	N-acetylated alpha-linked acidic dipeptidase 2 [Source:VGNC Symbol;Acc:VGNC:31855]
ENSBTAG00000000285	258.3532461	264.0723797	-0.031588	0.88162	GUF1	GUF1 homolog, GTPase [Source:VGNC Symbol;Acc:VGNC:29724]
ENSBTAG00000000286	187.4741998	210.8705336	-0.16967	0.35614	PFKM	phosphofructokinase, muscle [Source:VGNC Symbol;Acc:VGNC:32774]
ENSBTAG00000000287	66.15321757	62.05888099	0.092174	0.70236	GNPDA2	glucosamine-6-phosphate deaminase 2 [Source:VGNC Symbol;Acc:VGNC:29477]
ENSBTAG00000000288	1844.143586	1806.201442	0.029992	0.78847	UPF2	UPF2, regulator of nonsense mediated mRNA decay [Source:VGNC Symbol;Acc:VGNC:36681]
ENSBTAG00000000289	307.0009746	322.1065786	-0.069295	0.67851	ASB8	ankyrin repeat and SOCS box containing 8 [Source:VGNC Symbol;Acc:VGNC:26201]
ENSBTAG00000000290	475.4832201	488.1770593	-0.03801	0.81514	ATP11B	ATPase phospholipid transporting 11B (putative) [Source:VGNC Symbol;Acc:VGNC:54671]
ENSBTAG00000000291	3326.566267	3606.846955	-0.1167	0.44337	DHTKD1	dehydrogenase E1 and transketolase domain containing 1 [Source:VGNC Symbol;Acc:VGNC:28047]
ENSBTAG00000000292	2380.725057	2501.349826	-0.071306	0.6204	TCIRG1	T cell immune regulator 1, ATPase H+ transporting V0 subunit a3 [Source:HGNC Symbol;Acc:HGNC:11647]
ENSBTAG00000000295	263.0952289	243.4950376	0.11169	0.49883	CLHC1	clathrin heavy chain linker domain containing 1 [Source:VGNC Symbol;Acc:VGNC:27438]
ENSBTAG00000000296	265.6947203	252.3678525	0.074241	0.68914	IMPDH1	inosine monophosphate dehydrogenase 1 [Source:VGNC Symbol;Acc:VGNC:30188]
ENSBTAG00000000297	514.1600319	481.4847631	0.094727	0.55819	ZNF330	zinc finger protein 330 [Source:NCBI gene;Acc:533230]
ENSBTAG00000000300	71.72713299	84.38250651	-0.23442	0.4206	NEXMIF	neurite extension and migration factor [Source:VGNC Symbol;Acc:VGNC:32024]
ENSBTAG00000000301	4.369563527	1.297419593	1.7518	0.17038		glycerol kinase 2-like [Source:NCBI gene;Acc:538702]
ENSBTAG00000000305	588.9488431	638.8215875	-0.11727	0.47559	LMO4	LIM domain only 4 [Source:VGNC Symbol;Acc:VGNC:30936]
ENSBTAG00000000306	142.9580227	137.5714974	0.05541	0.85955	ITK	IL2 inducible T cell kinase [Source:VGNC Symbol;Acc:VGNC:30338]
ENSBTAG00000000308	1311.753935	1381.587775	-0.07483	0.66852	ITCH	itchy E3 ubiquitin protein ligase [Source:VGNC Symbol;Acc:VGNC:30307]
ENSBTAG00000000309	0.436486049	0.772689571	-0.82395	0.95343	PTPRT	protein tyrosine phosphatase, receptor type T [Source:HGNC Symbol;Acc:HGNC:9682]
ENSBTAG00000000310	0.504566838	0	Inf	0.76592	MFAP5	microfibril associated protein 5 [Source:VGNC Symbol;Acc:VGNC:31425]
ENSBTAG00000000312	824.1817412	830.2282078	-0.010545	0.98984	GRINA	glutamate ionotropic receptor NMDA type subunit associated protein 1 [Source:VGNC Symbol;Acc:VGNC:29651]
ENSBTAG00000000313	180.6929808	172.9036276	0.063572	0.77698	NUDT13	nudix hydrolase 13 [Source:VGNC Symbol;Acc:VGNC:32327]
ENSBTAG00000000315	416.4812377	367.0264576	0.18237	0.29136	ECD	ecdysoneless cell cycle regulator [Source:VGNC Symbol;Acc:VGNC:28301]
ENSBTAG00000000317	7.708400813	10.53229382	-0.45032	0.52941	MAPK8IP1	mitogen-activated protein kinase 8 interacting protein 1 [Source:VGNC Symbol;Acc:VGNC:31224]
ENSBTAG00000000320	289.2731732	309.2116839	-0.096162	0.60248	UBAP1	ubiquitin associated protein 1 [Source:VGNC Symbol;Acc:VGNC:36571]
ENSBTAG00000000321	545.59956	480.5914313	0.18303	0.30828	TBL2	transducin beta like 2 [Source:VGNC Symbol;Acc:VGNC:35658]
ENSBTAG00000000322	527.4719587	520.1026358	0.020298	0.93456	CD2AP	CD2 associated protein [Source:VGNC Symbol;Acc:VGNC:27022]
ENSBTAG00000000326	0	0.276770475	#NAME?	0.98379	ENTHD1	ENTH domain containing 1 [Source:VGNC Symbol;Acc:VGNC:28508]
ENSBTAG00000000328	13.7097717	24.97325034	-0.86518	0.042025	TPPP2	tubulin polymerization promoting protein family member 2 [Source:VGNC Symbol;Acc:VGNC:36259]
ENSBTAG00000000329	36.4835306	12.47495079	1.5482	0.019925	MEGF10	multiple EGF like domains 10 [Source:VGNC Symbol;Acc:VGNC:31375]
ENSBTAG00000000330	3840.745757	3903.754182	-0.023476	0.84361	ALDH16A1	aldehyde dehydrogenase 16 family member A1 [Source:VGNC Symbol;Acc:VGNC:25806]
ENSBTAG00000000332	707.0580172	707.3710236	-0.00063852	0.96593	ERF	ETS2 repressor factor [Source:VGNC Symbol;Acc:VGNC:28576]
ENSBTAG00000000333	21.89112661	26.38946096	-0.26962	0.50248	ARHGAP20	Rho GTPase activating protein 20 [Source:VGNC Symbol;Acc:VGNC:26079]
ENSBTAG00000000335	0	0	NA	NA	HMGB4	high mobility group box 4 [Source:VGNC Symbol;Acc:VGNC:29876]
ENSBTAG00000000336	0.767716217	1.511945609	-0.97776	0.65025		cationic amino acid transporter 3 [Source:NCBI gene;Acc:506868]
ENSBTAG00000000340	694.7775671	705.5527784	-0.022203	0.88642	ADNP	activity dependent neuroprotector homeobox [Source:VGNC Symbol;Acc:VGNC:25683]
ENSBTAG00000000341	753.3150598	798.9834646	-0.084912	0.60695	ISOC1	isochorismatase domain containing 1 [Source:VGNC Symbol;Acc:VGNC:30301]
ENSBTAG00000000342	2148.770998	2406.687559	-0.16354	0.28332	PLOD3	procollagen-lysine,2-oxoglutarate 5-dioxygenase 3 [Source:VGNC Symbol;Acc:VGNC:33041]
ENSBTAG00000000343	299.4692809	306.3128158	-0.032598	0.86181	ZNHIT1	zinc finger HIT-type containing 1 [Source:VGNC Symbol;Acc:VGNC:37358]
ENSBTAG00000000344	1.142328951	0.98657868	0.21147	1	SPACA3	sperm acrosome associated 3 [Source:NCBI gene;Acc:617955]
ENSBTAG00000000345	564.620921	261.0974938	1.1127	0.16575	CLDN15	claudin 15 [Source:VGNC Symbol;Acc:VGNC:27405]
ENSBTAG00000000347	774.0323487	807.6299235	-0.061301	0.72984	RHOG	ras homolog family member G [Source:VGNC Symbol;Acc:VGNC:33949]
ENSBTAG00000000351	0	0	NA	NA	OR52E5	olfactory receptor family 52 subfamily E member 5 [Source:HGNC Symbol;Acc:HGNC:15214]
ENSBTAG00000000354	0.959679149	0.520107417	0.88374	0.87666	PDE6G	phosphodiesterase 6G [Source:VGNC Symbol;Acc:VGNC:32683]
ENSBTAG00000000355	67.75826086	64.84595294	0.06338	0.8109	OXLD1	oxidoreductase like domain containing 1 [Source:VGNC Symbol;Acc:VGNC:32511]
ENSBTAG00000000356	292.8003085	304.4296128	-0.056192	0.74257	CCDC137	coiled-coil domain containing 137 [Source:VGNC Symbol;Acc:VGNC:26849]
ENSBTAG00000000357	366.478195	421.7364047	-0.20261	0.22468	PRAG1	PEAK1 related, kinase-activating pseudokinase 1 [Source:NCBI gene;Acc:533821]
ENSBTAG00000000359	698.3314742	679.7052427	0.039003	0.81643	EIF3J	eukaryotic translation initiation factor 3 subunit J [Source:VGNC Symbol;Acc:VGNC:28400]
ENSBTAG00000000360	0	0	NA	NA
ENSBTAG00000000362	843.0159197	835.1013183	0.013609	0.90048	SPG11	SPG11, spatacsin vesicle trafficking associated [Source:VGNC Symbol;Acc:VGNC:35207]
ENSBTAG00000000363	401.4552867	383.647974	0.065456	0.73	BDP1	B double prime 1, subunit of RNA polymerase III transcription initiation factor IIIB [Source:VGNC Symbol;Acc:VGNC:26462]
ENSBTAG00000000365	336.7148321	348.8624592	-0.051131	0.80223	TDP2	tyrosyl-DNA phosphodiesterase 2 [Source:VGNC Symbol;Acc:VGNC:35714]
ENSBTAG00000000368	0	0	NA	NA		olfactory receptor, family 56, subfamily A, member 1 [Source:NCBI gene;Acc:512316]
ENSBTAG00000000369	551.942005	486.946077	0.18075	0.38117	EPS8	epidermal growth factor receptor pathway substrate 8 [Source:VGNC Symbol;Acc:VGNC:28555]
ENSBTAG00000000371	756.9867311	802.2902007	-0.083856	0.63238	DIS3L	DIS3 like exosome 3'-5' exoribonuclease [Source:VGNC Symbol;Acc:VGNC:28073]
ENSBTAG00000000372	113.7612665	103.8628019	0.13133	0.59662	TIPIN	Bos taurus TIMELESS interacting protein (TIPIN), transcript variant 2, mRNA. [Source:RefSeq mRNA;Acc:NM_001289991]
ENSBTAG00000000374	0	0	NA	NA	LRRTM4	leucine rich repeat transmembrane neuronal 4 [Source:HGNC Symbol;Acc:HGNC:19411]
ENSBTAG00000000375	1541.858249	1539.5485	0.0021628	0.98568	SSRP1	structure specific recognition protein 1 [Source:VGNC Symbol;Acc:VGNC:35323]
ENSBTAG00000000376	8.918814391	10.22272671	-0.19686	0.81233	P2RX3	purinergic receptor P2X 3 [Source:VGNC Symbol;Acc:VGNC:32519]
ENSBTAG00000000377	13.32020745	10.61974903	0.32687	0.59343	BMX	BMX non-receptor tyrosine kinase [Source:VGNC Symbol;Acc:VGNC:26529]
ENSBTAG00000000379	100.3238657	82.3019339	0.28567	0.22182	GOLT1B	golgi transport 1B [Source:VGNC Symbol;Acc:VGNC:29495]
ENSBTAG00000000380	86.13024109	94.58187737	-0.13504	0.62547	SPX	spexin hormone [Source:VGNC Symbol;Acc:VGNC:35262]
ENSBTAG00000000381	54.68771838	42.71213393	0.35657	0.23867	S1PR4	sphingosine-1-phosphate receptor 4 [Source:VGNC Symbol;Acc:VGNC:34255]
ENSBTAG00000000382	215.541198	215.0812592	0.0030818	0.9779	MED27	mediator complex subunit 27 [Source:VGNC Symbol;Acc:VGNC:31363]
ENSBTAG00000000385	217.8590312	217.163361	0.0046142	0.97533	ZBTB18	zinc finger and BTB domain containing 18 [Source:VGNC Symbol;Acc:VGNC:37063]
ENSBTAG00000000386	6.175717896	4.7236455	0.38671	0.67257
ENSBTAG00000000387	404.0192093	372.788757	0.11607	0.50447	NICN1	nicolin 1 [Source:NCBI gene;Acc:614730]
ENSBTAG00000000389	130.8667789	135.4320818	-0.049471	0.82453	ZNF212	zinc finger protein 212 [Source:VGNC Symbol;Acc:VGNC:37226]
ENSBTAG00000000390	1170.86616	1243.864701	-0.087253	0.56723	TPST1	tyrosylprotein sulfotransferase 1 [Source:VGNC Symbol;Acc:VGNC:36264]
ENSBTAG00000000392	144.5779002	150.8764626	-0.061521	0.83213	ASCC1	activating signal cointegrator 1 complex subunit 1 [Source:VGNC Symbol;Acc:VGNC:26203]
ENSBTAG00000000393	50.4365043	47.68932134	0.080802	0.74283	SSPN	sarcospan [Source:VGNC Symbol;Acc:VGNC:35317]
ENSBTAG00000000394	351.5526824	346.4947851	0.020907	0.89313	BACE2	beta-site APP-cleaving enzyme 2 [Source:VGNC Symbol;Acc:VGNC:26401]
ENSBTAG00000000395	2.570764928	2.037312538	0.33553	0.88959	ADAMTS20	ADAM metallopeptidase with thrombospondin type 1 motif 20 [Source:VGNC Symbol;Acc:VGNC:25625]
ENSBTAG00000000396	454.5645839	427.6963552	0.087898	0.75024	PIM1	Pim-1 proto-oncogene, serine/threonine kinase [Source:VGNC Symbol;Acc:VGNC:32899]
ENSBTAG00000000397	0.218243024	0.796240986	-1.8673	0.75539	CNPY1	canopy FGF signaling regulator 1 [Source:VGNC Symbol;Acc:VGNC:27526]
ENSBTAG00000000399	1.160738427	2.986052203	-1.3632	0.41244	NANOS3	nanos C2HC-type zinc finger 3 [Source:HGNC Symbol;Acc:HGNC:22048]
ENSBTAG00000000400	0	0	NA	NA	KRT85	keratin 85 [Source:VGNC Symbol;Acc:VGNC:50410]
ENSBTAG00000000401	0	0	NA	NA	TTC24	tetratricopeptide repeat domain 24 [Source:VGNC Symbol;Acc:VGNC:36463]
ENSBTAG00000000404	831.8499798	869.2617505	-0.063467	0.68052	NAXE	NAD(P)HX epimerase [Source:NCBI gene;Acc:404132]
ENSBTAG00000000405	4893.952594	4539.232981	0.10855	0.48237	VKORC1	vitamin K epoxide reductase complex subunit 1 [Source:NCBI gene;Acc:445422]
ENSBTAG00000000406	100.3387515	90.15227427	0.15444	0.59089	GPATCH4	G-patch domain containing 4 [Source:VGNC Symbol;Acc:VGNC:29519]
ENSBTAG00000000409	284.3689965	286.4776657	-0.010658	0.96768	CDC40	cell division cycle 40 [Source:VGNC Symbol;Acc:VGNC:27068]
ENSBTAG00000000410	0	0	NA	NA	PAX4	paired box 4 [Source:VGNC Symbol;Acc:VGNC:53663]
ENSBTAG00000000411	1184.586697	1225.181506	-0.048612	0.73388	HGS	hepatocyte growth factor-regulated tyrosine kinase substrate [Source:VGNC Symbol;Acc:VGNC:29836]
ENSBTAG00000000413	227.0295723	232.9464379	-0.037118	0.829	NRTN	neurturin [Source:VGNC Symbol;Acc:VGNC:32270]
ENSBTAG00000000414	3.318408528	1.050733858	1.6591	0.25459	FUT6	fucosyltransferase 6 [Source:NCBI gene;Acc:338077]
ENSBTAG00000000415	1144.7318	1260.085846	-0.13851	0.40616	ERBIN	erbb2 interacting protein [Source:VGNC Symbol;Acc:VGNC:28565]
ENSBTAG00000000417	3653.738156	3633.586219	0.0079791	0.9678	MRPL12	solute carrier family 25 member 10 [Source:NCBI gene;Acc:100848134]
ENSBTAG00000000418	5.423739072	23.89411384	-2.1393	0.02796	TOX3	TOX high mobility group box family member 3 [Source:VGNC Symbol;Acc:VGNC:36229]
ENSBTAG00000000419	1.947080906	1.593755785	0.28888	0.95975	PHEX	phosphate regulating endopeptidase homolog X-linked [Source:VGNC Symbol;Acc:VGNC:50571]
ENSBTAG00000000421	444.7892661	426.1221847	0.061855	0.72544	EEA1	early endosome antigen 1 [Source:VGNC Symbol;Acc:VGNC:54421]
ENSBTAG00000000422	495.2279766	501.1903464	-0.017266	0.89512	TSHZ1	teashirt zinc finger homeobox 1 [Source:HGNC Symbol;Acc:HGNC:10669]
ENSBTAG00000000423	294.4812498	297.1607198	-0.013068	0.9765	RBM4B	RNA binding motif protein 4B [Source:NCBI gene;Acc:505756]
ENSBTAG00000000425	68.24311262	90.17920789	-0.40211	0.33451		60S ribosomal protein L17 [Source:UniProtKB/Swiss-Prot;Acc:Q3T025]
ENSBTAG00000000426	1.145434608	1.511945609	-0.40051	0.92805
ENSBTAG00000000428	391.8122419	384.6279728	0.026699	0.83824	BAK1	BCL2 antagonist/killer 1 [Source:VGNC Symbol;Acc:VGNC:26416]
ENSBTAG00000000429	2420.93161	2487.957007	-0.039399	0.77545	DGCR2	DiGeorge syndrome critical region gene 2 [Source:NCBI gene;Acc:767971]
ENSBTAG00000000431	303.7387997	313.7742018	-0.046896	0.95285	TRDC	T cell receptor delta constant [Source:HGNC Symbol;Acc:HGNC:12253]
ENSBTAG00000000432	297.5534011	259.1646606	0.19928	0.59509
ENSBTAG00000000434	229.0982316	123.5269413	0.89114	0.092669	CRYAB	crystallin alpha B [Source:VGNC Symbol;Acc:VGNC:27732]
ENSBTAG00000000435	358.5058911	326.2500104	0.13602	0.4573	TARBP2	TARBP2, RISC loading complex RNA binding subunit [Source:VGNC Symbol;Acc:VGNC:35602]
ENSBTAG00000000436	285.3207304	253.9274289	0.16817	0.38293	TNFAIP3	TNF alpha induced protein 3 [Source:VGNC Symbol;Acc:VGNC:36155]
ENSBTAG00000000437	0.941052887	0.242700036	1.9551	0.67597	FFAR4	free fatty acid receptor 4 [Source:VGNC Symbol;Acc:VGNC:28962]
ENSBTAG00000000438	0	0	NA	NA	GNRHR	gonadotropin releasing hormone receptor [Source:VGNC Symbol;Acc:VGNC:29482]
ENSBTAG00000000439	295.1450892	305.5101244	-0.049796	0.78109	SFSWAP	splicing factor SWAP [Source:VGNC Symbol;Acc:VGNC:34524]
ENSBTAG00000000440	44.21128287	38.92374581	0.18376	0.54603	HSPB2	heat shock protein family B (small) member 2 [Source:NCBI gene;Acc:508671]
ENSBTAG00000000441	11.76384049	11.27069582	0.061783	0.94065	SLC25A53	solute carrier family 25 member 53 [Source:VGNC Symbol;Acc:VGNC:34774]
ENSBTAG00000000442	91447.97289	90057.22647	0.022109	0.87697	RBP4	retinol binding protein 4 [Source:VGNC Symbol;Acc:VGNC:33815]
ENSBTAG00000000445	117.238722	133.5175646	-0.18758	0.3917	PDE6C	phosphodiesterase 6C [Source:VGNC Symbol;Acc:VGNC:32681]
ENSBTAG00000000446	1482.244706	1395.71848	0.086776	0.60723	ATP11A	ATPase phospholipid transporting 11A [Source:VGNC Symbol;Acc:VGNC:26274]
ENSBTAG00000000447	135.5968952	137.3240503	-0.01826	0.97989	FRA10AC1	FRA10A associated CGG repeat 1 [Source:VGNC Symbol;Acc:VGNC:52779]
ENSBTAG00000000448	2.827923619	4.241594221	-0.58486	0.63876	BDH1	3-hydroxybutyrate dehydrogenase 1 [Source:VGNC Symbol;Acc:VGNC:26457]
ENSBTAG00000000451	194.2821217	200.2410424	-0.043585	0.82064	TMEM126A	transmembrane protein 126A [Source:NCBI gene;Acc:529762]
ENSBTAG00000000454	124.5318127	114.6765887	0.11894	0.54584	TMEM106C	transmembrane protein 106C [Source:VGNC Symbol;Acc:VGNC:35946]
ENSBTAG00000000455	1433.39064	1413.600662	0.020057	0.90263	CREBZF	CREB/ATF bZIP transcription factor [Source:VGNC Symbol;Acc:VGNC:27701]
ENSBTAG00000000456	0	0	NA	NA	CPB1	carboxypeptidase B1 [Source:VGNC Symbol;Acc:VGNC:27645]
ENSBTAG00000000457	2.236510376	2.405775306	-0.10525	1	CCDC89	coiled-coil domain containing 89 [Source:VGNC Symbol;Acc:VGNC:26929]
ENSBTAG00000000458	340.1454503	335.4138828	0.020209	0.92863	DYNC1LI2	dynein cytoplasmic 1 light intermediate chain 2 [Source:VGNC Symbol;Acc:VGNC:28273]
ENSBTAG00000000459	397.8438331	395.469941	0.0086342	0.96515	POMGNT2	protein O-linked mannose N-acetylglucosaminyltransferase 2 (beta 1,4-) [Source:NCBI gene;Acc:497030]
ENSBTAG00000000460	105.2838813	80.22297538	0.3922	0.11978	SYTL2	synaptotagmin like 2 [Source:NCBI gene;Acc:614406]
ENSBTAG00000000462	221.6738961	248.269844	-0.16347	0.38231	CCDC102A	coiled-coil domain containing 102A [Source:VGNC Symbol;Acc:VGNC:26829]
ENSBTAG00000000469	1012.494856	1034.680666	-0.031271	0.87099	PPP2CA	protein phosphatase 2 catalytic subunit alpha [Source:VGNC Symbol;Acc:VGNC:33251]
ENSBTAG00000000470	0	0	NA	NA	IBSP	integrin binding sialoprotein [Source:VGNC Symbol;Acc:VGNC:30021]
ENSBTAG00000000472	79.34781381	77.56762373	0.032736	0.87597	ZNF570	zinc finger protein 570 [Source:VGNC Symbol;Acc:VGNC:50121]
ENSBTAG00000000473	357.4163215	371.4072969	-0.055397	0.76251	ATP10D	ATPase phospholipid transporting 10D (putative) [Source:NCBI gene;Acc:536495]
ENSBTAG00000000475	91.99288278	94.26400037	-0.035185	0.85699	IMMP1L	inner mitochondrial membrane peptidase subunit 1 [Source:VGNC Symbol;Acc:VGNC:30180]
ENSBTAG00000000476	135.9781875	150.3120113	-0.14459	0.50476	THPO	thrombopoietin [Source:VGNC Symbol;Acc:VGNC:35844]
ENSBTAG00000000477	13.95075698	13.77275177	0.018527	1	TLR5	toll like receptor 5 [Source:VGNC Symbol;Acc:VGNC:52835]
ENSBTAG00000000478	4.837094627	6.503314891	-0.42703	0.60032	LSMEM2	leucine rich single-pass membrane protein 2 [Source:VGNC Symbol;Acc:VGNC:31062]
ENSBTAG00000000480	915.5177929	872.7992534	0.068938	0.69604	IFRD2	interferon related developmental regulator 2 [Source:VGNC Symbol;Acc:VGNC:30063]
ENSBTAG00000000483	96.39094696	112.6683541	-0.22511	0.335	HYAL1	hyaluronoglucosaminidase 1 [Source:NCBI gene;Acc:515397]
ENSBTAG00000000484	272.891356	277.593622	-0.024648	0.9289	HYAL2	hyaluronoglucosaminidase 2 [Source:VGNC Symbol;Acc:VGNC:30011]
ENSBTAG00000000487	0	0	NA	NA
ENSBTAG00000000489	25.42352805	29.0424289	-0.192	0.60151	WDR54	WD repeat domain 54 [Source:VGNC Symbol;Acc:VGNC:36905]
ENSBTAG00000000490	68.66287954	66.75867793	0.040575	0.87844	RTKN	rhotekin [Source:VGNC Symbol;Acc:VGNC:34197]
ENSBTAG00000000492	605.1717399	577.2839533	0.068063	0.67434	ASNSD1	asparagine synthetase domain containing 1 [Source:VGNC Symbol;Acc:VGNC:26216]
ENSBTAG00000000494	41.48191216	29.45796438	0.49382	0.14639	PDE4D	phosphodiesterase 4D [Source:VGNC Symbol;Acc:VGNC:32677]
ENSBTAG00000000495	184.4595519	193.1229891	-0.066215	0.75469	HAVCR2	hepatitis A virus cellular receptor 2 [Source:NCBI gene;Acc:768047]
ENSBTAG00000000496	10.7980313	15.88285054	-0.5567	0.278	SLC12A8	solute carrier family 12 member 8 [Source:VGNC Symbol;Acc:VGNC:34671]
ENSBTAG00000000497	1540.973694	1557.454146	-0.015347	0.93658	AKR1A1	aldo-keto reductase family 1 member A1 [Source:VGNC Symbol;Acc:VGNC:25795]
ENSBTAG00000000500	58.50425657	45.00705536	0.37839	0.20908	PINX1	PIN2 (TERF1) interacting telomerase inhibitor 1 [Source:VGNC Symbol;Acc:VGNC:32905]
ENSBTAG00000000501	156.4798428	147.1274377	0.088911	0.68157	KLHL13	kelch like family member 13 [Source:VGNC Symbol;Acc:VGNC:30643]
ENSBTAG00000000502	0.701077943	0.485400072	0.5304	1	DAZL	deleted in azoospermia like [Source:VGNC Symbol;Acc:VGNC:53530]
ENSBTAG00000000504	230.9155048	238.706473	-0.047873	0.83413	GTF2B	general transcription factor IIB [Source:VGNC Symbol;Acc:VGNC:29693]
ENSBTAG00000000505	518.9085927	507.2819236	0.032693	0.81775	KYAT3	kynurenine aminotransferase 3 [Source:VGNC Symbol;Acc:VGNC:30758]
ENSBTAG00000000507	118.0970663	124.0050199	-0.070425	0.85377	NR4A1	nuclear receptor subfamily 4 group A member 1 [Source:VGNC Symbol;Acc:VGNC:32245]
ENSBTAG00000000510	395.1236922	436.8453659	-0.14482	0.39767	ATG101	autophagy related 101 [Source:VGNC Symbol;Acc:VGNC:26249]
ENSBTAG00000000511	81.15981568	77.09040067	0.074214	0.75092	CNST	consortin, connexin sorting protein [Source:VGNC Symbol;Acc:VGNC:27532]
ENSBTAG00000000512	27.93487112	27.48917825	0.023203	1	SNTA1	syntrophin alpha 1 [Source:VGNC Symbol;Acc:VGNC:35083]
ENSBTAG00000000516	0.745984297	0.277407381	1.4271	0.83209	OTOR	otoraplin [Source:VGNC Symbol;Acc:VGNC:50240]
ENSBTAG00000000517	56.54229758	52.22336299	0.11464	0.69121	ANKRD29	ankyrin repeat domain 29 [Source:VGNC Symbol;Acc:VGNC:25921]
ENSBTAG00000000518	0	0	NA	NA
ENSBTAG00000000520	4.175860019	2.67330057	0.64345	0.53895	ATP2B3	ATPase plasma membrane Ca2+ transporting 3 [Source:VGNC Symbol;Acc:VGNC:26295]
ENSBTAG00000000521	92.95156207	82.95246801	0.16419	0.51402	PLEKHA8	pleckstrin homology domain containing A8 [Source:VGNC Symbol;Acc:VGNC:53664]
ENSBTAG00000000522	273521.0214	299487.2878	-0.13084	0.3609	AHSG	alpha 2-HS glycoprotein [Source:VGNC Symbol;Acc:VGNC:25756]
ENSBTAG00000000524	466.7308662	369.6568364	0.3364	0.060143	CSTB	cystatin B (stefin B) [Source:NCBI gene;Acc:512805]
ENSBTAG00000000526	683.2297477	765.8578296	-0.16471	0.32929	TOPBP1	DNA topoisomerase II binding protein 1 [Source:VGNC Symbol;Acc:VGNC:49585]
ENSBTAG00000000527	793.0741956	880.1477049	-0.15029	0.36388	ZFAND3	zinc finger AN1-type containing 3 [Source:VGNC Symbol;Acc:VGNC:37151]
ENSBTAG00000000528	292.9868346	317.0279338	-0.11377	0.48178	MANBAL	mannosidase beta like [Source:VGNC Symbol;Acc:VGNC:31168]
ENSBTAG00000000529	199.797237	214.3747727	-0.1016	0.62661	BTBD9	BTB domain containing 9 [Source:VGNC Symbol;Acc:VGNC:54397]
ENSBTAG00000000531	0.455112312	0.242700036	0.90705	1
ENSBTAG00000000532	49.85394096	64.23908989	-0.36574	0.16021	EXO5	exonuclease 5 [Source:NCBI gene;Acc:538883]
ENSBTAG00000000533	22.69824491	17.36556544	0.38635	0.38547	ZNF684	exonuclease 5 [Source:NCBI gene;Acc:538883]
ENSBTAG00000000534	0.924085927	1.603637902	-0.79525	0.79363	PNOC	prepronociceptin [Source:VGNC Symbol;Acc:VGNC:33089]
ENSBTAG00000000535	1.674618396	2.959316256	-0.82143	0.60197	PCNX2	pecanex homolog 2 [Source:VGNC Symbol;Acc:VGNC:32639]
ENSBTAG00000000536	303.1452628	319.9195108	-0.0777	0.65565	ZNF395	zinc finger protein 395 [Source:VGNC Symbol;Acc:VGNC:37266]
ENSBTAG00000000539	366.4545366	387.0225308	-0.078783	0.64691	LRRC28	leucine rich repeat containing 28 [Source:VGNC Symbol;Acc:VGNC:31007]
ENSBTAG00000000540	15.82066075	13.06867572	0.2757	0.59186	RNF112	ring finger protein 112 [Source:VGNC Symbol;Acc:VGNC:34011]
ENSBTAG00000000541	0	0.554814762	#NAME?	0.706	NKX2-1	NK2 homeobox 1 [Source:VGNC Symbol;Acc:VGNC:49980]
ENSBTAG00000000542	250.4222219	257.3483228	-0.03936	0.85549	CFAP36	cilia and flagella associated protein 36 [Source:VGNC Symbol;Acc:VGNC:27242]
ENSBTAG00000000545	1225.947419	1295.48789	-0.079598	0.60755	PPP4R3B	protein phosphatase 4 regulatory subunit 3B [Source:NCBI gene;Acc:516489]
ENSBTAG00000000546	788.4468418	806.6116792	-0.032861	0.81233	TOB1	transducer of ERBB2, 1 [Source:VGNC Symbol;Acc:VGNC:36212]
ENSBTAG00000000548	232.1089411	229.2893178	0.017633	0.95085	KLHDC10	kelch domain containing 10 [Source:VGNC Symbol;Acc:VGNC:30634]
ENSBTAG00000000550	2849.745484	2901.501301	-0.025967	0.83877	ATP5F1D	ATP synthase F1 subunit delta [Source:VGNC Symbol;Acc:VGNC:26302]
ENSBTAG00000000551	151.2818044	154.5010446	-0.030378	0.91558	SMNDC1	survival motor neuron domain containing 1 [Source:VGNC Symbol;Acc:VGNC:35024]
ENSBTAG00000000552	1.351258844	0.276770475	2.2875	0.43224	DISP2	dispatched RND transporter family member 2 [Source:VGNC Symbol;Acc:VGNC:28075]
ENSBTAG00000000555	2961.234569	3256.339633	-0.13705	0.35988	ACO1	aconitase 1 [Source:VGNC Symbol;Acc:VGNC:25545]
ENSBTAG00000000558	0	0	NA	NA	NEUROD6	neuronal differentiation 6 [Source:VGNC Symbol;Acc:VGNC:32020]
ENSBTAG00000000559	1142.7792	1199.904547	-0.070373	0.8135	PLTP	phospholipid transfer protein [Source:VGNC Symbol;Acc:VGNC:33055]
ENSBTAG00000000560	16.20270669	25.74249986	-0.66792	0.23882
ENSBTAG00000000561	425.4525685	408.4285405	0.058915	0.8063	OCLN	occludin [Source:VGNC Symbol;Acc:VGNC:32397]
ENSBTAG00000000562	1010.87549	1025.533422	-0.020769	0.93222	TOMM20	translocase of outer mitochondrial membrane 20 [Source:NCBI gene;Acc:781575]
ENSBTAG00000000563	690.6764687	646.5574468	0.095232	0.58203	MYD88	myeloid differentiation primary response 88 [Source:VGNC Symbol;Acc:VGNC:31789]
ENSBTAG00000000564	0.745984297	0.743878644	0.004078	1	NSG2	neuronal vesicle trafficking associated 2 [Source:NCBI gene;Acc:613901]
ENSBTAG00000000565	341.1814369	374.4551054	-0.13425	0.4754	RFX7	regulatory factor X7 [Source:VGNC Symbol;Acc:VGNC:33899]
ENSBTAG00000000566	72.344954	59.15107305	0.29049	0.25963	CCDC14	Bos taurus coiled-coil domain containing 14 (CCDC14), transcript variant 2, mRNA. [Source:RefSeq mRNA;Acc:NM_001101298]
ENSBTAG00000000567	0	0	NA	NA
ENSBTAG00000000568	2.36039252	3.670398273	-0.63691	0.62828	CCDC154	coiled-coil domain containing 154 [Source:VGNC Symbol;Acc:VGNC:26859]
ENSBTAG00000000569	598.7180015	498.0423383	0.26561	0.24116	HES1	hes family bHLH transcription factor 1 [Source:VGNC Symbol;Acc:VGNC:29818]
ENSBTAG00000000570	4.835570839	8.854198834	-0.87268	0.28899	RET	ret proto-oncogene [Source:VGNC Symbol;Acc:VGNC:33876]
ENSBTAG00000000571	400.9448155	431.9169387	-0.10735	0.54369	ARHGAP27	Rho GTPase activating protein 27 [Source:VGNC Symbol;Acc:VGNC:26085]
ENSBTAG00000000573	0	0	NA	NA
ENSBTAG00000000574	0	0	NA	NA	OR10Z1	olfactory receptor, family 10, subfamily Z, member 1 [Source:NCBI gene;Acc:514553]
ENSBTAG00000000575	1472.464811	1789.150432	-0.28104	0.56885	TNC	tenascin C [Source:VGNC Symbol;Acc:VGNC:36152]
ENSBTAG00000000576	2.998154633	4.728905012	-0.65743	0.57327	ADGRG2	adhesion G protein-coupled receptor G2 [Source:VGNC Symbol;Acc:VGNC:25666]
ENSBTAG00000000578	873.453915	830.1800647	0.073307	0.63597	ABHD16A	abhydrolase domain containing 16A [Source:VGNC Symbol;Acc:VGNC:25495]
ENSBTAG00000000579	810.1843788	865.6142869	-0.095474	0.54598	NIPBL	NIPBL, cohesin loading factor [Source:VGNC Symbol;Acc:VGNC:32085]
ENSBTAG00000000580	2.039999271	0.247959548	3.0404	0.2563	LY6G6F	lymphocyte antigen 6 family member G6F [Source:NCBI gene;Acc:539920]
ENSBTAG00000000581	588.739151	587.5736043	0.002859	0.98293	DOCK10	dedicator of cytokinesis 10 [Source:VGNC Symbol;Acc:VGNC:28155]
ENSBTAG00000000582	0.682668467	1.108355712	-0.69916	0.94453	LY6G6E	lymphocyte antigen 6 complex, locus G6E [Source:NCBI gene;Acc:512743]
ENSBTAG00000000584	0.942495402	0.495919096	0.92638	0.87898		alpha-1,3-mannosyl-glycoprotein 4-beta-N-acetylglucosaminyltransferase C [Source:NCBI gene;Acc:790004]
ENSBTAG00000000585	1.374433279	1.3864	-0.012507	1	LY6G6C	lymphocyte antigen 6 family member G6C [Source:VGNC Symbol;Acc:VGNC:31090]
ENSBTAG00000000586	126.9982198	108.0526492	0.23307	0.2905
ENSBTAG00000000588	12.09803696	5.353718509	1.1762	0.07977	CHODL	chondrolectin [Source:VGNC Symbol;Acc:VGNC:27308]
ENSBTAG00000000589	20.96961998	12.06444205	0.79754	0.085243	CACNG4	calcium voltage-gated channel auxiliary subunit gamma 4 [Source:VGNC Symbol;Acc:VGNC:26689]
ENSBTAG00000000590	340.4430878	354.2939693	-0.057533	0.79783	POLE	DNA polymerase epsilon, catalytic subunit [Source:VGNC Symbol;Acc:VGNC:33118]
ENSBTAG00000000593	3.947078135	3.38773138	0.22047	0.87244	ST8SIA1	ST8 alpha-N-acetyl-neuraminide alpha-2,8-sialyltransferase 1 [Source:VGNC Symbol;Acc:VGNC:49964]
ENSBTAG00000000595	3.130993768	2.158452664	0.53662	0.70581	FBN3	fibrillin 3 [Source:VGNC Symbol;Acc:VGNC:28886]
ENSBTAG00000000597	0.468973615	0	Inf	0.77534	TMPRSS15	transmembrane serine protease 15 [Source:VGNC Symbol;Acc:VGNC:36139]
ENSBTAG00000000598	2185.327083	2176.657535	0.0057348	0.98177	CST3	cystatin C [Source:NCBI gene;Acc:281102]
ENSBTAG00000000599	1972.202448	2036.779338	-0.046482	0.7626	CCNI	cyclin I [Source:VGNC Symbol;Acc:VGNC:26971]
ENSBTAG00000000601	39.02554463	36.52612891	0.09549	0.82293	COL11A2	collagen type XI alpha 2 chain [Source:VGNC Symbol;Acc:VGNC:27554]
ENSBTAG00000000602	631.8718474	624.2495948	0.017509	0.97591	RXRB	retinoid X receptor beta [Source:VGNC Symbol;Acc:VGNC:34231]
ENSBTAG00000000603	368.2914352	371.7336818	-0.013422	0.88711	JAM2	junctional adhesion molecule 2 [Source:VGNC Symbol;Acc:VGNC:50011]
ENSBTAG00000000604	1685.638243	693.9775665	1.2803	0.10298	GPNMB	glycoprotein nmb [Source:VGNC Symbol;Acc:VGNC:29541]
ENSBTAG00000000605	485.6090006	468.6016421	0.051433	0.74779	ATP5PF	ATP synthase peripheral stalk subunit F6 [Source:VGNC Symbol;Acc:VGNC:26304]
ENSBTAG00000000606	0	0	NA	NA	SYT10	synaptotagmin 10 [Source:VGNC Symbol;Acc:VGNC:35536]
ENSBTAG00000000607	350.9941252	341.2165596	0.040759	0.8285	ABCF2	ATP binding cassette subfamily F member 2 [Source:VGNC Symbol;Acc:VGNC:25481]
ENSBTAG00000000608	438.4092387	463.7273316	-0.080999	0.63095	PRCC	papillary renal cell carcinoma (translocation-associated) [Source:NCBI gene;Acc:507189]
ENSBTAG00000000609	9.913866138	18.37483736	-0.89021	0.085027
ENSBTAG00000000611	0	0.276770475	#NAME?	0.98379	C25H16orf90	chromosome 25 open reading frame, human C16orf90 [Source:NCBI gene;Acc:767879]
ENSBTAG00000000613	809.6533454	822.1595352	-0.022114	0.85138	ELAVL1	ELAV like RNA binding protein 1 [Source:VGNC Symbol;Acc:VGNC:28424]
ENSBTAG00000000616	21.52901393	28.2336938	-0.39114	0.26576	GPR161	G protein-coupled receptor 161 [Source:VGNC Symbol;Acc:VGNC:29566]
ENSBTAG00000000617	0	0	NA	NA
ENSBTAG00000000619	0	0	NA	NA	KRT74	keratin 74 [Source:VGNC Symbol;Acc:VGNC:30738]
ENSBTAG00000000620	1.838641935	1.263349155	0.54139	0.83396	MCMDC2	minichromosome maintenance domain containing 2 [Source:VGNC Symbol;Acc:VGNC:31317]
ENSBTAG00000000621	353.4406803	293.0649442	0.27025	0.56291	CATSPERG	cation channel sperm associated auxiliary subunit gamma [Source:VGNC Symbol;Acc:VGNC:26798]
ENSBTAG00000000622	3265.993929	3108.306025	0.071394	0.6464	RPS17	ribosomal protein S17 [Source:VGNC Symbol;Acc:VGNC:49958]
ENSBTAG00000000623	44.63749845	28.80693462	0.63184	0.44156
ENSBTAG00000000625	278.1555422	268.4535502	0.051219	0.83006	SMAD6	SMAD family member 6 [Source:VGNC Symbol;Acc:VGNC:34979]
ENSBTAG00000000626	0.972097937	0.495919096	0.971	0.87731	STK32A	serine/threonine kinase 32A [Source:VGNC Symbol;Acc:VGNC:35394]
ENSBTAG00000000628	5.482289943	3.44997584	0.66819	0.48261
ENSBTAG00000000629	39.52140737	53.76595022	-0.44406	0.19589	MMS22L	MMS22 like, DNA repair protein [Source:VGNC Symbol;Acc:VGNC:31535]
ENSBTAG00000000630	768.301575	797.6872253	-0.05415	0.74101	LSM14A	LSM14A, mRNA processing body assembly factor [Source:VGNC Symbol;Acc:VGNC:31053]
ENSBTAG00000000632	55.78257982	80.79904209	-0.53452	0.043998	RAD54B	RAD54 homolog B [Source:NCBI gene;Acc:533414]
ENSBTAG00000000634	28.94123209	33.96561154	-0.23095	0.56774	MLPH	Bos taurus melanophilin (MLPH), mRNA. [Source:RefSeq mRNA;Acc:NM_001081597]
ENSBTAG00000000638	98.65240967	95.90760614	0.040709	0.96873	CDT1	chromatin licensing and DNA replication factor 1 [Source:VGNC Symbol;Acc:VGNC:27158]
ENSBTAG00000000639	1566.153807	1618.666945	-0.04758	0.76266	APRT	adenine phosphoribosyltransferase [Source:VGNC Symbol;Acc:VGNC:26042]
ENSBTAG00000000640	599.78508	596.9160361	0.0069176	0.98428	SELENOS	selenoprotein S [Source:NCBI gene;Acc:512276]
ENSBTAG00000000641	54.76776119	43.73253167	0.32462	0.27266	SKAP1	src kinase associated phosphoprotein 1 [Source:VGNC Symbol;Acc:VGNC:54484]
ENSBTAG00000000642	1420.923179	1398.931773	0.022503	0.891	INTS1	integrator complex subunit 1 [Source:VGNC Symbol;Acc:VGNC:30223]
ENSBTAG00000000644	0	0	NA	NA	S100A5	S100 calcium binding protein A5 [Source:VGNC Symbol;Acc:VGNC:34245]
ENSBTAG00000000646	329.9375198	355.3768054	-0.10716	0.53835	ANAPC4	anaphase promoting complex subunit 4 [Source:VGNC Symbol;Acc:VGNC:25884]
ENSBTAG00000000647	1953.405746	2033.356827	-0.057872	0.70687	SELENOO	selenoprotein O [Source:NCBI gene;Acc:790464]
ENSBTAG00000000648	326.580392	328.8718667	-0.010087	0.99984	ADAMTS5	ADAM metallopeptidase with thrombospondin type 1 motif 5 [Source:VGNC Symbol;Acc:VGNC:50085]
ENSBTAG00000000650	607.3940391	592.5902513	0.035598	0.87077	TUBGCP6	tubulin gamma complex associated protein 6 [Source:VGNC Symbol;Acc:VGNC:36516]
ENSBTAG00000000653	324.6742949	317.2926083	0.033179	0.88627	PPP1R16B	protein phosphatase 1 regulatory subunit 16B [Source:VGNC Symbol;Acc:VGNC:33231]
ENSBTAG00000000654	37.36938105	60.82690612	-0.70285	0.24774	ARMC4	armadillo repeat containing 4 [Source:VGNC Symbol;Acc:VGNC:26158]
ENSBTAG00000000655	26.66713624	32.61289645	-0.29038	0.42005
ENSBTAG00000000656	215.2972065	219.5587018	-0.028277	0.90324	NFATC1	nuclear factor of activated T cells 1 [Source:VGNC Symbol;Acc:VGNC:32030]
ENSBTAG00000000658	192.480986	192.2549671	0.0016951	0.99368	WDR97	WD repeat domain 97 [Source:VGNC Symbol;Acc:VGNC:53884]
ENSBTAG00000000660	25.93341202	56.9911077	-1.1359	0.30604	FAM83D	family with sequence similarity 83 member D [Source:VGNC Symbol;Acc:VGNC:28835]
ENSBTAG00000000662	637.1940081	649.7465547	-0.028144	0.87225	TCF20	transcription factor 20 [Source:VGNC Symbol;Acc:VGNC:35689]
ENSBTAG00000000664	104.6392438	78.19323256	0.42031	0.54002	SLC22A15	solute carrier family 22 member 15 [Source:VGNC Symbol;Acc:VGNC:34723]
ENSBTAG00000000665	0	0.762807454	#NAME?	0.51064	HCRT	hypocretin neuropeptide precursor [Source:VGNC Symbol;Acc:VGNC:29780]
ENSBTAG00000000666	557.7436208	492.8541529	0.17844	0.27774	GHDC	GH3 domain containing [Source:VGNC Symbol;Acc:VGNC:29347]
ENSBTAG00000000667	25.46345649	27.94062512	-0.13394	0.73888	APOL3	apolipoprotein L, 3 [Source:NCBI gene;Acc:512905]
ENSBTAG00000000668	128.3883775	124.7455272	0.041527	0.83415	SLC22A5	solute carrier family 22 member 5 [Source:VGNC Symbol;Acc:VGNC:34730]
ENSBTAG00000000670	146.1204433	131.4296729	0.15287	0.52279	RRP9	ribosomal RNA processing 9, U3 small nucleolar RNA binding protein [Source:VGNC Symbol;Acc:VGNC:34172]
ENSBTAG00000000671	144.0051559	125.0641665	0.20345	0.38071	PARP3	poly(ADP-ribose) polymerase family member 3 [Source:HGNC Symbol;Acc:HGNC:273]
ENSBTAG00000000672	146.3992204	127.3155341	0.2015	0.32707	OTULINL	OTU deubiquitinase with linear linkage specificity like [Source:VGNC Symbol;Acc:VGNC:28712]
ENSBTAG00000000675	461.5295406	394.8324339	0.22518	0.21315	PGS1	phosphatidylglycerophosphate synthase 1 [Source:VGNC Symbol;Acc:VGNC:32803]
ENSBTAG00000000676	335.4447439	381.776733	-0.18665	0.305	DOPEY1	dopey family member 1 [Source:VGNC Symbol;Acc:VGNC:28172]
ENSBTAG00000000678	4339.670179	4323.601412	0.0053519	0.99337	CSDE1	cold shock domain containing E1 [Source:VGNC Symbol;Acc:VGNC:27751]
ENSBTAG00000000679	104.5567232	138.9759825	-0.41055	0.26438	PGM3	phosphoglucomutase 3 [Source:VGNC Symbol;Acc:VGNC:32796]
ENSBTAG00000000682	271.2539657	298.6950233	-0.13903	0.45216		Rap guanine nucleotide exchange factor 6 [Source:NCBI gene;Acc:789597]
ENSBTAG00000000683	744.8885672	804.5013338	-0.11107	0.50176	WDR37	WD repeat domain 37 [Source:VGNC Symbol;Acc:VGNC:36895]
ENSBTAG00000000684	1817.028615	1532.261109	0.24592	0.10629	ARHGEF10L	Rho guanine nucleotide exchange factor 10 like [Source:VGNC Symbol;Acc:VGNC:26105]
ENSBTAG00000000686	54.85274318	62.79597907	-0.19511	0.43392	NANP	N-acetylneuraminic acid phosphatase [Source:VGNC Symbol;Acc:VGNC:31877]
ENSBTAG00000000687	218.7125411	229.7721517	-0.071168	0.74752	POC1B	POC1 centriolar protein B [Source:VGNC Symbol;Acc:VGNC:50158]
ENSBTAG00000000688	0	0	NA	NA
ENSBTAG00000000690	0	0.247959548	#NAME?	0.98379	THEM5	thioesterase superfamily member 5 [Source:VGNC Symbol;Acc:VGNC:50123]
ENSBTAG00000000693	680.7324904	737.4156437	-0.11539	0.46565	UBE2R2	ubiquitin conjugating enzyme E2 R2 [Source:VGNC Symbol;Acc:VGNC:36594]
ENSBTAG00000000694	1178.900396	1068.070533	0.14243	0.36527	TAF10	TATA-box binding protein associated factor 10 [Source:VGNC Symbol;Acc:VGNC:35567]
ENSBTAG00000000695	513.6589734	655.7927726	-0.35243	0.028686	UBAP2	ubiquitin associated protein 2 [Source:VGNC Symbol;Acc:VGNC:36572]
ENSBTAG00000000696	1226.919663	1190.343415	0.043663	0.76802	ILK	integrin linked kinase [Source:VGNC Symbol;Acc:VGNC:30177]
ENSBTAG00000000697	103.6946578	98.77955041	0.070057	0.8035	RRP8	ribosomal RNA processing 8 [Source:VGNC Symbol;Acc:VGNC:34171]
ENSBTAG00000000698	2.380461298	2.066123465	0.20431	0.98613	MYO18B	myosin XVIIIB [Source:VGNC Symbol;Acc:VGNC:31814]
ENSBTAG00000000699	20.43445318	26.05465299	-0.35054	0.3846
ENSBTAG00000000700	370.9291971	383.1409906	-0.046732	0.75586	PARVA	parvin alpha [Source:VGNC Symbol;Acc:VGNC:32589]
ENSBTAG00000000703	1.420782149	3.076890467	-1.1148	0.42809	ST6GAL2	ST6 beta-galactoside alpha-2,6-sialyltransferase 2 [Source:VGNC Symbol;Acc:VGNC:35338]
ENSBTAG00000000704	2672.645157	2861.720663	-0.098615	0.49432	GUSB	glucuronidase beta [Source:NCBI gene;Acc:515687]
ENSBTAG00000000705	951.6072905	959.6740899	-0.012178	0.95331	COX7A2L	cytochrome c oxidase subunit 7A2 like [Source:VGNC Symbol;Acc:VGNC:27640]
ENSBTAG00000000706	986.6430446	982.9023823	0.0054801	0.94982	ADAMTS1	ADAM metallopeptidase with thrombospondin type 1 motif 1 [Source:VGNC Symbol;Acc:VGNC:25614]
ENSBTAG00000000707	9.585737788	4.246853732	1.1745	0.098411	WISP1	WNT1 inducible signaling pathway protein 1 [Source:VGNC Symbol;Acc:VGNC:36944]
ENSBTAG00000000710	412.6934348	404.4587284	0.029078	0.90804	PIP5K1C	phosphatidylinositol-4-phosphate 5-kinase type 1 gamma [Source:VGNC Symbol;Acc:VGNC:32912]
ENSBTAG00000000711	261.8726546	235.9797898	0.1502	0.43711	NDRG1	N-myc downstream regulated 1 [Source:VGNC Symbol;Acc:VGNC:53868]
ENSBTAG00000000712	590.6950028	600.0952441	-0.022778	0.89883	FBXW2	F-box and WD repeat domain containing 2 [Source:VGNC Symbol;Acc:VGNC:28923]
ENSBTAG00000000713	1601.479325	1603.858065	-0.0021413	0.91626	AGFG2	ArfGAP with FG repeats 2 [Source:VGNC Symbol;Acc:VGNC:25726]
ENSBTAG00000000715	161.3615873	137.9085658	0.22659	0.53323		GTPase IMAP family member 5 [Source:NCBI gene;Acc:530077]
ENSBTAG00000000717	700.5276066	688.1299799	0.025761	0.85371	PLPP2	phospholipid phosphatase 2 [Source:VGNC Symbol;Acc:VGNC:33045]
ENSBTAG00000000718	2.927049459	4.185883085	-0.51608	0.63849	TMPRSS9	transmembrane serine protease 9 [Source:VGNC Symbol;Acc:VGNC:36145]
ENSBTAG00000000719	1.052597515	0.767430059	0.45585	1
ENSBTAG00000000720	3.993210218	6.905432458	-0.79018	0.33791	CTSL	cathepsin L [Source:NCBI gene;Acc:515200]
ENSBTAG00000000721	220.3361176	220.1985783	0.00090085	1	GPATCH1	G-patch domain containing 1 [Source:VGNC Symbol;Acc:VGNC:29514]
ENSBTAG00000000725	171.1791477	188.0257613	-0.13542	0.48992	USP42	ubiquitin specific peptidase 42 [Source:VGNC Symbol;Acc:VGNC:50065]
ENSBTAG00000000726	0	0	NA	NA	OR1J1	olfactory receptor, family 1, subfamily J, member 1 [Source:NCBI gene;Acc:514505]
ENSBTAG00000000727	200.7363856	235.9210932	-0.233	0.22055	RNF169	ring finger protein 169 [Source:VGNC Symbol;Acc:VGNC:34034]
ENSBTAG00000000728	6.27664623	2.333011823	1.4278	0.13218	ZNF597	zinc finger protein 597 [Source:HGNC Symbol;Acc:HGNC:26573]
ENSBTAG00000000730	0	0	NA	NA	GCG	glucagon [Source:VGNC Symbol;Acc:VGNC:29284]
ENSBTAG00000000731	0	0.773326477	#NAME?	0.50835	WFIKKN2	WAP, follistatin/kazal, immunoglobulin, kunitz and netrin domain containing 2 [Source:NCBI gene;Acc:531979]
ENSBTAG00000000735	57.13725005	42.09986158	0.44062	0.12858	BCL2A1	BCL2 related protein A1 [Source:NCBI gene;Acc:282151]
ENSBTAG00000000736	17.1811553	14.4844707	0.24632	0.60355	LRP8	LDL receptor related protein 8 [Source:VGNC Symbol;Acc:VGNC:30994]
ENSBTAG00000000737	70.66144837	74.80263796	-0.082166	0.7976	DMXL2	Dmx like 2 [Source:HGNC Symbol;Acc:HGNC:2938]
ENSBTAG00000000738	222.1500563	239.2309583	-0.10687	0.56231	DAPK1	death associated protein kinase 1 [Source:VGNC Symbol;Acc:VGNC:27877]
ENSBTAG00000000742	723.5792013	727.6216033	-0.0080374	0.92874	AMOTL2	angiomotin like 2 [Source:VGNC Symbol;Acc:VGNC:25872]
ENSBTAG00000000743	0.936504715	0.490659584	0.93256	0.87963	MBOAT4	membrane bound O-acyltransferase domain containing 4 [Source:VGNC Symbol;Acc:VGNC:31288]
ENSBTAG00000000744	213.1968345	200.1901524	0.090815	0.62106	DCTN6	dynactin subunit 6 [Source:VGNC Symbol;Acc:VGNC:27933]
ENSBTAG00000000745	237.4184928	379.2038462	-0.67554	0.0097852	AQP1	aquaporin 1 (Colton blood group) [Source:NCBI gene;Acc:282653]
ENSBTAG00000000746	1074.631893	1272.487156	-0.24381	0.12391	KAT2B	lysine acetyltransferase 2B [Source:VGNC Symbol;Acc:VGNC:30399]
ENSBTAG00000000748	202.030892	219.2062084	-0.11771	0.53339	GAR1	GAR1 ribonucleoprotein [Source:VGNC Symbol;Acc:VGNC:29251]
ENSBTAG00000000749	0	0	NA	NA	LMNTD1	lamin tail domain containing 1 [Source:VGNC Symbol;Acc:VGNC:30932]
ENSBTAG00000000750	183.349552	191.5122837	-0.06284	0.75778	MSL2	MSL complex subunit 2 [Source:VGNC Symbol;Acc:VGNC:31699]
ENSBTAG00000000751	2.519867886	3.427698237	-0.44389	0.80234	RRH	retinal pigment epithelium-derived rhodopsin homolog [Source:VGNC Symbol;Acc:VGNC:34163]
ENSBTAG00000000752	19.77618103	24.56733409	-0.31298	0.45046	SGO1	shugoshin 1 [Source:VGNC Symbol;Acc:VGNC:34545]
ENSBTAG00000000753	310.690254	321.7256861	-0.050354	0.73938	PIAS4	protein inhibitor of activated STAT 4 [Source:VGNC Symbol;Acc:VGNC:32858]
ENSBTAG00000000754	3664.07732	3819.526493	-0.059944	0.74852	PPP2R5A	protein phosphatase 2 regulatory subunit B'alpha [Source:VGNC Symbol;Acc:VGNC:33260]
ENSBTAG00000000755	10.44781872	8.10213167	0.36683	0.58139	ZFR2	zinc finger RNA binding protein 2 [Source:VGNC Symbol;Acc:VGNC:37172]
ENSBTAG00000000758	90.55282157	85.65194477	0.080274	0.77229	TMEM206	transmembrane protein 206 [Source:VGNC Symbol;Acc:VGNC:36028]
ENSBTAG00000000759	617.4623539	557.7011381	0.14686	0.37255	NENF	neudesin neurotrophic factor [Source:VGNC Symbol;Acc:VGNC:32006]
ENSBTAG00000000763	0	0	NA	NA		olfactory receptor 51G2 [Source:NCBI gene;Acc:508595]
ENSBTAG00000000764	395.2898996	330.1762836	0.25967	0.14763	GIPC1	GIPC PDZ domain containing family member 1 [Source:VGNC Symbol;Acc:VGNC:29365]
ENSBTAG00000000765	0	0	NA	NA	PNLIPRP2	pancreatic lipase related protein 2 (gene/pseudogene) [Source:HGNC Symbol;Acc:HGNC:9157]
ENSBTAG00000000767	112.3998392	114.773682	-0.030152	0.91095	DCP2	decapping mRNA 2 [Source:VGNC Symbol;Acc:VGNC:27921]
ENSBTAG00000000770	35.229172	41.65275751	-0.24164	0.44716	PGM2L1	phosphoglucomutase 2 like 1 [Source:VGNC Symbol;Acc:VGNC:32795]
ENSBTAG00000000771	548.7380439	582.027827	-0.084971	0.59306	DNAJB6	DnaJ heat shock protein family (Hsp40) member B6 [Source:VGNC Symbol;Acc:VGNC:53635]
ENSBTAG00000000772	0.241417459	0.277407381	-0.20048	1
ENSBTAG00000000773	160.0973681	145.837042	0.13459	0.54525	TTC9C	tetratricopeptide repeat domain 9C [Source:NCBI gene;Acc:786577]
ENSBTAG00000000776	0.724252378	1.224019204	-0.75706	0.78823
ENSBTAG00000000778	4859.804635	4689.668531	0.051412	0.71963	HSP90AB1	heat shock protein 90 alpha family class B member 1 [Source:NCBI gene;Acc:767874]
ENSBTAG00000000781	151.3525276	141.7918576	0.094138	0.66905	HIP1	huntingtin interacting protein 1 [Source:VGNC Symbol;Acc:VGNC:29857]
ENSBTAG00000000782	2725.575863	2982.623203	-0.13002	0.38441	KDR	kinase insert domain receptor [Source:VGNC Symbol;Acc:VGNC:30535]
ENSBTAG00000000783	15.72564567	11.84631586	0.40868	0.44464	TGFA	transforming growth factor alpha [Source:HGNC Symbol;Acc:HGNC:11765]
ENSBTAG00000000784	315.3873346	320.6619984	-0.023929	0.89738	MTERF4	mitochondrial transcription termination factor 4 [Source:NCBI gene;Acc:512153]
ENSBTAG00000000785	142.3157974	132.3308058	0.10495	0.69231	PASK	PAS domain containing serine/threonine kinase [Source:HGNC Symbol;Acc:HGNC:17270]
ENSBTAG00000000786	1423.157392	1227.885506	0.21292	0.15568	NQO2	N-ribosyldihydronicotinamide:quinone reductase 2 [Source:VGNC Symbol;Acc:VGNC:32225]
ENSBTAG00000000789	374.7990802	351.367284	0.093138	0.57483	PPP1R7	protein phosphatase 1 regulatory subunit 7 [Source:VGNC Symbol;Acc:VGNC:52808]
ENSBTAG00000000791	1.84651255	0.772689571	1.2568	0.55525	CALY	calcyon neuron specific vesicular protein [Source:VGNC Symbol;Acc:VGNC:26718]
ENSBTAG00000000792	0.490705534	0.767430059	-0.64518	0.95387	AJAP1	adherens junctions associated protein 1 [Source:VGNC Symbol;Acc:VGNC:25768]
ENSBTAG00000000793	42.53216147	27.57901683	0.62498	0.1487	LAMC2	laminin subunit gamma 2 [Source:VGNC Symbol;Acc:VGNC:30774]
ENSBTAG00000000795	137.3165398	241.1831959	-0.81262	2.91E-05	NMNAT2	nicotinamide nucleotide adenylyltransferase 2 [Source:VGNC Symbol;Acc:VGNC:32133]
ENSBTAG00000000797	1040.97323	1050.523967	-0.013176	0.9467	MRPL9	mitochondrial ribosomal protein L9 [Source:VGNC Symbol;Acc:VGNC:31653]
ENSBTAG00000000799	67.82495477	65.62076003	0.047664	0.88997	ICA1	islet cell autoantigen 1 [Source:VGNC Symbol;Acc:VGNC:30023]
ENSBTAG00000000801	200.892239	217.1964144	-0.11258	0.51273	ZNF583	zinc finger protein 583 [Source:VGNC Symbol;Acc:VGNC:37307]
ENSBTAG00000000802	900.5296776	920.5626439	-0.031742	0.93469	LYVE1	lymphatic vessel endothelial hyaluronan receptor 1 [Source:VGNC Symbol;Acc:VGNC:31116]
ENSBTAG00000000803	67.00380355	85.39494267	-0.34991	0.16389	ZNF667	zinc finger protein 667 [Source:VGNC Symbol;Acc:VGNC:37325]
ENSBTAG00000000804	287.339407	291.882356	-0.022631	0.90441	MOB3B	MOB kinase activator 3B [Source:VGNC Symbol;Acc:VGNC:31545]
ENSBTAG00000000805	0	0	NA	NA	IQCF1	IQ motif containing F1 [Source:VGNC Symbol;Acc:VGNC:30254]
ENSBTAG00000000806	779.3747306	817.5628317	-0.069012	0.74927	ATAD1	ATPase family, AAA domain containing 1 [Source:VGNC Symbol;Acc:VGNC:26232]
ENSBTAG00000000807	150.4492758	129.9367494	0.21147	0.31299	TMED3	transmembrane p24 trafficking protein 3 [Source:VGNC Symbol;Acc:VGNC:35936]
ENSBTAG00000000808	443.6482752	431.0913664	0.041423	0.79137	COX14	COX14, cytochrome c oxidase assembly factor [Source:VGNC Symbol;Acc:VGNC:27628]
ENSBTAG00000000809	0	0	NA	NA	IRX1	iroquois homeobox 1 [Source:VGNC Symbol;Acc:VGNC:30286]
ENSBTAG00000000810	1628.16287	1425.49246	0.19178	0.22549	COPE	coatomer protein complex subunit epsilon [Source:VGNC Symbol;Acc:VGNC:27595]
ENSBTAG00000000811	219.9247958	205.5768702	0.097332	0.63057	DDX49	DEAD-box helicase 49 [Source:VGNC Symbol;Acc:VGNC:27971]
ENSBTAG00000000812	180.5062083	183.5026409	-0.023752	0.884	CD300A	CD300a molecule [Source:NCBI gene;Acc:516915]
ENSBTAG00000000813	143.6289095	117.4683373	0.29007	0.19174	HOMER3	homer scaffold protein 3 [Source:VGNC Symbol;Acc:VGNC:29903]
ENSBTAG00000000815	1855.560312	2377.563052	-0.35763	0.22715	EPHA2	EPH receptor A2 [Source:VGNC Symbol;Acc:VGNC:28534]
ENSBTAG00000000816	171.1238638	158.5322657	0.11026	0.5769	PRDM1	PR/SET domain 1 [Source:VGNC Symbol;Acc:VGNC:33288]
ENSBTAG00000000817	326.3086675	445.248231	-0.44837	0.049984	SYNJ2	synaptojanin 2 [Source:VGNC Symbol;Acc:VGNC:35528]
ENSBTAG00000000818	3.347794276	2.679196988	0.32141	0.82783	PLEKHG7	pleckstrin homology and RhoGEF domain containing G7 [Source:HGNC Symbol;Acc:HGNC:33829]
ENSBTAG00000000819	13.48957271	9.739588632	0.46991	0.41098	RFX3	regulatory factor X3 [Source:VGNC Symbol;Acc:VGNC:33895]
ENSBTAG00000000820	189.6977832	197.5783153	-0.058722	0.76191	GNG11	G protein subunit gamma 11 [Source:VGNC Symbol;Acc:VGNC:53646]
ENSBTAG00000000821	19.95760511	21.50860138	-0.10798	0.90135	GPR137C	G protein-coupled receptor 137C [Source:VGNC Symbol;Acc:VGNC:29552]
ENSBTAG00000000824	315.846062	322.7612115	-0.031246	0.90081	TSEN54	tRNA splicing endonuclease subunit 54 [Source:VGNC Symbol;Acc:VGNC:36412]
ENSBTAG00000000825	505.4180522	473.4747301	0.09419	0.5787	MRPS26	mitochondrial ribosomal protein S26 [Source:VGNC Symbol;Acc:VGNC:31666]
ENSBTAG00000000827	178.3534943	167.4799186	0.090751	0.62653	TAOK1	TAO kinase 1 [Source:VGNC Symbol;Acc:VGNC:35595]
ENSBTAG00000000828	104.78441	83.87227538	0.32116	0.40484	CAPN6	calpain 6 [Source:VGNC Symbol;Acc:VGNC:26749]
ENSBTAG00000000829	560.4323476	561.8191529	-0.0035656	1	SHPK	sedoheptulokinase [Source:NCBI gene;Acc:511999]
ENSBTAG00000000830	282.3476801	275.8657948	0.033506	0.8892	GPR137B	G protein-coupled receptor 137B [Source:VGNC Symbol;Acc:VGNC:29551]
ENSBTAG00000000831	531.960395	516.0736054	0.043742	0.81114	CTNS	cystinosin, lysosomal cystine transporter [Source:VGNC Symbol;Acc:VGNC:27807]
ENSBTAG00000000833	987.564662	976.1586128	0.01676	0.88212	TAX1BP3	Tax1 binding protein 3 [Source:VGNC Symbol;Acc:VGNC:35620]
ENSBTAG00000000835	282.8116966	310.8693594	-0.13647	0.56506	BCAS1	breast carcinoma amplified sequence 1 [Source:NCBI gene;Acc:504895]
ENSBTAG00000000836	3832.704335	3276.949334	0.22601	0.18237	KRT8	keratin 8 [Source:VGNC Symbol;Acc:VGNC:50407]
ENSBTAG00000000837	1395.70841	1365.732544	0.031323	0.86828	PARP1	poly(ADP-ribose) polymerase 1 [Source:NCBI gene;Acc:286764]
ENSBTAG00000000838	657.8986915	677.4953787	-0.042346	0.78653	CCDC88C	coiled-coil domain containing 88C [Source:NCBI gene;Acc:515039]
ENSBTAG00000000841	13.92605876	17.70330656	-0.34623	0.52005	LZTS1	leucine zipper tumor suppressor 1 [Source:VGNC Symbol;Acc:VGNC:31121]
ENSBTAG00000000842	91.93554736	89.90521628	0.032218	0.84248	UBASH3B	ubiquitin associated and SH3 domain containing B [Source:VGNC Symbol;Acc:VGNC:36575]
ENSBTAG00000000843	5299.246339	6526.280603	-0.30047	0.066077	NDRG2	NDRG family member 2 [Source:VGNC Symbol;Acc:VGNC:50007]
ENSBTAG00000000845	0	0	NA	NA	OLFM3	olfactomedin 3 [Source:VGNC Symbol;Acc:VGNC:32419]
ENSBTAG00000000848	2670.707201	2760.974551	-0.047956	0.73726	SNRNP200	small nuclear ribonucleoprotein U5 subunit 200 [Source:VGNC Symbol;Acc:VGNC:35068]
ENSBTAG00000000851	300.4716521	305.1681103	-0.022375	0.8569	CYP20A1	cytochrome P450, family 20, subfamily A, polypeptide 1 [Source:NCBI gene;Acc:532945]
ENSBTAG00000000853	0	0	NA	NA
ENSBTAG00000000854	728.7397039	918.5404565	-0.33394	0.1104	SEC16B	SEC16 homolog B, endoplasmic reticulum export factor [Source:VGNC Symbol;Acc:VGNC:34407]
ENSBTAG00000000855	205.5644833	212.2423949	-0.046122	0.82501	NXN	nucleoredoxin [Source:VGNC Symbol;Acc:VGNC:32376]
ENSBTAG00000000856	201.962956	169.0745826	0.25643	0.19112	FBXL6	F-box and leucine rich repeat protein 6 [Source:VGNC Symbol;Acc:VGNC:53864]
ENSBTAG00000000857	848.6784094	771.993059	0.13663	0.38816	SLC52A2	solute carrier family 52 member 2 [Source:NCBI gene;Acc:527884]
ENSBTAG00000000859	22.81815565	16.24102706	0.49054	0.25632	SLC38A1	solute carrier family 38 member 1 [Source:VGNC Symbol;Acc:VGNC:34846]
ENSBTAG00000000861	4.879034678	4.694396184	0.055656	0.99257	ETV3L	ETS variant 3 like [Source:VGNC Symbol;Acc:VGNC:50172]
ENSBTAG00000000868	19.63873565	20.8368307	-0.085434	0.87459	ZFP1	ZFP1 zinc finger protein [Source:VGNC Symbol;Acc:VGNC:37159]
ENSBTAG00000000869	32.33910788	32.79329917	-0.020121	0.88424	RNF219	ring finger protein 219 [Source:VGNC Symbol;Acc:VGNC:34054]
ENSBTAG00000000871	483.8151036	499.5449705	-0.046159	0.77538	TRIM27	tripartite motif containing 27 [Source:VGNC Symbol;Acc:VGNC:36323]
ENSBTAG00000000872	0	0.276770475	#NAME?	0.98379
ENSBTAG00000000873	921.5586834	1010.688538	-0.13319	0.68036	SLC13A3	solute carrier family 13 member 3 [Source:VGNC Symbol;Acc:VGNC:34675]
ENSBTAG00000000874	1713.984398	1763.005562	-0.040683	0.78112	CAST	calpastatin [Source:VGNC Symbol;Acc:VGNC:26790]
ENSBTAG00000000875	129.6322193	121.4939802	0.09354	0.69648	CEP131	centrosomal protein 131 [Source:VGNC Symbol;Acc:VGNC:27192]
ENSBTAG00000000877	139.8525413	118.1771372	0.24296	0.36045	ETFBKMT	electron transfer flavoprotein subunit beta lysine methyltransferase [Source:VGNC Symbol;Acc:VGNC:28620]
ENSBTAG00000000878	1527.230748	1591.202503	-0.059199	0.70623	RB1CC1	RB1 inducible coiled-coil 1 [Source:VGNC Symbol;Acc:VGNC:33769]
ENSBTAG00000000879	142.9940377	118.5460172	0.27051	0.21523	C14H8orf33	chromosome 14 open reading frame, human C8orf33 [Source:NCBI gene;Acc:513585]
ENSBTAG00000000880	1139.070707	1106.867092	0.041375	0.74788	GINM1	glycoprotein integral membrane 1 [Source:VGNC Symbol;Acc:VGNC:29359]
ENSBTAG00000000885	1.177922174	3.29791555	-1.4853	0.28273
ENSBTAG00000000886	0	0	NA	NA
ENSBTAG00000000888	2.388331914	2.007227798	0.2508	0.9869	SPTA1	spectrin alpha, erythrocytic 1 [Source:VGNC Symbol;Acc:VGNC:35250]
ENSBTAG00000000892	33.08713343	32.74758865	0.014882	1	CGAS	cyclic GMP-AMP synthase [Source:VGNC Symbol;Acc:VGNC:31271]
ENSBTAG00000000893	0	0.276770475	#NAME?	0.98379
ENSBTAG00000000894	1679.284463	1586.746527	0.081775	0.57349	PGK1	phosphoglycerate kinase 1 [Source:VGNC Symbol;Acc:VGNC:32789]
ENSBTAG00000000895	70.42029792	74.64885837	-0.084129	0.69596	TAF9B	TATA-box binding protein associated factor 9b [Source:VGNC Symbol;Acc:VGNC:35583]
ENSBTAG00000000897	8634.212705	8926.687961	-0.04806	0.73701	IQGAP2	IQ motif containing GTPase activating protein 2 [Source:VGNC Symbol;Acc:VGNC:30259]
ENSBTAG00000000898	36.56273225	33.16348564	0.14078	0.67396	F2RL2	coagulation factor II thrombin receptor like 2 [Source:VGNC Symbol;Acc:VGNC:28685]
ENSBTAG00000000899	123.5966537	123.5119742	0.00098877	0.97905	TMEM17	transmembrane protein 17 [Source:VGNC Symbol;Acc:VGNC:35995]
ENSBTAG00000000900	38.78919542	44.08352231	-0.18458	0.61199	LRRC8C	leucine rich repeat containing 8 VRAC subunit C [Source:VGNC Symbol;Acc:VGNC:31031]
ENSBTAG00000000902	1522.270059	1414.068889	0.10637	0.47328	OGT	O-linked N-acetylglucosamine (GlcNAc) transferase [Source:NCBI gene;Acc:532053]
ENSBTAG00000000905	5.391034719	4.219316618	0.35355	0.70551	RAB6B	RAB6B, member RAS oncogene family [Source:VGNC Symbol;Acc:VGNC:50013]
ENSBTAG00000000908	0	0	NA	NA	HCAR1	hydroxycarboxylic acid receptor 1 [Source:VGNC Symbol;Acc:VGNC:29769]
ENSBTAG00000000910	3.278270972	6.160916908	-0.91021	0.31348	SLC6A7	solute carrier family 6 member 7 [Source:VGNC Symbol;Acc:VGNC:34923]
ENSBTAG00000000911	503.31094	507.3099153	-0.011417	0.97271	UBE2H	ubiquitin conjugating enzyme E2 H [Source:VGNC Symbol;Acc:VGNC:36583]
ENSBTAG00000000913	584.8261034	541.7992739	0.11025	0.53968	UQCR10	ubiquinol-cytochrome c reductase, complex III subunit X [Source:VGNC Symbol;Acc:VGNC:36693]
ENSBTAG00000000914	0	0	NA	NA	OPRK1	opioid receptor kappa 1 [Source:VGNC Symbol;Acc:VGNC:32439]
ENSBTAG00000000916	8.262422177	4.900950802	0.7535	0.33168	TCTE3	t-complex-associated-testis-expressed 3 [Source:VGNC Symbol;Acc:VGNC:35705]
ENSBTAG00000000917	1704.021487	1678.023235	0.022181	0.90056	BMP1	bone morphogenetic protein 1 [Source:VGNC Symbol;Acc:VGNC:26514]
ENSBTAG00000000918	430.3511026	408.8819255	0.07383	0.64501	ERMARD	ER membrane associated RNA degradation [Source:VGNC Symbol;Acc:VGNC:28590]
ENSBTAG00000000919	29.45652736	37.61553306	-0.35274	0.32217	HEY2	hes related family bHLH transcription factor with YRPW motif 2 [Source:VGNC Symbol;Acc:VGNC:29829]
ENSBTAG00000000920	64.44700823	74.05094094	-0.2004	0.44635	DNAH17	dynein axonemal heavy chain 17 [Source:VGNC Symbol;Acc:VGNC:28124]
ENSBTAG00000000923	0	0	NA	NA	HOXC13	homeobox C13 [Source:VGNC Symbol;Acc:VGNC:29924]
ENSBTAG00000000924	0	0	NA	NA	HOXC12	homeobox C12 [Source:VGNC Symbol;Acc:VGNC:29923]
ENSBTAG00000000925	0.504566838	1.078907879	-1.0965	0.77301	GLT8D2	glycosyltransferase 8 domain containing 2 [Source:VGNC Symbol;Acc:VGNC:29424]
ENSBTAG00000000926	0.436486049	0	Inf	0.78459		olfactory receptor 4B1 [Source:NCBI gene;Acc:506121]
ENSBTAG00000000928	123.9585496	116.9307664	0.084203	0.73219	SPECC1	sperm antigen with calponin homology and coiled-coil domains 1 [Source:VGNC Symbol;Acc:VGNC:35200]
ENSBTAG00000000929	0	0	NA	NA
ENSBTAG00000000930	13.7854922	0.743878644	4.2119	0.020415
ENSBTAG00000000933	54.34882915	46.21072629	0.23402	0.44261	CCDC183	coiled-coil domain containing 183 [Source:VGNC Symbol;Acc:VGNC:26878]
ENSBTAG00000000936	14.23354156	17.39843058	-0.28966	0.55231	SLC39A2	solute carrier family 39 member 2 [Source:VGNC Symbol;Acc:VGNC:34863]
ENSBTAG00000000937	934.186966	949.8224745	-0.023947	0.89113	SSFA2	sperm specific antigen 2 [Source:VGNC Symbol;Acc:VGNC:35311]
ENSBTAG00000000939	624.9903666	590.5003507	0.081896	0.64989	KIF16B	kinesin family member 16B [Source:VGNC Symbol;Acc:VGNC:30585]
ENSBTAG00000000940	509.5424489	519.4205779	-0.027701	0.87372	TBCC	tubulin folding cofactor C [Source:VGNC Symbol;Acc:VGNC:35650]
ENSBTAG00000000941	875.211181	838.7645412	0.061365	0.70731	PLEKHB2	pleckstrin homology domain containing B2 [Source:VGNC Symbol;Acc:VGNC:33010]
ENSBTAG00000000942	150.7425038	135.0977522	0.15808	0.58467	SIPA1L2	signal induced proliferation associated 1 like 2 [Source:VGNC Symbol;Acc:VGNC:34629]
ENSBTAG00000000943	290.3953213	306.5601502	-0.078152	0.7193	ZNF286A	zinc finger protein 286A [Source:NCBI gene;Acc:789857]
ENSBTAG00000000944	254.7642241	257.3211909	-0.014408	0.96141	LPCAT1	lysophosphatidylcholine acyltransferase 1 [Source:VGNC Symbol;Acc:VGNC:30961]
ENSBTAG00000000945	245.4715647	229.3523803	0.09799	0.61295	ATP2C2	ATPase secretory pathway Ca2+ transporting 2 [Source:VGNC Symbol;Acc:VGNC:26297]
ENSBTAG00000000946	176.0066829	159.8548615	0.13887	0.49647	TLDC1	TBC/LysM-associated domain containing 1 [Source:VGNC Symbol;Acc:VGNC:35889]
ENSBTAG00000000948	935.2782793	928.3112355	0.010787	0.93345	RAB2A	RAB2A, member RAS oncogene family [Source:VGNC Symbol;Acc:VGNC:33637]
ENSBTAG00000000949	88.0533772	65.22627832	0.43293	0.10315	DNAJC9	DnaJ heat shock protein family (Hsp40) member C9 [Source:NCBI gene;Acc:510898]
ENSBTAG00000000950	466.1794889	415.6183148	0.16563	0.3248	MRPS16	mitochondrial ribosomal protein S16 [Source:VGNC Symbol;Acc:VGNC:31657]
ENSBTAG00000000951	9.553114707	14.10274276	-0.56193	0.28455	JAKMIP3	Janus kinase and microtubule interacting protein 3 [Source:VGNC Symbol;Acc:VGNC:30369]
ENSBTAG00000000953	0	0	NA	NA
ENSBTAG00000000954	2.532286674	3.263459584	-0.36596	0.89871
ENSBTAG00000000955	35.41288499	29.18810862	0.27889	0.40883	RBM41	RNA binding motif protein 41 [Source:VGNC Symbol;Acc:VGNC:33800]
ENSBTAG00000000957	625.7443236	607.1208691	0.04359	0.82537	CDKN2AIP	CDKN2A interacting protein [Source:NCBI gene;Acc:513265]
ENSBTAG00000000958	22.43200279	32.68070466	-0.54288	0.37489	ZSWIM3	zinc finger SWIM-type containing 3 [Source:VGNC Symbol;Acc:VGNC:37383]
ENSBTAG00000000959	51.92654396	37.99169157	0.45079	0.12383	ZSWIM1	zinc finger SWIM-type containing 1 [Source:VGNC Symbol;Acc:VGNC:37381]
ENSBTAG00000000960	10.60108662	7.197561684	0.55863	0.36052	SPATA25	spermatogenesis associated 25 [Source:VGNC Symbol;Acc:VGNC:35181]
ENSBTAG00000000961	40.06517885	47.03434013	-0.23137	0.44892	NEURL2	neuralized E3 ubiquitin protein ligase 2 [Source:VGNC Symbol;Acc:VGNC:32015]
ENSBTAG00000000962	97.20403397	78.7462139	0.30381	0.2065	STAP1	signal transducing adaptor family member 1 [Source:VGNC Symbol;Acc:VGNC:35358]
ENSBTAG00000000963	0	0	NA	NA		T-cell surface glycoprotein CD1b-1-like [Source:NCBI gene;Acc:507767]
ENSBTAG00000000964	90.14477285	66.57324019	0.4373	0.06614	FCRL5	Fc receptor like 5 [Source:HGNC Symbol;Acc:HGNC:18508]
ENSBTAG00000000965	0.677903508	0.495919096	0.45098	1	TNNI3K	TNNI3 interacting kinase [Source:NCBI gene;Acc:535940]
ENSBTAG00000000966	6.697607834	10.026474	-0.5821	0.51066		natural killer cells antigen CD94 [Source:NCBI gene;Acc:618565]
ENSBTAG00000000967	138.4240071	146.706058	-0.083834	0.68063	DET1	DET1, COP1 ubiquitin ligase partner [Source:VGNC Symbol;Acc:VGNC:49548]
ENSBTAG00000000970	1.168609042	2.395256283	-1.0354	0.57612	ASIC1	acid sensing ion channel subunit 1 [Source:VGNC Symbol;Acc:VGNC:26210]
ENSBTAG00000000972	0.263149379	0	Inf	1	KRTAP10-2	keratin associated protein 10-2 [Source:NCBI gene;Acc:783495]
ENSBTAG00000000973	20.10588358	10.67970139	0.91275	0.06686	KCNJ15	potassium voltage-gated channel subfamily J member 15 [Source:VGNC Symbol;Acc:VGNC:30458]
ENSBTAG00000000974	610.429969	601.4098194	0.021477	0.91074	IARS	isoleucyl-tRNA synthetase [Source:VGNC Symbol;Acc:VGNC:30018]
ENSBTAG00000000977	958.1958163	825.5183817	0.21502	0.18012	CADM1	cell adhesion molecule 1 [Source:VGNC Symbol;Acc:VGNC:26694]
ENSBTAG00000000978	424.8475039	386.1694757	0.13771	0.44656	ASH2L	ASH2 like, histone lysine methyltransferase complex subunit [Source:VGNC Symbol;Acc:VGNC:49156]
ENSBTAG00000000979	1179.97182	1267.083786	-0.10276	0.56641	SMIM19	small integral membrane protein 19 [Source:VGNC Symbol;Acc:VGNC:35018]
ENSBTAG00000000981	54.5092245	72.52068482	-0.41189	0.1244	KLHDC8B	kelch domain containing 8B [Source:VGNC Symbol;Acc:VGNC:30640]
ENSBTAG00000000982	0.218243024	0.831585237	-1.9299	0.75278	C22H3orf84	chromosome 22 C3orf84 homolog [Source:VGNC Symbol;Acc:VGNC:49186]
ENSBTAG00000000983	2.154568283	2.287148549	-0.086151	1	ABCC8	ATP binding cassette subfamily C member 8 [Source:VGNC Symbol;Acc:VGNC:25475]
ENSBTAG00000000985	1350.188342	1318.883818	0.033843	0.80489	RAB10	RAB10, member RAS oncogene family [Source:VGNC Symbol;Acc:VGNC:33613]
ENSBTAG00000000986	23.83385678	28.66635725	-0.26635	0.75043	USH1C	USH1 protein network component harmonin [Source:VGNC Symbol;Acc:VGNC:36704]
ENSBTAG00000000987	105.20878	99.87575761	0.075049	0.90471	OTOG	otogelin [Source:VGNC Symbol;Acc:VGNC:32485]
ENSBTAG00000000988	126.9867777	125.2821341	0.019498	0.96029	BRCA2	BRCA2, DNA repair associated [Source:VGNC Symbol;Acc:VGNC:26554]
ENSBTAG00000000990	933.4784139	869.9165069	0.10174	0.49705	PSMA2	proteasome subunit alpha 2 [Source:NCBI gene;Acc:539141]
ENSBTAG00000000991	127.6553152	98.11107414	0.37977	0.08336	MRPL32	mitochondrial ribosomal protein L32 [Source:VGNC Symbol;Acc:VGNC:31631]
ENSBTAG00000000992	62.09892095	69.22368445	-0.1567	0.56533	BMP10	bone morphogenetic protein 10 [Source:VGNC Symbol;Acc:VGNC:26515]
ENSBTAG00000000993	1052.358226	974.340212	0.11113	0.49034	N4BP2L1	NEDD4 binding protein 2 like 1 [Source:VGNC Symbol;Acc:VGNC:53826]
ENSBTAG00000000995	798.2583641	880.7649065	-0.1419	0.35709	FAM46A	family with sequence similarity 46 member A [Source:VGNC Symbol;Acc:VGNC:28815]
ENSBTAG00000000997	0	0	NA	NA
ENSBTAG00000000998	311.1702762	334.9037355	-0.10604	0.56657	SLC39A6	solute carrier family 39 member 6 [Source:VGNC Symbol;Acc:VGNC:34866]
ENSBTAG00000001000	129.3480708	167.9350083	-0.37664	0.27305	CA13	carbonic anhydrase 13 [Source:VGNC Symbol;Acc:VGNC:26651]
ENSBTAG00000001001	0.481392403	2.678560082	-2.4762	0.18687	ANKRD55	ankyrin repeat domain 55 [Source:VGNC Symbol;Acc:VGNC:25938]
ENSBTAG00000001002	369.4015235	297.037329	0.31455	0.08316	TCF7	transcription factor 7 [Source:VGNC Symbol;Acc:VGNC:35695]
ENSBTAG00000001003	18.23497854	17.35447802	0.071401	0.89099	CKMT2	creatine kinase, mitochondrial 2 [Source:VGNC Symbol;Acc:VGNC:27386]
ENSBTAG00000001004	556.3557378	550.1023368	0.016308	0.97776	ESAM	endothelial cell adhesion molecule [Source:VGNC Symbol;Acc:VGNC:50042]
ENSBTAG00000001005	37.3611993	34.41697543	0.11842	0.73871	ZNF280B	zinc finger protein 280B [Source:NCBI gene;Acc:517697]
ENSBTAG00000001006	0	0	NA	NA	HMX3	H6 family homeobox 3 [Source:VGNC Symbol;Acc:VGNC:50191]
ENSBTAG00000001007	60.65648956	59.96056769	0.016648	0.97548	SLC25A43	solute carrier family 25 member 43 [Source:VGNC Symbol;Acc:VGNC:34768]
ENSBTAG00000001008	234.2667028	217.4716647	0.10732	0.73842	PRF1	perforin 1 [Source:VGNC Symbol;Acc:VGNC:33313]
ENSBTAG00000001009	675.1537405	614.6029369	0.13556	0.52575	HCLS1	hematopoietic cell-specific Lyn substrate 1 [Source:VGNC Symbol;Acc:VGNC:29775]
ENSBTAG00000001010	0.263149379	0	Inf	1	ADAMTS18	ADAM metallopeptidase with thrombospondin type 1 motif 18 [Source:VGNC Symbol;Acc:VGNC:25622]
ENSBTAG00000001013	625.3831181	722.2586829	-0.20778	0.20933	SLC30A5	solute carrier family 30 member 5 [Source:VGNC Symbol;Acc:VGNC:34809]
ENSBTAG00000001014	268.2414166	276.9561443	-0.046126	0.80667	MAPK7	mitogen-activated protein kinase 7 [Source:VGNC Symbol;Acc:VGNC:31222]
ENSBTAG00000001015	1325.127621	1480.405511	-0.15986	0.26422	TM9SF4	transmembrane 9 superfamily member 4 [Source:VGNC Symbol;Acc:VGNC:35913]
ENSBTAG00000001016	311.2708458	291.8010277	0.093185	0.59281	NAA35	N(alpha)-acetyltransferase 35, NatC auxiliary subunit [Source:NCBI gene;Acc:506175]
ENSBTAG00000001017	405.9769895	393.629279	0.04456	0.81249	SLK	STE20 like kinase [Source:VGNC Symbol;Acc:VGNC:34968]
ENSBTAG00000001019	28.81851375	36.54131926	-0.34253	0.35246	GDF10	growth differentiation factor 10 [Source:VGNC Symbol;Acc:VGNC:29299]
ENSBTAG00000001020	0.218243024	0.485400072	-1.1532	0.96548	AKAP3	Bos taurus A-kinase anchoring protein 3 (AKAP3), mRNA. [Source:RefSeq mRNA;Acc:NM_001101039]
ENSBTAG00000001021	10176.68408	9867.054872	0.044576	0.86585	CYP1A1	cytochrome P450, subfamily I (aromatic compound-inducible), polypeptide 1 [Source:NCBI gene;Acc:282870]
ENSBTAG00000001022	613.3096258	582.987547	0.073151	0.64991	AMDHD2	amidohydrolase domain containing 2 [Source:NCBI gene;Acc:521401]
ENSBTAG00000001023	983.3745781	978.1031938	0.0077544	0.9502	ZNF598	zinc finger protein 598 [Source:VGNC Symbol;Acc:VGNC:37309]
ENSBTAG00000001024	1755.541374	1718.926918	0.030408	0.85488	ARID1A	AT-rich interaction domain 1A [Source:VGNC Symbol;Acc:VGNC:26123]
ENSBTAG00000001026	0.227556156	0.73335962	-1.6883	0.75955	BCO1	beta-carotene oxygenase 1 [Source:VGNC Symbol;Acc:VGNC:26453]
ENSBTAG00000001027	815.423665	870.9091055	-0.094972	0.55364	SERPINH1	serpin family H member 1 [Source:VGNC Symbol;Acc:VGNC:34480]
ENSBTAG00000001028	0.227556156	0	Inf	1	MAP6	microtubule associated protein 6 [Source:VGNC Symbol;Acc:VGNC:54448]
ENSBTAG00000001029	252.3206069	255.2563913	-0.016689	0.89726	RASGRP2	RAS guanyl releasing protein 2 [Source:VGNC Symbol;Acc:VGNC:33748]
ENSBTAG00000001030	1073.516575	1011.258853	0.086192	0.62565	MTMR3	myotubularin related protein 3 [Source:VGNC Symbol;Acc:VGNC:31742]
ENSBTAG00000001032	8.321189835	7.639043457	0.1234	0.89012	PYGM	glycogen phosphorylase, muscle associated [Source:VGNC Symbol;Acc:VGNC:33589]
ENSBTAG00000001034	13.39060558	14.42155507	-0.10701	0.82227	IL18R1	interleukin 18 receptor 1 [Source:VGNC Symbol;Acc:VGNC:30127]
ENSBTAG00000001035	3029.630259	3007.594987	0.010531	0.94357	SF1	splicing factor 1 [Source:VGNC Symbol;Acc:VGNC:34505]
ENSBTAG00000001036	3974.487362	3813.567033	0.059628	0.66488	HIBADH	3-hydroxyisobutyrate dehydrogenase [Source:VGNC Symbol;Acc:VGNC:29844]
ENSBTAG00000001037	285.2256506	292.2108769	-0.034906	0.81084	MAP4K2	mitogen-activated protein kinase kinase kinase kinase 2 [Source:VGNC Symbol;Acc:VGNC:31205]
ENSBTAG00000001038	692.0921491	788.9239842	-0.18892	0.23393	SNRPB	small nuclear ribonucleoprotein polypeptides B and B1 [Source:VGNC Symbol;Acc:VGNC:35076]
ENSBTAG00000001041	39204.44574	42651.98008	-0.1216	0.45049	SAO	amine oxidase, copper containing 3 [Source:NCBI gene;Acc:789307]
ENSBTAG00000001042	224.4794631	193.9691204	0.21076	0.24175	MXD1	MAX dimerization protein 1 [Source:VGNC Symbol;Acc:VGNC:31771]
ENSBTAG00000001043	0.490705534	0	Inf	0.76951	LUZP2	leucine zipper protein 2 [Source:VGNC Symbol;Acc:VGNC:31085]
ENSBTAG00000001044	149.5736108	140.5990942	0.089268	0.68687	SUPV3L1	Suv3 like RNA helicase [Source:VGNC Symbol;Acc:VGNC:35483]
ENSBTAG00000001049	332.8880107	368.4657609	-0.14649	0.38354	ANOS1	anosmin 1 [Source:VGNC Symbol;Acc:VGNC:25957]
ENSBTAG00000001050	242.7830011	283.3660077	-0.223	0.22602	LDLRAP1	low density lipoprotein receptor adaptor protein 1 [Source:VGNC Symbol;Acc:VGNC:30830]
ENSBTAG00000001051	14.58528176	16.57163221	-0.1842	0.71885	OSCAR	osteoclast associated, immunoglobulin-like receptor [Source:NCBI gene;Acc:100336423]
ENSBTAG00000001052	7.835171826	8.299219811	-0.083011	1	ADCY10	adenylate cyclase 10 [Source:VGNC Symbol;Acc:VGNC:53843]
ENSBTAG00000001055	2833.644279	2730.077289	0.053717	0.75634	HNRNPL	heterogeneous nuclear ribonucleoprotein L [Source:VGNC Symbol;Acc:VGNC:54437]
ENSBTAG00000001057	2800.276658	3163.68442	-0.17604	0.25259	ARFGAP3	ADP ribosylation factor GTPase activating protein 3 [Source:VGNC Symbol;Acc:VGNC:26063]
ENSBTAG00000001058	6.428111627	8.996598273	-0.48498	0.51577	SRPK3	SRSF protein kinase 3 [Source:VGNC Symbol;Acc:VGNC:35290]
ENSBTAG00000001059	1204.804087	1236.222518	-0.03714	0.81415	IDH3G	isocitrate dehydrogenase 3 (NAD(+)) gamma [Source:VGNC Symbol;Acc:VGNC:54635]
ENSBTAG00000001060	58.67595715	51.67834322	0.18321	0.6284	CXCR4	C-X-C motif chemokine receptor 4 [Source:VGNC Symbol;Acc:VGNC:27856]
ENSBTAG00000001061	190.5666897	207.1764468	-0.12056	0.52564	PRKCA	protein kinase C alpha [Source:VGNC Symbol;Acc:VGNC:33327]
ENSBTAG00000001062	0	0	NA	NA	PTH2	parathyroid hormone 2 [Source:VGNC Symbol;Acc:VGNC:33515]
ENSBTAG00000001063	20.10128116	19.21210604	0.065272	1	HOXA4	homeobox A4 [Source:VGNC Symbol;Acc:VGNC:29912]
ENSBTAG00000001066	368.7569216	395.7147496	-0.10179	0.66437	PILRA	paired immunoglobin like type 2 receptor alpha [Source:NCBI gene;Acc:100137734]
ENSBTAG00000001067	0.218243024	0	Inf	1	GRM2	glutamate metabotropic receptor 2 [Source:VGNC Symbol;Acc:VGNC:29659]
ENSBTAG00000001068	32.71658629	43.37377821	-0.4068	0.47565	ZCWPW1	zinc finger CW-type and PWWP domain containing 1 [Source:VGNC Symbol;Acc:VGNC:37125]
ENSBTAG00000001069	500.6977847	480.0796762	0.060666	0.7321	TP53	tumor protein p53 [Source:VGNC Symbol;Acc:VGNC:36231]
ENSBTAG00000001071	180.5909541	197.540265	-0.12942	0.54113	WRAP53	WD repeat containing antisense to TP53 [Source:VGNC Symbol;Acc:VGNC:36968]
ENSBTAG00000001074	106.757501	91.7619188	0.21837	0.38268	SAYSD1	SAYSVFN motif domain containing 1 [Source:VGNC Symbol;Acc:VGNC:34303]
ENSBTAG00000001075	1.146877123	0.519470511	1.1426	0.73404	CALB2	calbindin 2 [Source:VGNC Symbol;Acc:VGNC:26701]
ENSBTAG00000001076	0.872972097	0.738619132	0.2411	1	NLRP6	NLR family pyrin domain containing 6 [Source:VGNC Symbol;Acc:VGNC:32119]
ENSBTAG00000001077	1302.7346	1379.187116	-0.082275	0.58817	OSBPL5	oxysterol binding protein like 5 [Source:VGNC Symbol;Acc:VGNC:32463]
ENSBTAG00000001078	14.28185164	15.84435187	-0.14979	0.79891	SRL	sarcalumenin [Source:HGNC Symbol;Acc:HGNC:11295]
ENSBTAG00000001079	3.047609159	4.915421268	-0.68964	0.50879
ENSBTAG00000001080	0.745984297	1.986826658	-1.4132	0.43738	SPAG17	sperm associated antigen 17 [Source:VGNC Symbol;Acc:VGNC:35165]
ENSBTAG00000001081	420.3262985	433.7847721	-0.04547	0.77636	PALLD	palladin, cytoskeletal associated protein [Source:VGNC Symbol;Acc:VGNC:32557]
ENSBTAG00000001082	0.468973615	0.73335962	-0.64501	0.95337	SH2D5	SH2 domain containing 5 [Source:VGNC Symbol;Acc:VGNC:50133]
ENSBTAG00000001083	248.8911636	249.3659614	-0.0027495	1	MAP3K20	mitogen-activated protein kinase kinase kinase 20 [Source:NCBI gene;Acc:519251]
ENSBTAG00000001084	0	0	NA	NA	OR10H1	olfactory receptor, family 10, subfamily H, member 1 [Source:NCBI gene;Acc:508140]
ENSBTAG00000001085	1545.320408	1654.154106	-0.098188	0.69994	FAM20A	FAM20A, golgi associated secretory pathway pseudokinase [Source:VGNC Symbol;Acc:VGNC:28785]
ENSBTAG00000001086	139.4200021	123.8403798	0.17096	0.56536	FHL2	four and a half LIM domains 2 [Source:VGNC Symbol;Acc:VGNC:29000]
ENSBTAG00000001088	13.73041724	12.9942529	0.079502	0.87522	SLC17A8	solute carrier family 17 member 8 [Source:VGNC Symbol;Acc:VGNC:34703]
ENSBTAG00000001090	6.819687483	5.64080949	0.2738	0.77872	CCDC173	coiled-coil domain containing 173 [Source:VGNC Symbol;Acc:VGNC:26870]
ENSBTAG00000001092	165.0592055	180.6719708	-0.13039	0.5251	PHOSPHO2	phosphatase, orphan 2 [Source:VGNC Symbol;Acc:VGNC:32843]
ENSBTAG00000001093	23.14872778	26.79603687	-0.21109	0.63041	KLHL23	kelch-like 23 (Drosophila) [Source:NCBI gene;Acc:100140861]
ENSBTAG00000001094	9.154020537	8.756358745	0.064074	0.97509	MTUS2	microtubule associated scaffold protein 2 [Source:VGNC Symbol;Acc:VGNC:31757]
ENSBTAG00000001096	17.51736197	17.34179276	0.014532	0.98984	PRKRA	protein activator of interferon induced protein kinase EIF2AK2 [Source:VGNC Symbol;Acc:VGNC:33343]
ENSBTAG00000001097	87.3374135	86.39995323	0.015569	0.95658	FKBP7	FK506 binding protein 7 [Source:VGNC Symbol;Acc:VGNC:29026]
ENSBTAG00000001098	92.71447076	111.3333295	-0.26402	0.21893	PLEKHA3	pleckstrin homology domain containing A3 [Source:VGNC Symbol;Acc:VGNC:33005]
ENSBTAG00000001099	0.732122994	0.762170547	-0.058028	1	PIANP	PILR alpha associated neural protein [Source:VGNC Symbol;Acc:VGNC:32855]
ENSBTAG00000001100	1.382303895	1.351055749	0.032988	1	IL22RA1	interleukin 22 receptor subunit alpha 1 [Source:VGNC Symbol;Acc:VGNC:30144]
ENSBTAG00000001101	126.3329414	160.8976169	-0.34891	0.09517	IFNLR1	interferon lambda receptor 1 [Source:VGNC Symbol;Acc:VGNC:30061]
ENSBTAG00000001102	0	0.55354095	#NAME?	0.70627	SERPINB10	serpin peptidase inhibitor, clade B (ovalbumin), member 10 [Source:NCBI gene;Acc:510205]
ENSBTAG00000001104	839.7684063	858.2524906	-0.031411	0.86644	CMTM4	CKLF like MARVEL transmembrane domain containing 4 [Source:VGNC Symbol;Acc:VGNC:27484]
ENSBTAG00000001105	6893.953268	6489.255997	0.087278	0.54223	ANXA4	annexin A4 [Source:VGNC Symbol;Acc:VGNC:25966]
ENSBTAG00000001107	653.6704754	641.3012382	0.027561	0.85525	CACYBP	calcyclin binding protein [Source:VGNC Symbol;Acc:VGNC:26693]
ENSBTAG00000001108	297.4249244	301.7552307	-0.020853	0.86441	GMCL1	germ cell-less, spermatogenesis associated 1 [Source:NCBI gene;Acc:513934]
ENSBTAG00000001109	200.9132782	182.8951157	0.13556	0.47793	MRPS14	mitochondrial ribosomal protein S14 [Source:NCBI gene;Acc:445421]
ENSBTAG00000001110	661.2942135	497.4288598	0.4108	0.33883	SLC16A5	solute carrier family 16 member 5 [Source:VGNC Symbol;Acc:VGNC:34691]
ENSBTAG00000001112	28.10423254	25.67004476	0.1307	0.72617	SMOX	spermine oxidase [Source:VGNC Symbol;Acc:VGNC:35028]
ENSBTAG00000001113	154.6062244	164.5318614	-0.089769	0.69385	NDUFAF7	NADH:ubiquinone oxidoreductase complex assembly factor 7 [Source:VGNC Symbol;Acc:VGNC:31959]
ENSBTAG00000001114	376.2815076	408.6931051	-0.11921	0.53218	PRKD3	protein kinase D3 [Source:VGNC Symbol;Acc:VGNC:33338]
ENSBTAG00000001116	261.8055097	222.7901512	0.23281	0.24268	P4HA2	prolyl 4-hydroxylase subunit alpha 2 [Source:VGNC Symbol;Acc:VGNC:32536]
ENSBTAG00000001117	145.3878585	159.8415221	-0.13674	0.59636	ANKRD50	ankyrin repeat domain 50 [Source:VGNC Symbol;Acc:VGNC:25934]
ENSBTAG00000001119	24.17692513	23.86103894	0.018974	0.98114	ANKRD13B	ankyrin repeat domain 13B [Source:VGNC Symbol;Acc:VGNC:25913]
ENSBTAG00000001120	58.57272071	52.97889449	0.14481	0.71448	CORO6	coronin 6 [Source:VGNC Symbol;Acc:VGNC:27625]
ENSBTAG00000001123	224.2725409	233.1635731	-0.056089	0.75406	SNRNP48	small nuclear ribonucleoprotein U11/U12 subunit 48 [Source:VGNC Symbol;Acc:VGNC:35072]
ENSBTAG00000001124	178.2449002	167.6420298	0.088477	0.78184	GALC	galactosylceramidase [Source:VGNC Symbol;Acc:VGNC:29217]
ENSBTAG00000001125	6.592351953	3.288868857	1.0032	0.27686	ADAMDEC1	ADAM like decysin 1 [Source:HGNC Symbol;Acc:HGNC:16299]
ENSBTAG00000001126	124.9439101	120.9279542	0.047133	0.86061
ENSBTAG00000001128	0.526298757	0.242700036	1.1167	1	RNF165	ring finger protein 165 [Source:VGNC Symbol;Acc:VGNC:34032]
ENSBTAG00000001131	342.7148049	320.8033212	0.095319	0.60169	SLC12A9	solute carrier family 12 member 9 [Source:VGNC Symbol;Acc:VGNC:34672]
ENSBTAG00000001132	56.54944824	60.95828251	-0.10831	0.70896	GTDC1	glycosyltransferase like domain containing 1 [Source:VGNC Symbol;Acc:VGNC:29690]
ENSBTAG00000001133	1060.64702	1165.143685	-0.13556	0.72074	VWA8	von Willebrand factor A domain containing 8 [Source:VGNC Symbol;Acc:VGNC:36856]
ENSBTAG00000001134	1111.559228	1150.315458	-0.049445	0.72943	SRRT	serrate, RNA effector molecule [Source:VGNC Symbol;Acc:VGNC:35296]
ENSBTAG00000001135	1.159295911	0.80277431	0.53018	0.90614	C1orf194	chromosome 3 open reading frame, human C1orf194 [Source:NCBI gene;Acc:613530]
ENSBTAG00000001136	18.11471306	19.07896627	-0.074821	0.93764	KIAA1324	KIAA1324 [Source:VGNC Symbol;Acc:VGNC:30567]
ENSBTAG00000001137	1606.844125	1479.473942	0.11915	0.45945	CLTA	clathrin light chain A [Source:VGNC Symbol;Acc:VGNC:27469]
ENSBTAG00000001138	64.93743889	70.51009672	-0.11878	0.6079	UFSP1	UFM1 specific peptidase 1 (inactive) [Source:NCBI gene;Acc:527939]
ENSBTAG00000001139	4.338441042	2.53447119	0.77549	0.53303	ACHE	acetylcholinesterase (Cartwright blood group) [Source:NCBI gene;Acc:540446]
ENSBTAG00000001140	535.1656668	565.9918562	-0.080796	0.82726	IAH1	isoamyl acetate hydrolyzing esterase 1 (putative) [Source:VGNC Symbol;Acc:VGNC:30016]
ENSBTAG00000001141	428.2209476	428.1309307	0.0003033	0.97825	ADAM17	ADAM metallopeptidase domain 17 [Source:VGNC Symbol;Acc:VGNC:25607]
ENSBTAG00000001142	1415.902245	1397.746053	0.018619	0.88569	GNE	glucosamine (UDP-N-acetyl)-2-epimerase/N-acetylmannosamine kinase [Source:NCBI gene;Acc:782201]
ENSBTAG00000001143	137.7280142	134.8048954	0.030949	0.91671		guanylate-binding protein 1 [Source:NCBI gene;Acc:511531]
ENSBTAG00000001144	382.2837545	392.9403633	-0.039666	0.83678	NAA20	N(alpha)-acetyltransferase 20, NatB catalytic subunit [Source:NCBI gene;Acc:540212]
ENSBTAG00000001146	454.8267346	510.0372165	-0.16529	0.34636	HIVEP2	human immunodeficiency virus type I enhancer binding protein 2 [Source:NCBI gene;Acc:540396]
ENSBTAG00000001150	0.654729073	0	Inf	0.59221	KCNE1	potassium voltage-gated channel subfamily E regulatory subunit 1 [Source:NCBI gene;Acc:528014]
ENSBTAG00000001151	118.4472042	97.41928371	0.28196	0.22674	APLP1	amyloid beta precursor like protein 1 [Source:VGNC Symbol;Acc:VGNC:26019]
ENSBTAG00000001152	7.672234662	10.80695505	-0.49424	0.44549	TLE6	transducin like enhancer of split 6 [Source:VGNC Symbol;Acc:VGNC:52895]
ENSBTAG00000001153	197.3147584	219.871797	-0.15616	0.39185	TLE2	transducin like enhancer of split 2 [Source:VGNC Symbol;Acc:VGNC:49981]
ENSBTAG00000001154	798.8622764	844.0555653	-0.079391	0.5868	DGAT2	diacylglycerol O-acyltransferase 2 [Source:VGNC Symbol;Acc:VGNC:28021]
ENSBTAG00000001156	2937.131512	2820.259811	0.05858	0.74312	ST3GAL1	ST3 beta-galactoside alpha-2,3-sialyltransferase 1 [Source:VGNC Symbol;Acc:VGNC:35331]
ENSBTAG00000001160	162.1471153	149.5929319	0.11626	0.59493	GMEB1	glucocorticoid modulatory element binding protein 1 [Source:VGNC Symbol;Acc:VGNC:29432]
ENSBTAG00000001161	104.4109234	106.9584956	-0.034778	0.96323	SINHCAF	SIN3-HDAC complex associated factor [Source:VGNC Symbol;Acc:VGNC:34626]
ENSBTAG00000001163	14.7833709	20.21176583	-0.45122	0.35788	H2AFY2	H2A histone family, member Y2 [Source:NCBI gene;Acc:537167]
ENSBTAG00000001164	1887.90718	2004.614035	-0.086537	0.62918	ACAD10	acyl-CoA dehydrogenase family, member 10 [Source:NCBI gene;Acc:511425]
ENSBTAG00000001165	374.761926	365.0610545	0.037837	0.78985	AIFM2	Bos taurus apoptosis inducing factor, mitochondria associated 2 (AIFM2), mRNA. [Source:RefSeq mRNA;Acc:NM_001314031]
ENSBTAG00000001166	8.064247931	5.91295736	0.44766	0.5838	HSF5	heat shock transcription factor 5 [Source:VGNC Symbol;Acc:VGNC:29985]
ENSBTAG00000001168	240.8113317	252.0249272	-0.065663	0.71049	BRAP	BRCA1 associated protein [Source:VGNC Symbol;Acc:VGNC:26552]
ENSBTAG00000001171	227.9271767	217.3779287	0.068367	0.71281	OGFOD1	2-oxoglutarate and iron dependent oxygenase domain containing 1 [Source:VGNC Symbol;Acc:VGNC:32408]
ENSBTAG00000001173	153.6518857	137.155319	0.16385	0.44453	PLXNA2	plexin A2 [Source:HGNC Symbol;Acc:HGNC:9100]
ENSBTAG00000001174	269.3721485	242.0440655	0.15433	0.40854	MRPL15	mitochondrial ribosomal protein L15 [Source:VGNC Symbol;Acc:VGNC:31619]
ENSBTAG00000001176	0.263149379	0.73335962	-1.4786	0.75676	LRRN1	leucine rich repeat neuronal 1 [Source:VGNC Symbol;Acc:VGNC:31039]
ENSBTAG00000001178	162.6095525	183.5878732	-0.17506	0.46086	USPL1	ubiquitin specific peptidase like 1 [Source:VGNC Symbol;Acc:VGNC:36740]
ENSBTAG00000001179	708.4522766	696.3105996	0.02494	0.94693	TEP1	telomerase associated protein 1 [Source:VGNC Symbol;Acc:VGNC:35745]
ENSBTAG00000001181	159.5062416	159.1795653	0.0029577	0.93291	RPS6KC1	ribosomal protein S6 kinase C1 [Source:VGNC Symbol;Acc:VGNC:34148]
ENSBTAG00000001182	1296.247005	1424.182314	-0.13579	0.42715	7-Sep	septin 7 [Source:VGNC Symbol;Acc:VGNC:53670]
ENSBTAG00000001183	13.46200881	13.18179159	0.030347	1	KLHL33	kelch like family member 33 [Source:VGNC Symbol;Acc:VGNC:30659]
ENSBTAG00000001185	317.0846267	311.5013715	0.025629	0.90128	KMT5B	lysine methyltransferase 5B [Source:NCBI gene;Acc:767828]
ENSBTAG00000001186	36.09936615	34.84176763	0.051156	0.8792	SH2D4A	SH2 domain containing 4A [Source:VGNC Symbol;Acc:VGNC:34560]
ENSBTAG00000001187	201.4686308	135.4684988	0.5726	0.13861	RASL10A	RAS like family 10 member A [Source:VGNC Symbol;Acc:VGNC:33752]
ENSBTAG00000001188	55.11660728	51.70380536	0.092217	0.78916	ROM1	retinal outer segment membrane protein 1 [Source:VGNC Symbol;Acc:VGNC:34084]
ENSBTAG00000001189	2464.20367	2721.640753	-0.14336	0.34076	AP1B1	adaptor related protein complex 1 subunit beta 1 [Source:VGNC Symbol;Acc:VGNC:25976]
ENSBTAG00000001191	0.241417459	1.698900254	-2.815	0.47857	CCL17	C-C motif chemokine ligand 17 [Source:VGNC Symbol;Acc:VGNC:26945]
ENSBTAG00000001192	370.9738135	360.878717	0.039803	0.78304	STX12	syntaxin 12 [Source:VGNC Symbol;Acc:VGNC:35432]
ENSBTAG00000001193	1679.786497	1594.797752	0.074904	0.66952	UNC93B1	unc-93 homolog B1, TLR signaling regulator [Source:VGNC Symbol;Acc:VGNC:49587]
ENSBTAG00000001195	4.793553354	5.276332421	-0.13844	0.92626	KCNH4	potassium voltage-gated channel subfamily H member 4 [Source:VGNC Symbol;Acc:VGNC:30446]
ENSBTAG00000001197	213.3356502	192.7901676	0.14609	0.61865	SLAMF7	SLAM family member 7 [Source:VGNC Symbol;Acc:VGNC:34655]
ENSBTAG00000001198	151.8310727	133.7568988	0.18285	0.57835	GIMAP7	GTPase, IMAP family member 7 [Source:NCBI gene;Acc:530031]
ENSBTAG00000001199	316.5928218	294.0925805	0.10636	0.54964	DAP3	death associated protein 3 [Source:VGNC Symbol;Acc:VGNC:27876]
ENSBTAG00000001204	564.7438646	749.3341049	-0.40801	0.080909	JCAD	junctional cadherin 5 associated [Source:NCBI gene;Acc:784675]
ENSBTAG00000001206	0.227556156	0.242700036	-0.092952	1	LCN15	lipocalin-15 [Source:NCBI gene;Acc:504893]
ENSBTAG00000001207	38.44285363	40.41991702	-0.072351	0.90264	SERPINB8	serpin peptidase inhibitor, clade B (ovalbumin), member 8 [Source:NCBI gene;Acc:513825]
ENSBTAG00000001209	1811.426391	1966.248954	-0.11832	0.47524	PHLDB2	pleckstrin homology like domain family B member 2 [Source:VGNC Symbol;Acc:VGNC:32838]
ENSBTAG00000001210	0	0	NA	NA		melanoma antigen preferentially expressed in tumors [Source:NCBI gene;Acc:530538]
ENSBTAG00000001212	2226.175964	2196.048685	0.019658	0.90474	SSR2	signal sequence receptor subunit 2 [Source:VGNC Symbol;Acc:VGNC:35320]
ENSBTAG00000001213	4.792110838	2.002605193	1.2588	0.29899
ENSBTAG00000001214	0	0	NA	NA
ENSBTAG00000001219	742.626929	988.1724722	-0.41213	0.15136
ENSBTAG00000001221	0.526298757	0.797514799	-0.59963	0.95441	NKX3-1	NK3 homeobox 1 [Source:VGNC Symbol;Acc:VGNC:32105]
ENSBTAG00000001223	122.9916089	105.159216	0.22598	0.33667	CAAP1	caspase activity and apoptosis inhibitor 1 [Source:VGNC Symbol;Acc:VGNC:26660]
ENSBTAG00000001224	828.4619121	808.0581315	0.035976	0.82213	ATP9B	ATPase phospholipid transporting 9B (putative) [Source:NCBI gene;Acc:510301]
ENSBTAG00000001225	1304.616571	1412.60094	-0.11473	0.48511	RBM14	RNA binding motif protein 14 [Source:NCBI gene;Acc:511512]
ENSBTAG00000001228	14.66872061	17.6791525	-0.26931	0.61899	CEND1	cell cycle exit and neuronal differentiation 1 [Source:VGNC Symbol;Acc:VGNC:27173]
ENSBTAG00000001229	3646.430095	3497.81489	0.060031	0.67387	SLC25A22	solute carrier family 25 member 22 [Source:VGNC Symbol;Acc:VGNC:34750]
ENSBTAG00000001231	3.593759908	3.065734537	0.22926	0.93906	CDHR1	cadherin related family member 1 [Source:VGNC Symbol;Acc:VGNC:27108]
ENSBTAG00000001233	218.7274436	243.2330968	-0.15321	0.43773	MPZL3	myelin protein zero like 3 [Source:VGNC Symbol;Acc:VGNC:31594]
ENSBTAG00000001235	51.48736124	34.3899695	0.58223	0.14797	CD200R1L	CD200 receptor 1-like [Source:NCBI gene;Acc:516008]
ENSBTAG00000001241	0	0	NA	NA	ISL1	ISL LIM homeobox 1 [Source:VGNC Symbol;Acc:VGNC:30296]
ENSBTAG00000001242	171.2357091	175.5397591	-0.035814	0.90518	ADRB1	adrenoceptor beta 1 [Source:VGNC Symbol;Acc:VGNC:50130]
ENSBTAG00000001243	18.48692718	21.38892207	-0.21036	0.77078	AP3M2	adaptor related protein complex 3 subunit mu 2 [Source:VGNC Symbol;Acc:VGNC:25990]
ENSBTAG00000001244	277.8111622	305.9233623	-0.13907	0.58404	PLAT	plasminogen activator, tissue type [Source:VGNC Symbol;Acc:VGNC:32974]
ENSBTAG00000001246	9472.763367	8996.974418	0.074345	0.63906	ATP1A1	ATPase Na+/K+ transporting subunit alpha 1 [Source:VGNC Symbol;Acc:VGNC:26282]
ENSBTAG00000001247	9994.973361	11001.59287	-0.13844	0.32452	LECT2	leukocyte cell derived chemotaxin 2 [Source:VGNC Symbol;Acc:VGNC:30832]
ENSBTAG00000001249	361.7284141	368.9453305	-0.0285	0.95408	SULT1B1	sulfotransferase family 1B member 1 [Source:VGNC Symbol;Acc:VGNC:53777]
ENSBTAG00000001250	0	0.490659584	#NAME?	0.72075	TFAP2A	transcription factor AP-2 alpha [Source:VGNC Symbol;Acc:VGNC:35776]
ENSBTAG00000001252	388.8995118	448.3879612	-0.20535	0.23556	HIVEP1	human immunodeficiency virus type I enhancer binding protein 1 [Source:HGNC Symbol;Acc:HGNC:4920]
ENSBTAG00000001254	396.6603875	405.3171769	-0.031147	0.85543	ANKRD46	ankyrin repeat domain 46 [Source:VGNC Symbol;Acc:VGNC:25932]
ENSBTAG00000001255	1.708769103	1.355678354	0.33394	0.9438	CRYBB3	crystallin beta B3 [Source:VGNC Symbol;Acc:VGNC:27738]
ENSBTAG00000001257	38.90817325	32.86981558	0.24331	0.46668	AGTPBP1	ATP/GTP binding protein 1 [Source:VGNC Symbol;Acc:VGNC:25744]
ENSBTAG00000001258	351.1117706	354.4422496	-0.01362	1	TMEM50B	transmembrane protein 50B [Source:VGNC Symbol;Acc:VGNC:36093]
ENSBTAG00000001260	0	0	NA	NA		phospholipase A2 inhibitor and Ly6/PLAUR domain-containing protein [Source:NCBI gene;Acc:616860]
ENSBTAG00000001262	180.635316	174.0355631	0.053698	0.81717	IRGQ	immunity related GTPase Q [Source:VGNC Symbol;Acc:VGNC:30282]
ENSBTAG00000001265	23516.76596	26083.41777	-0.14944	0.37366	HRG	histidine rich glycoprotein [Source:VGNC Symbol;Acc:VGNC:29953]
ENSBTAG00000001269	227.4117371	201.4629267	0.17479	0.33517	TMEM165	transmembrane protein 165 [Source:VGNC Symbol;Acc:VGNC:35990]
ENSBTAG00000001271	71336.20772	81164.5258	-0.18621	0.20572	PLG	plasminogen [Source:NCBI gene;Acc:280897]
ENSBTAG00000001273	65.75262664	62.04632278	0.083703	0.81876	NLRP3	NLR family pyrin domain containing 3 [Source:VGNC Symbol;Acc:VGNC:32117]
ENSBTAG00000001274	148.3675084	142.8171864	0.055006	0.85144	PPM1L	protein phosphatase, Mg2+/Mn2+ dependent 1L [Source:VGNC Symbol;Acc:VGNC:33216]
ENSBTAG00000001279	2.645273818	3.834438409	-0.5356	0.63444	MPP2	membrane palmitoylated protein 2 [Source:VGNC Symbol;Acc:VGNC:31583]
ENSBTAG00000001280	211.582438	192.5404443	0.13606	0.48881	CLPB	ClpB homolog, mitochondrial AAA ATPase chaperonin [Source:VGNC Symbol;Acc:VGNC:27458]
ENSBTAG00000001282	318.7828428	330.1174085	-0.050405	0.82657	RALGAPA1	Ral GTPase activating protein catalytic alpha subunit 1 [Source:VGNC Symbol;Acc:VGNC:33701]
ENSBTAG00000001283	398.8291708	386.1157197	0.046738	0.81025	RIC1	RIC1 homolog, RAB6A GEF complex partner 1 [Source:VGNC Symbol;Acc:VGNC:33959]
ENSBTAG00000001286	411.0934336	438.9768588	-0.094679	0.59141	ELMO3	engulfment and cell motility 3 [Source:VGNC Symbol;Acc:VGNC:28440]
ENSBTAG00000001287	32.3277446	31.9823508	0.015497	0.98201
ENSBTAG00000001288	8083.171878	9227.814831	-0.19107	0.33506	MAOB	monoamine oxidase B [Source:VGNC Symbol;Acc:VGNC:31175]
ENSBTAG00000001289	341.0627969	322.8823402	0.079029	0.65609	MRPL18	mitochondrial ribosomal protein L18 [Source:VGNC Symbol;Acc:VGNC:31621]
ENSBTAG00000001290	69.32168833	70.99947835	-0.034502	0.96606	TUBD1	tubulin delta 1 [Source:VGNC Symbol;Acc:VGNC:36510]
ENSBTAG00000001291	0	0	NA	NA		olfactory receptor, family 8, subfamily H, member 3 [Source:NCBI gene;Acc:617362]
ENSBTAG00000001292	867.3904649	568.6234547	0.60921	0.11121	LTF	lactotransferrin [Source:VGNC Symbol;Acc:VGNC:31077]
ENSBTAG00000001293	5.149400472	5.464339613	-0.085643	0.99506	MAATS1	MYCBP associated and testis expressed 1 [Source:VGNC Symbol;Acc:VGNC:31126]
ENSBTAG00000001294	211.9106049	199.5144612	0.086962	0.77623	PPP1R15A	protein phosphatase 1 regulatory subunit 15A [Source:VGNC Symbol;Acc:VGNC:33228]
ENSBTAG00000001295	741.5808583	651.1000732	0.18772	0.25501	DEPDC5	DEP domain containing 5 [Source:VGNC Symbol;Acc:VGNC:28006]
ENSBTAG00000001296	908.5703785	850.5250781	0.095244	0.56631	TMEM50A	transmembrane protein 50A [Source:VGNC Symbol;Acc:VGNC:36092]
ENSBTAG00000001297	0.455112312	0	Inf	0.77921		rhesus-like protein [Source:NCBI gene;Acc:282685]
ENSBTAG00000001298	19.67373799	22.74079464	-0.20901	0.68896	STAMBPL1	STAM binding protein like 1 [Source:VGNC Symbol;Acc:VGNC:35357]
ENSBTAG00000001299	945.5541845	954.3261693	-0.013322	0.9189	CYP7B1	cytochrome P450, family 7, subfamily B, polypeptide 1 [Source:NCBI gene;Acc:529552]
ENSBTAG00000001301	295.6916981	284.3364835	0.056495	0.83641	LRRC32	leucine rich repeat containing 32 [Source:NCBI gene;Acc:615467]
ENSBTAG00000001302	183.4361621	163.2931089	0.16781	0.41368	MRPS28	mitochondrial ribosomal protein S28 [Source:VGNC Symbol;Acc:VGNC:31668]
ENSBTAG00000001303	810.7363065	985.8547597	-0.28214	0.43379	HSPB8	heat shock protein family B (small) member 8 [Source:VGNC Symbol;Acc:VGNC:53907]
ENSBTAG00000001305	1292.463885	1244.57199	0.054474	0.80174	ATP2B2	ATPase plasma membrane Ca2+ transporting 2 [Source:VGNC Symbol;Acc:VGNC:26294]
ENSBTAG00000001306	130.4507861	150.1404579	-0.20281	0.31403	FXN	frataxin [Source:VGNC Symbol;Acc:VGNC:29155]
ENSBTAG00000001308	40.17846392	46.2159632	-0.20197	0.98413		uncharacterized LOC522763 [Source:NCBI gene;Acc:522763]
ENSBTAG00000001310	0.526298757	0	Inf	0.7605	RHO	rhodopsin [Source:VGNC Symbol;Acc:VGNC:33942]
ENSBTAG00000001311	2371.963773	2562.448484	-0.11144	0.468	MORF4L2	mortality factor 4 like 2 [Source:VGNC Symbol;Acc:VGNC:31557]
ENSBTAG00000001314	121.9698925	122.6674095	-0.0082269	0.97235	TRMT6	tRNA methyltransferase 6 [Source:VGNC Symbol;Acc:VGNC:36374]
ENSBTAG00000001315	0.701077943	0	Inf	0.57923	DMRTA1	DMRT like family A1 [Source:VGNC Symbol;Acc:VGNC:28113]
ENSBTAG00000001317	0	0	NA	NA
ENSBTAG00000001320	524.5363753	517.1531858	0.020451	0.94419	VPS16	VPS16, CORVET/HOPS core subunit [Source:VGNC Symbol;Acc:VGNC:36811]
ENSBTAG00000001321	218.0060475	199.8314697	0.12558	0.76235	IL1B	interleukin 1 beta [Source:VGNC Symbol;Acc:VGNC:52787]
ENSBTAG00000001322	0.753854913	0	Inf	0.56564	SAXO1	stabilizer of axonemal microtubules 1 [Source:VGNC Symbol;Acc:VGNC:34301]
ENSBTAG00000001323	157.0817911	152.7636581	0.040215	0.86871	CENPC	centromere protein C [Source:VGNC Symbol;Acc:VGNC:27174]
ENSBTAG00000001324	27.91992344	28.11845009	-0.010222	0.94383	SLCO2A1	solute carrier organic anion transporter family member 2A1 [Source:VGNC Symbol;Acc:VGNC:34951]
ENSBTAG00000001325	6376.453991	5896.895833	0.1128	0.46313	UPB1	beta-ureidopropionase 1 [Source:VGNC Symbol;Acc:VGNC:36679]
ENSBTAG00000001326	0	0	NA	NA	SLC44A5	solute carrier family 44 member 5 [Source:VGNC Symbol;Acc:VGNC:34879]
ENSBTAG00000001328	356.7766998	379.9126681	-0.090646	0.61493	SLBP	stem-loop binding protein [Source:VGNC Symbol;Acc:VGNC:34658]
ENSBTAG00000001329	2336.130303	2258.490566	0.048762	0.74707	CLPTM1L	CLPTM1 like [Source:VGNC Symbol;Acc:VGNC:27461]
ENSBTAG00000001331	0	0.242700036	#NAME?	0.98379	ERICH6	glutamate rich 6 [Source:VGNC Symbol;Acc:VGNC:28586]
ENSBTAG00000001332	2063.710836	1985.882851	0.05546	0.75292	MYO1C	myosin IC [Source:VGNC Symbol;Acc:VGNC:31818]
ENSBTAG00000001333	46.12140023	37.11103992	0.31359	0.32967	PPARG	peroxisome proliferator activated receptor gamma [Source:VGNC Symbol;Acc:VGNC:33183]
ENSBTAG00000001335	3322.107384	3701.519536	-0.15602	0.51604	GHR	growth hormone receptor [Source:VGNC Symbol;Acc:VGNC:50184]
ENSBTAG00000001336	0	0	NA	NA		taste receptor, type 2, member 46 [Source:NCBI gene;Acc:782957]
ENSBTAG00000001338	10.73580184	19.1789726	-0.8371	0.12765	CCR3	C-C motif chemokine receptor 3 [Source:VGNC Symbol;Acc:VGNC:26984]
ENSBTAG00000001341	4.873832306	4.639924606	0.070955	0.99231	WNT5B	Wnt family member 5B [Source:VGNC Symbol;Acc:VGNC:36961]
ENSBTAG00000001342	251.953043	274.9564781	-0.12605	0.51344	RSL24D1	ribosomal L24 domain containing 1 [Source:VGNC Symbol;Acc:VGNC:34181]
ENSBTAG00000001343	16.80899402	37.74426294	-1.167	0.25351	DEPDC1	DEP domain containing 1 [Source:HGNC Symbol;Acc:HGNC:22949]
ENSBTAG00000001344	1.491968595	1.563671045	-0.06772	1	METTL21E	RIKEN cDNA 4832428D23-like [Source:NCBI gene;Acc:513822]
ENSBTAG00000001346	264.9904908	308.5250189	-0.21945	0.7584	STRA8	stimulated by retinoic acid 8 [Source:VGNC Symbol;Acc:VGNC:53678]
ENSBTAG00000001348	102.5088224	116.063046	-0.17916	0.47737	COMMD8	COMM domain containing 8 [Source:VGNC Symbol;Acc:VGNC:27588]
ENSBTAG00000001349	5031.063524	5272.824226	-0.067712	0.63445	KIF1C	kinesin family member 1C [Source:VGNC Symbol;Acc:VGNC:30593]
ENSBTAG00000001350	2.105113757	5.649417795	-1.4242	0.15726
ENSBTAG00000001352	454.3924998	441.362365	0.041975	0.86068	ENTR1	endosome associated trafficking regulator 1 [Source:VGNC Symbol;Acc:VGNC:54703]
ENSBTAG00000001353	2377.164994	2387.197926	-0.0060761	0.96527	PMPCA	peptidase, mitochondrial processing alpha subunit [Source:VGNC Symbol;Acc:VGNC:33075]
ENSBTAG00000001354	80.50229696	88.4776953	-0.13628	0.52982	INPP5E	inositol polyphosphate-5-phosphatase E [Source:VGNC Symbol;Acc:VGNC:30213]
ENSBTAG00000001356	665.8984984	717.8170129	-0.10831	0.51339	USP38	ubiquitin specific peptidase 38 [Source:VGNC Symbol;Acc:VGNC:36727]
ENSBTAG00000001357	0.263149379	0	Inf	1
ENSBTAG00000001359	8.012696689	9.946757407	-0.31194	0.6673	B3GNT7	UDP-GlcNAc:betaGal beta-1,3-N-acetylglucosaminyltransferase 7 [Source:VGNC Symbol;Acc:VGNC:26383]
ENSBTAG00000001360	3115.619209	3111.139749	0.0020757	0.98761	RPS12	ribosomal protein S12 [Source:NCBI gene;Acc:326582]
ENSBTAG00000001361	207.6903029	249.9816972	-0.26739	0.15481	NMNAT1	nicotinamide nucleotide adenylyltransferase 1 [Source:VGNC Symbol;Acc:VGNC:32132]
ENSBTAG00000001364	61.08777847	61.89951632	-0.019044	0.99734	DPH6	diphthamine biosynthesis 6 [Source:VGNC Symbol;Acc:VGNC:28181]
ENSBTAG00000001365	25.55973603	29.32189975	-0.19811	0.75341	C1QTNF9	C1q and TNF related 9 [Source:NCBI gene;Acc:523616]
ENSBTAG00000001367	0.896146532	2.812515478	-1.6501	0.31681	C1QTNF2	C1q and TNF related 2 [Source:VGNC Symbol;Acc:VGNC:26624]
ENSBTAG00000001368	6371.567508	7034.549674	-0.14281	0.34549	LGALS3BP	galectin 3 binding protein [Source:VGNC Symbol;Acc:VGNC:30853]
ENSBTAG00000001374	240.5997102	222.2516939	0.11444	0.58266	METTL27	methyltransferase like 27 [Source:VGNC Symbol;Acc:VGNC:31411]
ENSBTAG00000001376	144.4043392	187.1882895	-0.37438	0.060975	RAD21L1	RAD21 cohesin complex component like 1 [Source:VGNC Symbol;Acc:VGNC:33681]
ENSBTAG00000001382	18.37250136	18.94102518	-0.043966	1	SLC26A9	solute carrier family 26 member 9 [Source:VGNC Symbol;Acc:VGNC:34784]
ENSBTAG00000001383	0	0	NA	NA
ENSBTAG00000001385	44.67354968	61.17148599	-0.45344	0.10342	ZSCAN2	zinc finger and SCAN domain containing 2 [Source:VGNC Symbol;Acc:VGNC:37375]
ENSBTAG00000001387	127.8722434	98.07359081	0.38277	0.092979	WDR73	WD repeat domain 73 [Source:VGNC Symbol;Acc:VGNC:36917]
ENSBTAG00000001388	7.356745726	8.804132738	-0.25911	0.71912	NMB	neuromedin B [Source:VGNC Symbol;Acc:VGNC:32123]
ENSBTAG00000001390	92.4173681	82.92742271	0.15631	0.55373	B4GALT4	beta-1,4-galactosyltransferase 4 [Source:VGNC Symbol;Acc:VGNC:26391]
ENSBTAG00000001391	128.602555	137.8471511	-0.10015	0.72104	ANKRD42	ankyrin repeat domain 42 [Source:NCBI gene;Acc:522004]
ENSBTAG00000001392	19490.70017	20383.20947	-0.064595	0.67535	RDH16	retinol dehydrogenase 16 (all-trans) [Source:NCBI gene;Acc:519940]
ENSBTAG00000001393	108.5891201	112.1624501	-0.04671	0.86303	MTF2	metal response element binding transcription factor 2 [Source:VGNC Symbol;Acc:VGNC:31723]
ENSBTAG00000001394	2533.234718	2442.383079	0.052691	0.74058	TMED9	transmembrane emp24 protein transport domain containing 9 [Source:NCBI gene;Acc:618580]
ENSBTAG00000001395	160.226414	153.5913208	0.061015	0.74722	C1H21orf91	chromosome 1 C21orf91 homolog [Source:VGNC Symbol;Acc:VGNC:52664]
ENSBTAG00000001396	728.1474574	838.2545824	-0.20316	0.22312	ADAMTS7	ADAM metallopeptidase with thrombospondin type 1 motif 7 [Source:HGNC Symbol;Acc:HGNC:223]
ENSBTAG00000001397	0	0	NA	NA		olfactory receptor 2A12 [Source:NCBI gene;Acc:523753]
ENSBTAG00000001398	1698.107698	1931.365156	-0.18569	0.28757	ATP2A2	ATPase sarcoplasmic/endoplasmic reticulum Ca2+ transporting 2 [Source:VGNC Symbol;Acc:VGNC:26291]
ENSBTAG00000001400	1562.950356	1573.245701	-0.009472	0.93262	AKT2	AKT serine/threonine kinase 2 [Source:VGNC Symbol;Acc:VGNC:25799]
ENSBTAG00000001401	0	0	NA	NA	SLC45A1	solute carrier family 45 member 1 [Source:VGNC Symbol;Acc:VGNC:34880]
ENSBTAG00000001403	193.6661159	191.0967822	0.019268	0.93657	PRKCI	protein kinase C iota [Source:VGNC Symbol;Acc:VGNC:33333]
ENSBTAG00000001404	0	0	NA	NA	CACNG3	calcium voltage-gated channel auxiliary subunit gamma 3 [Source:VGNC Symbol;Acc:VGNC:26688]
ENSBTAG00000001405	764.2927796	801.7614215	-0.069048	0.72645	GLCE	glucuronic acid epimerase [Source:VGNC Symbol;Acc:VGNC:29394]
ENSBTAG00000001406	138.8811759	67.03636926	1.0508	0.035739	MAB21L3	mab-21 like 3 [Source:VGNC Symbol;Acc:VGNC:31129]
ENSBTAG00000001407	463.1625387	460.7213258	0.0076242	0.94855	AP3S2	adaptor related protein complex 3 subunit sigma 2 [Source:VGNC Symbol;Acc:VGNC:53932]
ENSBTAG00000001408	158.7009306	133.6254267	0.24812	0.24011	CNRIP1	cannabinoid receptor interacting protein 1 [Source:VGNC Symbol;Acc:VGNC:27531]
ENSBTAG00000001410	79.80156104	74.39595218	0.10119	0.68006	GRAMD1B	GRAM domain containing 1B [Source:VGNC Symbol;Acc:VGNC:29623]
ENSBTAG00000001412	33.16715043	29.90803881	0.14922	0.67492	N6AMT1	N-6 adenine-specific DNA methyltransferase 1 [Source:VGNC Symbol;Acc:VGNC:49558]
ENSBTAG00000001414	1010.061747	1023.158962	-0.018587	0.92309	KCTD12	potassium channel tetramerization domain containing 12 [Source:VGNC Symbol;Acc:VGNC:30502]
ENSBTAG00000001415	98.16831553	79.71241123	0.30045	0.22469	THOC6	THO complex 6 [Source:VGNC Symbol;Acc:VGNC:35842]
ENSBTAG00000001416	0	0	NA	NA	GABRR3	gamma-aminobutyric acid type A receptor rho3 subunit [Source:VGNC Symbol;Acc:VGNC:53569]
ENSBTAG00000001417	19531.02402	22118.90586	-0.17951	0.29986	ACSM1	acyl-CoA synthetase medium chain family member 1 [Source:VGNC Symbol;Acc:VGNC:50046]
ENSBTAG00000001419	710.106836	707.0494239	0.006225	0.92408	MRPL4	mitochondrial ribosomal protein L4 [Source:VGNC Symbol;Acc:VGNC:31635]
ENSBTAG00000001420	1169.021896	1110.238951	0.074432	0.64444	ABHD12	abhydrolase domain containing 12 [Source:VGNC Symbol;Acc:VGNC:25490]
ENSBTAG00000001422	513.1414796	506.1284346	0.019853	0.89467	HMGN3	high mobility group nucleosomal binding domain 3 [Source:VGNC Symbol;Acc:VGNC:49985]
ENSBTAG00000001423	0.227556156	0	Inf	1
ENSBTAG00000001424	663.3151793	671.1176973	-0.016871	0.90134	MSH6	mutS homolog 6 [Source:VGNC Symbol;Acc:VGNC:31696]
ENSBTAG00000001425	381.5004739	403.9223402	-0.082393	0.65009	FBXO11	F-box protein 11 [Source:VGNC Symbol;Acc:VGNC:28892]
ENSBTAG00000001429	292.1680096	370.9331955	-0.34436	0.32047	NEURL1B	neuralized E3 ubiquitin protein ligase 1B [Source:VGNC Symbol;Acc:VGNC:32014]
ENSBTAG00000001432	0.924085927	0.519470511	0.83099	0.87869
ENSBTAG00000001435	292.3164109	295.0230009	-0.013297	0.96352	ARL6IP6	ADP ribosylation factor like GTPase 6 interacting protein 6 [Source:VGNC Symbol;Acc:VGNC:26152]
ENSBTAG00000001439	17.87076147	21.15650119	-0.2435	0.5844	HESX1	HESX homeobox 1 [Source:VGNC Symbol;Acc:VGNC:29825]
ENSBTAG00000001440	546.3446217	559.1262569	-0.033363	0.84279	PMM2	phosphomannomutase 2 [Source:VGNC Symbol;Acc:VGNC:33073]
ENSBTAG00000001441	1023.585137	967.8763857	0.080736	0.58623	CARHSP1	calcium regulated heat stable protein 1 [Source:VGNC Symbol;Acc:VGNC:26766]
ENSBTAG00000001442	10.13940301	15.11876928	-0.57637	0.24421
ENSBTAG00000001443	18.65645499	28.09402485	-0.59059	0.14196
ENSBTAG00000001444	309.6026674	333.1134851	-0.1056	0.52351	TNXB	tenascin XB [Source:VGNC Symbol;Acc:VGNC:36211]
ENSBTAG00000001446	58.79509125	51.85362641	0.18125	0.48488	ABRACL	ABRA C-terminal like [Source:VGNC Symbol;Acc:VGNC:25513]
ENSBTAG00000001447	0.455112312	1.326867427	-1.5437	0.62463	HRH1	histamine receptor H1 [Source:NCBI gene;Acc:281231]
ENSBTAG00000001448	240.8951042	167.9908352	0.52002	0.31006	INMT	indolethylamine N-methyltransferase [Source:NCBI gene;Acc:527922]
ENSBTAG00000001449	534.3685369	442.4173802	0.27243	0.1129	SRA1	steroid receptor RNA activator 1 [Source:VGNC Symbol;Acc:VGNC:35266]
ENSBTAG00000001450	302.062949	264.2383977	0.19301	0.28318	APBB3	amyloid beta precursor protein binding family B member 3 [Source:VGNC Symbol;Acc:VGNC:50070]
ENSBTAG00000001451	0	0	NA	NA	A4GNT	alpha-1,4-N-acetylglucosaminyltransferase [Source:VGNC Symbol;Acc:VGNC:25436]
ENSBTAG00000001455	0	0	NA	NA	HOXA7	homeobox A7 [Source:VGNC Symbol;Acc:VGNC:29915]
ENSBTAG00000001457	82.19704362	95.18987874	-0.21172	0.43849	TMEM267	transmembrane protein 267 [Source:VGNC Symbol;Acc:VGNC:36072]
ENSBTAG00000001460	616.2519808	646.6302141	-0.069421	0.6935	LIN7C	lin-7 homolog C, crumbs cell polarity complex component [Source:VGNC Symbol;Acc:VGNC:30897]
ENSBTAG00000001462	938.8431126	1030.850493	-0.13488	0.36497	FLT4	fms related tyrosine kinase 4 [Source:VGNC Symbol;Acc:VGNC:29044]
ENSBTAG00000001463	210.3430657	198.9352473	0.080445	0.65268	TNKS	tankyrase [Source:VGNC Symbol;Acc:VGNC:36184]
ENSBTAG00000001464	71.26211265	59.06943423	0.27072	0.49246	GPR156	G protein-coupled receptor 156 [Source:VGNC Symbol;Acc:VGNC:29562]
ENSBTAG00000001465	133.8882511	160.5063456	-0.2616	0.22895	P2RY1	purinergic receptor P2Y1 [Source:VGNC Symbol;Acc:VGNC:32523]
ENSBTAG00000001468	195.1374301	239.6096957	-0.2962	0.15762	SAMD4A	sterile alpha motif domain containing 4A [Source:VGNC Symbol;Acc:VGNC:34272]
ENSBTAG00000001470	325.6619945	292.5178295	0.15485	0.3858	DTX2	deltex E3 ubiquitin ligase 2 [Source:VGNC Symbol;Acc:VGNC:28237]
ENSBTAG00000001471	145.862068	105.5424304	0.46678	0.031851	POC1A	POC1 centriolar protein A [Source:VGNC Symbol;Acc:VGNC:50094]
ENSBTAG00000001473	2203.235826	2104.688007	0.066018	0.66242	ARVCF	ARVCF, delta catenin family member [Source:VGNC Symbol;Acc:VGNC:49535]
ENSBTAG00000001474	9.09013178	11.81562847	-0.37832	0.49791	NRGN	neurogranin [Source:VGNC Symbol;Acc:VGNC:32262]
ENSBTAG00000001475	336.0116445	362.6956904	-0.11025	0.54779	MCUR1	mitochondrial calcium uniporter regulator 1 [Source:VGNC Symbol;Acc:VGNC:31327]
ENSBTAG00000001476	31.54273093	33.09636735	-0.069365	0.97357
ENSBTAG00000001477	27.22497938	20.93879064	0.37875	0.32109
ENSBTAG00000001478	57.59112756	59.84170106	-0.055305	0.82406	DESI2	desumoylating isopeptidase 2 [Source:VGNC Symbol;Acc:VGNC:28015]
ENSBTAG00000001481	12.46036642	8.028292892	0.63418	0.2891	IGSF9	immunoglobulin superfamily member 9 [Source:VGNC Symbol;Acc:VGNC:30097]
ENSBTAG00000001483	497.5639482	528.7989796	-0.087837	0.5599	SRGAP2	SLIT-ROBO Rho GTPase activating protein 2 [Source:NCBI gene;Acc:519843]
ENSBTAG00000001484	113.6557811	92.5528875	0.29632	0.18696	LZTFL1	leucine zipper transcription factor like 1 [Source:VGNC Symbol;Acc:VGNC:31119]
ENSBTAG00000001485	1664.908312	1850.02028	-0.1521	0.32566	PPIP5K2	diphosphoinositol pentakisphosphate kinase 2 [Source:VGNC Symbol;Acc:VGNC:33207]
ENSBTAG00000001486	199.9892155	190.4926683	0.070187	0.76636	ZNF280D	zinc finger protein 280D [Source:VGNC Symbol;Acc:VGNC:52851]
ENSBTAG00000001488	4211.202488	4165.648001	0.015691	0.91627	OTC	ornithine carbamoyltransferase [Source:VGNC Symbol;Acc:VGNC:32482]
ENSBTAG00000001489	156.0148342	188.4502319	-0.2725	0.1683	TUBA1A	tubulin, alpha 1a [Source:NCBI gene;Acc:404053]
ENSBTAG00000001491	1.2273767	2.932416047	-1.2565	0.40326	NWD2	NACHT and WD repeat domain containing 2 [Source:VGNC Symbol;Acc:VGNC:32374]
ENSBTAG00000001492	488.1364503	430.89149	0.17996	0.28881	FYB1	FYN binding protein 1 [Source:VGNC Symbol;Acc:VGNC:29160]
ENSBTAG00000001495	0	0	NA	NA	SPINLW1	serine peptidase inhibitor-like, with Kunitz and WAP domains 1 (eppin) [Source:NCBI gene;Acc:768002]
ENSBTAG00000001497	472.1741397	439.8155231	0.10242	0.56556	MRAS	muscle RAS oncogene homolog [Source:VGNC Symbol;Acc:VGNC:31597]
ENSBTAG00000001498	318.8704568	329.9004652	-0.04906	0.75706	CYTH2	cytohesin 2 [Source:VGNC Symbol;Acc:VGNC:49142]
ENSBTAG00000001499	179.527103	174.7399133	0.038992	0.85866	TRIM33	tripartite motif containing 33 [Source:VGNC Symbol;Acc:VGNC:36329]
ENSBTAG00000001500	44.89900912	43.18280065	0.056227	0.91958	FIGNL1	fidgetin like 1 [Source:VGNC Symbol;Acc:VGNC:29011]
ENSBTAG00000001502	0.436486049	1.078270973	-1.3047	0.77544
ENSBTAG00000001503	0.218243024	0	Inf	1	TRIM72	tripartite motif containing 72 [Source:HGNC Symbol;Acc:HGNC:32671]
ENSBTAG00000001504	678.3172824	645.2801034	0.072035	0.6744	NOP14	NOP14 nucleolar protein [Source:VGNC Symbol;Acc:VGNC:32165]
ENSBTAG00000001505	321.4208109	362.1988781	-0.17232	0.33053	GRK4	G protein-coupled receptor kinase 4 [Source:VGNC Symbol;Acc:VGNC:29655]
ENSBTAG00000001506	2477.314227	2380.752083	0.057359	0.72694	HTT	huntingtin [Source:VGNC Symbol;Acc:VGNC:30007]
ENSBTAG00000001507	41.16013448	42.16256717	-0.034715	0.94786	CLCN5	chloride voltage-gated channel 5 [Source:VGNC Symbol;Acc:VGNC:27399]
ENSBTAG00000001508	179.9660046	199.320735	-0.14737	0.43969	SH3RF1	SH3 domain containing ring finger 1 [Source:VGNC Symbol;Acc:VGNC:34579]
ENSBTAG00000001509	394.4163897	455.9071333	-0.20902	0.22811	ELK3	ELK3, ETS transcription factor [Source:VGNC Symbol;Acc:VGNC:28433]
ENSBTAG00000001510	158.6510233	169.0983369	-0.092006	0.66041	CDK17	cyclin dependent kinase 17 [Source:VGNC Symbol;Acc:VGNC:27120]
ENSBTAG00000001511	246.3796838	308.6088633	-0.3249	0.27417	BCL6	B cell CLL/lymphoma 6 [Source:NCBI gene;Acc:539020]
ENSBTAG00000001512	208.9125871	195.9819029	0.092179	0.69936	ZFP64	ZFP64 zinc finger protein [Source:VGNC Symbol;Acc:VGNC:37167]
ENSBTAG00000001513	68.83735665	69.67532695	-0.017456	0.95488	PDIK1L	PDLIM1 interacting kinase 1 like [Source:VGNC Symbol;Acc:VGNC:32701]
ENSBTAG00000001514	393.6385024	401.0120422	-0.026774	0.91046	ASB11	ankyrin repeat and SOCS box containing 11 [Source:VGNC Symbol;Acc:VGNC:26188]
ENSBTAG00000001515	0	0	NA	NA
ENSBTAG00000001516	0	0	NA	NA	CALCB	calcitonin-related polypeptide beta [Source:NCBI gene;Acc:407218]
ENSBTAG00000001517	3159.750122	3028.678814	0.061122	0.63917	KRT18	keratin 18 [Source:VGNC Symbol;Acc:VGNC:30719]
ENSBTAG00000001518	256.7439033	283.5089527	-0.14306	0.43065	ISG20L2	interferon stimulated exonuclease gene 20 like 2 [Source:VGNC Symbol;Acc:VGNC:30295]
ENSBTAG00000001519	164.3079737	165.3682847	-0.0092801	0.96552	RRNAD1	ribosomal RNA adenine dimethylase domain containing 1 [Source:VGNC Symbol;Acc:VGNC:34167]
ENSBTAG00000001520	583.7422636	568.9085766	0.037135	0.87611	MRPL24	mitochondrial ribosomal protein L24 [Source:VGNC Symbol;Acc:VGNC:31627]
ENSBTAG00000001521	366.0117557	349.9518062	0.064734	0.69385	UQCRB	ubiquinol-cytochrome c reductase binding protein [Source:VGNC Symbol;Acc:VGNC:36694]
ENSBTAG00000001522	177.3417152	195.8298901	-0.14307	0.45503	MTERF3	mitochondrial transcription termination factor 3 [Source:VGNC Symbol;Acc:VGNC:31721]
ENSBTAG00000001523	669.897017	708.5878293	-0.081007	0.62445	YES1	YES proto-oncogene 1, Src family tyrosine kinase [Source:VGNC Symbol;Acc:VGNC:37022]
ENSBTAG00000001526	0	0	NA	NA		myeloid-associated differentiation marker [Source:NCBI gene;Acc:526149]
ENSBTAG00000001527	1.431758421	4.085746749	-1.5128	0.21019	TMEM213	transmembrane protein 213 [Source:VGNC Symbol;Acc:VGNC:36035]
ENSBTAG00000001528	627.893714	632.7540936	-0.011125	0.90937	CDK13	cyclin dependent kinase 13 [Source:VGNC Symbol;Acc:VGNC:27118]
ENSBTAG00000001529	699.473352	702.3693217	-0.0059607	0.96152	NSD3	nuclear receptor binding SET domain protein 3 [Source:VGNC Symbol;Acc:VGNC:32273]
ENSBTAG00000001530	0	0	NA	NA	FGF8	fibroblast growth factor 8 [Source:VGNC Symbol;Acc:VGNC:28983]
ENSBTAG00000001533	156.1980647	160.4589184	-0.038827	0.89095	HACE1	HECT domain and ankyrin repeat containing E3 ubiquitin protein ligase 1 [Source:VGNC Symbol;Acc:VGNC:29739]
ENSBTAG00000001535	130.3620469	120.0205521	0.11924	0.66164	LIPH	lipase H [Source:VGNC Symbol;Acc:VGNC:30905]
ENSBTAG00000001537	18036.18132	17968.25598	0.0054435	0.95427	TSKU	tsukushi, small leucine rich proteoglycan [Source:NCBI gene;Acc:529661]
ENSBTAG00000001538	36.06270591	40.53573649	-0.16869	0.66357
ENSBTAG00000001539	210.1676324	227.3935336	-0.11365	0.56895	SAV1	salvador family WW domain containing protein 1 [Source:VGNC Symbol;Acc:VGNC:34300]
ENSBTAG00000001543	304.6787522	285.8076968	0.092244	0.63654	BRI3BP	BRI3 binding protein [Source:VGNC Symbol;Acc:VGNC:26565]
ENSBTAG00000001545	0	0	NA	NA	SLC34A2	solute carrier family 34 member 2 [Source:VGNC Symbol;Acc:VGNC:34818]
ENSBTAG00000001546	1970.627675	2062.327317	-0.065618	0.65983	MGAT1	mannosyl (alpha-1,3-)-glycoprotein beta-1,2-N-acetylglucosaminyltransferase [Source:VGNC Symbol;Acc:VGNC:54623]
ENSBTAG00000001548	462.1133981	498.6576202	-0.1098	0.53367	UBQLN4	ubiquilin 4 [Source:HGNC Symbol;Acc:HGNC:1237]
ENSBTAG00000001549	0	0	NA	NA	OR1L1	olfactory receptor 1L1 [Source:NCBI gene;Acc:785392]
ENSBTAG00000001551	638.8879931	630.278634	0.019573	0.96444	PLEKHG3	pleckstrin homology and RhoGEF domain containing G3 [Source:VGNC Symbol;Acc:VGNC:33016]
ENSBTAG00000001552	272.0933726	242.9383731	0.16351	0.40206	EPC1	enhancer of polycomb homolog 1 [Source:VGNC Symbol;Acc:VGNC:28527]
ENSBTAG00000001553	3469.065326	3250.299453	0.093974	0.536	HNRNPA1	heterogeneous nuclear ribonucleoprotein A1 [Source:NCBI gene;Acc:505093]
ENSBTAG00000001557	34.54121605	48.47761521	-0.489	0.12736	CCL28	C-C motif chemokine ligand 28 [Source:VGNC Symbol;Acc:VGNC:26953]
ENSBTAG00000001558	1.142328951	1.050733858	0.12058	1	PATL2	PAT1 homolog 2 [Source:VGNC Symbol;Acc:VGNC:32594]
ENSBTAG00000001562	44.86794471	48.90878476	-0.12441	0.72406	NFE2	nuclear factor, erythroid 2 [Source:VGNC Symbol;Acc:VGNC:32034]
ENSBTAG00000001564	740.7180896	754.7533978	-0.027081	0.97979	PDE4DIP	myomegalin [Source:NCBI gene;Acc:508547]
ENSBTAG00000001565	1032.542268	1043.194082	-0.014807	0.94093	MESD	mesoderm development LRP chaperone [Source:VGNC Symbol;Acc:VGNC:31392]
ENSBTAG00000001567	468.8295486	412.5317281	0.18456	0.2949	LRRK1	leucine rich repeat kinase 1 [Source:VGNC Symbol;Acc:VGNC:31037]
ENSBTAG00000001568	203.7087117	236.5443082	-0.2156	0.26209	PPIC	peptidylprolyl isomerase C [Source:VGNC Symbol;Acc:VGNC:33196]
ENSBTAG00000001570	0.227556156	0.981319168	-2.1085	0.59172	CSF2	colony stimulating factor 2 [Source:VGNC Symbol;Acc:VGNC:27755]
ENSBTAG00000001571	11.46250184	11.67142403	-0.026059	1	LRRD1	leucine rich repeats and death domain containing 1 [Source:VGNC Symbol;Acc:VGNC:31034]
ENSBTAG00000001572	6.392514566	8.642388849	-0.43505	0.51679	NSUN7	NOP2/Sun RNA methyltransferase family member 7 [Source:VGNC Symbol;Acc:VGNC:32288]
ENSBTAG00000001573	1185.273535	1264.079748	-0.092867	0.57882	JMJD1C	jumonji domain containing 1C [Source:VGNC Symbol;Acc:VGNC:30376]
ENSBTAG00000001574	112.0893925	112.4601901	-0.0047646	1	GPATCH2	G-patch domain containing 2 [Source:VGNC Symbol;Acc:VGNC:29516]
ENSBTAG00000001575	2579.695932	2650.424989	-0.039023	0.79836	CALM2	calmodulin 2 [Source:NCBI gene;Acc:100297344]
ENSBTAG00000001576	663.2540045	684.8675712	-0.046264	0.80339	TMEM140	transmembrane protein 140 [Source:VGNC Symbol;Acc:VGNC:35973]
ENSBTAG00000001578	368.7685751	361.8310796	0.027399	0.90893	ADPGK	ADP dependent glucokinase [Source:VGNC Symbol;Acc:VGNC:25689]
ENSBTAG00000001579	380.9838163	394.4234979	-0.050016	0.79013	AGO2	argonaute 2, RISC catalytic component [Source:VGNC Symbol;Acc:VGNC:50167]
ENSBTAG00000001580	4.388329143	5.726639621	-0.38402	0.72389	CLGN	calmegin [Source:VGNC Symbol;Acc:VGNC:27437]
ENSBTAG00000001582	9.46618703	13.97473665	-0.56197	0.33661	AKR1B10	aldo-keto reductase family 1 member B10 [Source:NCBI gene;Acc:525193]
ENSBTAG00000001585	663.4981651	634.9358151	0.063482	0.74378	WIPF1	WAS/WASL interacting protein family member 1 [Source:VGNC Symbol;Acc:VGNC:36939]
ENSBTAG00000001586	183.9782951	178.179747	0.046202	0.80483	OTUD7B	OTU deubiquitinase 7B [Source:VGNC Symbol;Acc:VGNC:32500]
ENSBTAG00000001589	2383.258549	2539.566417	-0.091647	0.58058	TM9SF2	transmembrane 9 superfamily member 2 [Source:VGNC Symbol;Acc:VGNC:53839]
ENSBTAG00000001592	9733.314924	13327.33333	-0.45338	0.17841	INSIG1	insulin induced gene 1 [Source:VGNC Symbol;Acc:VGNC:30217]
ENSBTAG00000001593	224.4390597	199.8789458	0.1672	0.40548	OGFOD2	2-oxoglutarate and iron dependent oxygenase domain containing 2 [Source:VGNC Symbol;Acc:VGNC:32409]
ENSBTAG00000001594	330.7414627	319.9365413	0.047918	0.81535	ARL6IP4	ADP ribosylation factor like GTPase 6 interacting protein 4 [Source:VGNC Symbol;Acc:VGNC:53889]
ENSBTAG00000001595	408.4377173	1222.330245	-1.5814	0.019459	MT1E	metallothionein 1E [Source:NCBI gene;Acc:613358]
ENSBTAG00000001597	143.3163766	141.1663346	0.021807	0.88613	PITPNM2	phosphatidylinositol transfer protein membrane associated 2 [Source:VGNC Symbol;Acc:VGNC:32922]
ENSBTAG00000001598	838.7587989	838.2569982	0.00086337	0.9696	MAP7	microtubule associated protein 7 [Source:VGNC Symbol;Acc:VGNC:31210]
ENSBTAG00000001599	37.77262854	41.36007435	-0.1309	0.78822	SV2A	synaptic vesicle glycoprotein 2A [Source:VGNC Symbol;Acc:VGNC:35494]
ENSBTAG00000001600	111.0585179	127.4749501	-0.19889	0.37613	DCUN1D4	defective in cullin neddylation 1 domain containing 4 [Source:VGNC Symbol;Acc:VGNC:53698]
ENSBTAG00000001601	1065.890436	989.7063601	0.10699	0.546	PKM	pyruvate kinase M1/2 [Source:NCBI gene;Acc:512571]
ENSBTAG00000001602	1026.531092	1109.747639	-0.11245	0.46382	IL4R	interleukin 4 receptor [Source:VGNC Symbol;Acc:VGNC:30163]
ENSBTAG00000001603	4.171528634	4.335834139	-0.055733	1	YIPF7	Yip1 domain family member 7 [Source:VGNC Symbol;Acc:VGNC:37029]
ENSBTAG00000001604	140.0253341	90.16706655	0.63502	0.44709
ENSBTAG00000001605	0	0	NA	NA	DIO2	iodothyronine deiodinase 2 [Source:NCBI gene;Acc:494548]
ENSBTAG00000001606	0	0	NA	NA	OR2C1	olfactory receptor 2C1 [Source:NCBI gene;Acc:104970118]
ENSBTAG00000001607	246.9532926	267.7682275	-0.11675	0.58059	TMEM41B	transmembrane protein 41B [Source:VGNC Symbol;Acc:VGNC:36086]
ENSBTAG00000001608	5.107816562	5.710861086	-0.161	0.92319
ENSBTAG00000001609	229.3475553	205.4591533	0.15868	0.37436	MAP2K6	mitogen-activated protein kinase kinase 6 [Source:VGNC Symbol;Acc:VGNC:31187]
ENSBTAG00000001610	0	1.1070819	#NAME?	0.47081	SLC4A1	solute carrier family 4 member 1 (Diego blood group) [Source:NCBI gene;Acc:286817]
ENSBTAG00000001612	147.7969932	148.7705493	-0.009472	0.95273	LSM1	LSM1 homolog, mRNA degradation associated [Source:VGNC Symbol;Acc:VGNC:31050]
ENSBTAG00000001614	121.2153305	121.5186411	-0.0036055	0.9412	ZNF174	zinc finger protein 174 [Source:VGNC Symbol;Acc:VGNC:37215]
ENSBTAG00000001615	4.282856475	8.435250187	-0.97786	0.20907	RUNDC3A	RUN domain containing 3A [Source:VGNC Symbol;Acc:VGNC:34218]
ENSBTAG00000001616	843.3763739	887.1193626	-0.072952	0.62939	ZNF592	zinc finger protein 592 [Source:VGNC Symbol;Acc:VGNC:37308]
ENSBTAG00000001617	155.8726162	177.5503952	-0.18786	0.36442	G2E3	G2/M-phase specific E3 ubiquitin protein ligase [Source:VGNC Symbol;Acc:VGNC:29175]
ENSBTAG00000001618	119.070936	129.7957435	-0.12442	0.5721	ALPK3	alpha kinase 3 [Source:VGNC Symbol;Acc:VGNC:25849]
ENSBTAG00000001619	439.5580471	481.0170588	-0.13003	0.48079	SERINC5	serine incorporator 5 [Source:VGNC Symbol;Acc:VGNC:34463]
ENSBTAG00000001621	0	0.485400072	#NAME?	0.72204
ENSBTAG00000001623	0	0	NA	NA
ENSBTAG00000001626	276.0005144	260.5015967	0.083379	0.67088	CTPS1	CTP synthase 1 [Source:VGNC Symbol;Acc:VGNC:27808]
ENSBTAG00000001627	0.227556156	0.490659584	-1.1085	0.96561
ENSBTAG00000001628	5.248526312	2.898345609	0.85668	0.39413	SLFNL1	schlafen like 1 [Source:VGNC Symbol;Acc:VGNC:34959]
ENSBTAG00000001629	130.1926881	111.1126603	0.22863	0.26809	SCMH1	Scm polycomb group protein homolog 1 [Source:VGNC Symbol;Acc:VGNC:34340]
ENSBTAG00000001631	206.755224	275.6483181	-0.41491	0.58017	KIFC1	kinesin family member C1 [Source:VGNC Symbol;Acc:VGNC:30611]
ENSBTAG00000001632	3195.552784	3444.250378	-0.10812	0.4776	NBR1	NBR1, autophagy cargo receptor [Source:VGNC Symbol;Acc:VGNC:31896]
ENSBTAG00000001634	699.8666447	739.4639349	-0.0794	0.60343	PHF1	PHD finger protein 1 [Source:VGNC Symbol;Acc:VGNC:32812]
ENSBTAG00000001635	269.081349	261.8272742	0.039427	0.8527	CUTA	cutA divalent cation tolerance homolog [Source:VGNC Symbol;Acc:VGNC:27837]
ENSBTAG00000001637	172.2037197	167.0714621	0.043651	0.81029	FUNDC1	FUN14 domain containing 1 [Source:VGNC Symbol;Acc:VGNC:29143]
ENSBTAG00000001638	159949.3933	172390.0439	-0.10806	0.41676	FGA	fibrinogen alpha chain [Source:VGNC Symbol;Acc:VGNC:53902]
ENSBTAG00000001639	1.431758421	1.078907879	0.40822	0.9268	TRPM1	transient receptor potential cation channel subfamily M member 1 [Source:VGNC Symbol;Acc:VGNC:36388]
ENSBTAG00000001640	73.85737071	69.34131601	0.091027	0.71851	EPB41L1	erythrocyte membrane protein band 4.1 like 1 [Source:VGNC Symbol;Acc:VGNC:28520]
ENSBTAG00000001642	0.241417459	0	Inf	1	TTC34	tetratricopeptide repeat domain 34 [Source:NCBI gene;Acc:525122]
ENSBTAG00000001644	807.9613435	831.7703644	-0.041899	0.81388	MDN1	midasin AAA ATPase 1 [Source:VGNC Symbol;Acc:VGNC:31338]
ENSBTAG00000001645	213.0766525	228.2248893	-0.099084	0.58474	AAR2	AAR2 splicing factor homolog [Source:VGNC Symbol;Acc:VGNC:25446]
ENSBTAG00000001647	545.0234403	486.9487756	0.16255	0.34948	PLEKHJ1	pleckstrin homology domain containing J1 [Source:VGNC Symbol;Acc:VGNC:33023]
ENSBTAG00000001648	5042.212971	5194.549928	-0.042942	0.76807	RPL21	ribosomal protein L21 [Source:NCBI gene;Acc:326584]
ENSBTAG00000001649	47.56190026	45.84451841	0.053057	0.89953	ZFPM2	zinc finger protein, FOG family member 2 [Source:VGNC Symbol;Acc:VGNC:54515]
ENSBTAG00000001651	314.2696677	319.8825913	-0.025539	0.87192	SYF2	SYF2 pre-mRNA splicing factor [Source:VGNC Symbol;Acc:VGNC:35512]
ENSBTAG00000001652	79.97648742	75.89168087	0.075634	0.78252	SLCO3A1	solute carrier organic anion transporter family member 3A1 [Source:VGNC Symbol;Acc:VGNC:34953]
ENSBTAG00000001654	180.690889	188.6016212	-0.061818	0.75796	SNTB2	syntrophin beta 2 [Source:VGNC Symbol;Acc:VGNC:35084]
ENSBTAG00000001656	1044.581281	1121.36874	-0.10234	0.60104	TMEM254	transmembrane protein 254 [Source:VGNC Symbol;Acc:VGNC:36063]
ENSBTAG00000001657	1821.5543	1932.848552	-0.085559	0.59953	PICALM	phosphatidylinositol binding clathrin assembly protein [Source:VGNC Symbol;Acc:VGNC:32860]
ENSBTAG00000001658	2744.959456	2558.73345	0.10135	0.47027	AKR1D1	aldo-keto reductase family 1 member D1 [Source:VGNC Symbol;Acc:VGNC:25796]
ENSBTAG00000001659	1162.794983	1224.55191	-0.074657	0.64392	VPS4A	vacuolar protein sorting 4 homolog A [Source:NCBI gene;Acc:618168]
ENSBTAG00000001660	195.8570978	201.5578763	-0.041393	0.82867	SPTY2D1	SPT2 chromatin protein domain containing 1 [Source:VGNC Symbol;Acc:VGNC:35261]
ENSBTAG00000001662	1406.999891	1417.872324	-0.011105	0.98977	EHD3	EH domain containing 3 [Source:VGNC Symbol;Acc:VGNC:28373]
ENSBTAG00000001663	174.2976196	159.152772	0.13114	0.48885	PDF	peptide deformylase, mitochondrial [Source:VGNC Symbol;Acc:VGNC:49562]
ENSBTAG00000001665	457.9469802	453.6952462	0.013457	0.9119	COG8	component of oligomeric golgi complex 8 [Source:NCBI gene;Acc:768007]
ENSBTAG00000001666	104.4028785	115.7542455	-0.1489	0.48651	NIP7	NIP7, nucleolar pre-rRNA processing protein [Source:VGNC Symbol;Acc:VGNC:32080]
ENSBTAG00000001668	3.632675574	7.795276455	-1.1016	0.16232	WNT7A	Wnt family member 7A [Source:VGNC Symbol;Acc:VGNC:36963]
ENSBTAG00000001671	482.5604338	479.232797	0.009983	0.97414	RTF1	RTF1 homolog, Paf1/RNA polymerase II complex component [Source:VGNC Symbol;Acc:VGNC:34195]
ENSBTAG00000001672	0	0	NA	NA
ENSBTAG00000001673	715.4955569	697.0911834	0.037595	0.81564	C2CD5	C2 calcium dependent domain containing 5 [Source:VGNC Symbol;Acc:VGNC:26636]
ENSBTAG00000001675	151.5279561	144.6313673	0.067204	0.85844	ITPKA	inositol-trisphosphate 3-kinase A [Source:VGNC Symbol;Acc:VGNC:30344]
ENSBTAG00000001681	0	0	NA	NA
ENSBTAG00000001683	3.677581929	5.593069753	-0.60488	0.46417	FAM171B	family with sequence similarity 171 member B [Source:VGNC Symbol;Acc:VGNC:28758]
ENSBTAG00000001686	0	0	NA	NA	LRRC52	leucine rich repeat containing 52 [Source:VGNC Symbol;Acc:VGNC:31021]
ENSBTAG00000001687	39.26851046	40.11955673	-0.030933	0.90047	STC1	stanniocalcin 1 [Source:VGNC Symbol;Acc:VGNC:35377]
ENSBTAG00000001692	2269.143842	2313.52597	-0.027945	0.87284	NDST1	N-deacetylase and N-sulfotransferase 1 [Source:VGNC Symbol;Acc:VGNC:31942]
ENSBTAG00000001693	518.43949	502.0432523	0.046364	0.79864	RPAP1	RNA polymerase II associated protein 1 [Source:VGNC Symbol;Acc:VGNC:34098]
ENSBTAG00000001694	52.91849389	48.1868168	0.13513	0.65262	TYRO3	TYRO3 protein tyrosine kinase [Source:VGNC Symbol;Acc:VGNC:36551]
ENSBTAG00000001695	0	0	NA	NA
ENSBTAG00000001696	1.597441262	0.485400072	1.7185	0.50633	RBM46	RNA binding motif protein 46 [Source:VGNC Symbol;Acc:VGNC:33803]
ENSBTAG00000001697	951.6600823	944.9849796	0.010155	0.9726	TRA2B	transformer 2 beta homolog [Source:VGNC Symbol;Acc:VGNC:36268]
ENSBTAG00000001698	895.044388	923.1991559	-0.044683	0.76832	CHTF8	chromosome transmission fidelity factor 8 [Source:NCBI gene;Acc:618186]
ENSBTAG00000001700	885.0133737	972.0709963	-0.13536	0.41141
ENSBTAG00000001702	29.19016402	27.59571376	0.081038	0.77959	TMEM107	transmembrane protein 107 [Source:VGNC Symbol;Acc:VGNC:35947]
ENSBTAG00000001703	0	0	NA	NA	SYT13	synaptotagmin 13 [Source:VGNC Symbol;Acc:VGNC:35539]
ENSBTAG00000001704	0.682668467	0	Inf	0.58426		lysine-specific demethylase 4D [Source:NCBI gene;Acc:617971]
ENSBTAG00000001706	3.092654867	1.500789679	1.0431	0.52479	SLC9A2	solute carrier family 9 member A2 [Source:VGNC Symbol;Acc:VGNC:34939]
ENSBTAG00000001707	73.91174506	70.99755731	0.058034	0.90983	UIMC1	ubiquitin interaction motif containing 1 [Source:VGNC Symbol;Acc:VGNC:36657]
ENSBTAG00000001708	1762.254694	1772.855756	-0.0086527	0.92191	TTLL12	tubulin tyrosine ligase like 12 [Source:VGNC Symbol;Acc:VGNC:36491]
ENSBTAG00000001710	373.6383988	395.4688135	-0.081921	0.61073	CMTM8	CKLF like MARVEL transmembrane domain containing 8 [Source:VGNC Symbol;Acc:VGNC:27488]
ENSBTAG00000001711	147.0829365	153.4218767	-0.060874	0.75505	BORCS6	BLOC-1 related complex subunit 6 [Source:NCBI gene;Acc:539395]
ENSBTAG00000001712	298.9668556	277.904717	0.1054	0.57957	CMTM7	CKLF like MARVEL transmembrane domain containing 7 [Source:VGNC Symbol;Acc:VGNC:27487]
ENSBTAG00000001714	192.1878086	167.3130981	0.19997	0.30126	MFSD9	major facilitator superfamily domain containing 9 [Source:VGNC Symbol;Acc:VGNC:31444]
ENSBTAG00000001717	43.10599733	60.59198725	-0.49124	0.43074	AURKB	aurora kinase B [Source:VGNC Symbol;Acc:VGNC:26351]
ENSBTAG00000001721	103.6945571	109.2180542	-0.074871	0.7734	GYG1	glycogenin 1 [Source:VGNC Symbol;Acc:VGNC:29728]
ENSBTAG00000001724	1038.198331	1291.721385	-0.31521	0.086179	ZADH2	zinc binding alcohol dehydrogenase domain containing 2 [Source:VGNC Symbol;Acc:VGNC:37049]
ENSBTAG00000001725	414.0109989	360.3032353	0.20046	0.66403	CXCL10	C-X-C motif chemokine ligand 10 [Source:VGNC Symbol;Acc:VGNC:27846]
ENSBTAG00000001726	0	0	NA	NA	CDX4	caudal type homeobox 4 [Source:VGNC Symbol;Acc:VGNC:27159]
ENSBTAG00000001727	752.2136925	614.7561293	0.29113	0.080427	FAM213B	family with sequence similarity 213 member B [Source:VGNC Symbol;Acc:VGNC:28792]
ENSBTAG00000001728	1.258421751	1.501426586	-0.25472	0.92884	IGSF10	immunoglobulin superfamily member 10 [Source:VGNC Symbol;Acc:VGNC:53582]
ENSBTAG00000001729	170.8038154	169.7306822	0.0090928	0.96102	DUSP10	dual specificity phosphatase 10 [Source:VGNC Symbol;Acc:VGNC:28249]
ENSBTAG00000001730	0	0.519470511	#NAME?	0.71389	ODF3	outer dense fiber of sperm tails 3 [Source:VGNC Symbol;Acc:VGNC:32403]
ENSBTAG00000001731	1318.989965	1264.257017	0.061144	0.69672	GLYR1	glyoxylate reductase 1 homolog [Source:VGNC Symbol;Acc:VGNC:29430]
ENSBTAG00000001734	2.684108212	2.980541312	-0.15113	0.9872	MS4A10	membrane spanning 4-domains A10 [Source:HGNC Symbol;Acc:HGNC:13368]
ENSBTAG00000001735	13.15806767	7.401568676	0.83004	0.16344	ADAM11	ADAM metallopeptidase domain 11 [Source:HGNC Symbol;Acc:HGNC:189]
ENSBTAG00000001736	708.54711	752.914917	-0.087623	0.56329	UBN1	ubinuclein 1 [Source:VGNC Symbol;Acc:VGNC:36610]
ENSBTAG00000001737	978.9722178	981.3743232	-0.0035356	0.98188	ZCCHC6	zinc finger CCHC-type containing 6 [Source:VGNC Symbol;Acc:VGNC:37121]
ENSBTAG00000001739	4.713347998	6.32808457	-0.42502	0.76418	CDH20	cadherin 20 [Source:VGNC Symbol;Acc:VGNC:27099]
ENSBTAG00000001740	192.0285514	390.810232	-1.0251	0.025097	HAPLN3	hyaluronan and proteoglycan link protein 3 [Source:VGNC Symbol;Acc:VGNC:29751]
ENSBTAG00000001741	237.0249226	225.7271744	0.070459	0.67501	DLGAP4	DLG associated protein 4 [Source:VGNC Symbol;Acc:VGNC:28090]
ENSBTAG00000001744	436.9700546	448.9853353	-0.039134	0.85867	BET1L	Bet1 golgi vesicular membrane trafficking protein like [Source:VGNC Symbol;Acc:VGNC:26476]
ENSBTAG00000001745	233.3802784	213.556545	0.12806	0.61499	LUM	lumican [Source:VGNC Symbol;Acc:VGNC:31081]
ENSBTAG00000001747	372.8219408	414.5124582	-0.15293	0.72887	PEX3	peroxisomal biogenesis factor 3 [Source:VGNC Symbol;Acc:VGNC:32760]
ENSBTAG00000001748	76.5266474	62.32348875	0.29619	0.30735	TRIM45	tripartite motif containing 45 [Source:VGNC Symbol;Acc:VGNC:36337]
ENSBTAG00000001749	841.1224825	966.3496887	-0.20023	0.209	SENP2	SUMO specific peptidase 2 [Source:VGNC Symbol;Acc:VGNC:34446]
ENSBTAG00000001751	0.481392403	0.247959548	0.95711	1
ENSBTAG00000001752	207.4750471	193.037133	0.10406	0.63525	FUCA2	alpha-L-fucosidase 2 [Source:VGNC Symbol;Acc:VGNC:29141]
ENSBTAG00000001753	10.76330766	21.34172917	-0.98756	0.2074		chloride intracellular channel 6 [Source:NCBI gene;Acc:507243]
ENSBTAG00000001754	173.1881884	196.0607205	-0.17896	0.36664	AHCYL2	adenosylhomocysteinase like 2 [Source:VGNC Symbol;Acc:VGNC:25752]
ENSBTAG00000001755	0	0	NA	NA	NEUROD1	neuronal differentiation 1 [Source:VGNC Symbol;Acc:VGNC:32017]
ENSBTAG00000001761	0	0	NA	NA		olfactory receptor 11L1-like [Source:NCBI gene;Acc:104969161]
ENSBTAG00000001762	220.3580742	231.0898324	-0.068604	0.7324	RFXANK	regulatory factor X associated ankyrin containing protein [Source:VGNC Symbol;Acc:VGNC:33900]
ENSBTAG00000001763	82.93742807	82.18587338	0.013133	1	NR2C2AP	nuclear receptor 2C2 associated protein [Source:VGNC Symbol;Acc:VGNC:32237]
ENSBTAG00000001764	0	0	NA	NA	NCAN	neurocan [Source:VGNC Symbol;Acc:VGNC:31900]
ENSBTAG00000001765	0.985959241	1.326230521	-0.42773	0.93649	HAPLN4	hyaluronan and proteoglycan link protein 4 [Source:VGNC Symbol;Acc:VGNC:52237]
ENSBTAG00000001767	316.9350632	320.5820667	-0.016506	0.98499	B4GALT7	beta-1,4-galactosyltransferase 7 [Source:VGNC Symbol;Acc:VGNC:26394]
ENSBTAG00000001768	241.2868084	262.7483884	-0.12293	0.5112	TXLNG	taxilin gamma [Source:VGNC Symbol;Acc:VGNC:36532]
ENSBTAG00000001770	2.623758686	6.39749926	-1.2859	0.30814	ST8SIA5	ST8 alpha-N-acetyl-neuraminide alpha-2,8-sialyltransferase 5 [Source:VGNC Symbol;Acc:VGNC:54494]
ENSBTAG00000001771	391.0661144	374.6275445	0.061956	0.77305	DYRK1A	dual specificity tyrosine phosphorylation regulated kinase 1A [Source:VGNC Symbol;Acc:VGNC:28279]
ENSBTAG00000001772	0	0	NA	NA	PDCL2	phosducin like 2 [Source:VGNC Symbol;Acc:VGNC:32666]
ENSBTAG00000001773	169.1108906	208.152074	-0.29967	0.14118	CYREN	cell cycle regulator of NHEJ [Source:VGNC Symbol;Acc:VGNC:52721]
ENSBTAG00000001774	453.9537656	569.8992502	-0.32816	0.057148	SPRY2	sprouty RTK signaling antagonist 2 [Source:VGNC Symbol;Acc:VGNC:35242]
ENSBTAG00000001775	76.97421419	61.59590418	0.32154	0.20538	RINL	Ras and Rab interactor like [Source:VGNC Symbol;Acc:VGNC:33978]
ENSBTAG00000001776	1470.248717	1566.609824	-0.091586	0.51926	SIRT2	sirtuin 2 [Source:VGNC Symbol;Acc:VGNC:34631]
ENSBTAG00000001777	2508.1989	2457.779232	0.029296	0.87337	RPLP2	ribosomal protein lateral stalk subunit P2 [Source:VGNC Symbol;Acc:VGNC:34119]
ENSBTAG00000001778	380.3989846	373.3246244	0.027083	0.86162	NFKBIB	NFKB inhibitor beta [Source:VGNC Symbol;Acc:VGNC:32046]
ENSBTAG00000001780	370.0895388	342.7328409	0.11079	0.51271	SARS2	seryl-tRNA synthetase 2, mitochondrial [Source:NCBI gene;Acc:282060]
ENSBTAG00000001781	440.3126412	437.4138505	0.0095294	0.96358	TOMM40	translocase of outer mitochondrial membrane 40 [Source:VGNC Symbol;Acc:VGNC:49148]
ENSBTAG00000001782	376.7291891	352.5198062	0.095824	0.55669	MRPS12	mitochondrial ribosomal protein S12 [Source:VGNC Symbol;Acc:VGNC:31656]
ENSBTAG00000001783	188.7457155	143.327619	0.39713	0.042357	FBXO17	F-box protein 17 [Source:VGNC Symbol;Acc:VGNC:28895]
ENSBTAG00000001784	0	0	NA	NA	LDLRAD2	low density lipoprotein receptor class A domain containing 2 [Source:VGNC Symbol;Acc:VGNC:30827]
ENSBTAG00000001785	36.33984043	50.94140737	-0.48729	0.46746	TGM3	transglutaminase 3 [Source:VGNC Symbol;Acc:VGNC:35811]
ENSBTAG00000001786	250.2703023	318.3461855	-0.34711	0.20888	HYKK	hydroxylysine kinase [Source:VGNC Symbol;Acc:VGNC:30013]
ENSBTAG00000001788	0.468973615	1.772937549	-1.9186	0.39972	PDPN	podoplanin [Source:VGNC Symbol;Acc:VGNC:50142]
ENSBTAG00000001790	2282.33622	2226.250757	0.035895	0.81177	SAFB2	scaffold attachment factor B2 [Source:VGNC Symbol;Acc:VGNC:34262]
ENSBTAG00000001792	470.3781505	413.6777656	0.18531	0.27783	C7H19orf70	chromosome 7 C19orf70 homolog [Source:VGNC Symbol;Acc:VGNC:52730]
ENSBTAG00000001793	48.5886305	51.06564541	-0.071734	0.89642	HSD11B1L	hydroxysteroid 11-beta dehydrogenase 1 like [Source:VGNC Symbol;Acc:VGNC:29966]
ENSBTAG00000001794	1845.449327	1703.562265	0.11542	0.49528	RPL36	ribosomal protein L36 [Source:NCBI gene;Acc:768327]
ENSBTAG00000001795	1996.054291	2076.861023	-0.057254	0.67995	LONP1	lon peptidase 1, mitochondrial [Source:VGNC Symbol;Acc:VGNC:30947]
ENSBTAG00000001796	213.1065753	189.7505736	0.16747	0.36543	CATSPERD	cation channel sperm associated auxiliary subunit delta [Source:VGNC Symbol;Acc:VGNC:26797]
ENSBTAG00000001801	471.2932332	580.8020892	-0.30142	0.12828	SYT4	synaptotagmin 4 [Source:VGNC Symbol;Acc:VGNC:35543]
ENSBTAG00000001803	0.710391074	0	Inf	0.57674	FHL5	four and a half LIM domains 5 [Source:VGNC Symbol;Acc:VGNC:29002]
ENSBTAG00000001804	0.241417459	0	Inf	1	GPR179	G protein-coupled receptor 179 [Source:VGNC Symbol;Acc:VGNC:29573]
ENSBTAG00000001805	388.0123092	427.1058433	-0.13849	0.4334	TWSG1	twisted gastrulation BMP signaling modulator 1 [Source:VGNC Symbol;Acc:VGNC:36528]
ENSBTAG00000001806	13.90887501	16.07971742	-0.20924	0.76946	IQCD	IQ motif containing D [Source:VGNC Symbol;Acc:VGNC:30252]
ENSBTAG00000001807	435.4766731	466.3937388	-0.098953	0.5315	AKAP8	A-kinase anchoring protein 8 [Source:VGNC Symbol;Acc:VGNC:25789]
ENSBTAG00000001808	597.6938141	585.3796592	0.030034	0.80195	LACTB2	lactamase beta 2 [Source:VGNC Symbol;Acc:VGNC:30765]
ENSBTAG00000001809	0	0	NA	NA	DUSP21	dual specificity phosphatase 21 [Source:NCBI gene;Acc:538872]
ENSBTAG00000001810	1008.279347	1060.828187	-0.073296	0.66027	SCAF11	SR-related CTD associated factor 11 [Source:VGNC Symbol;Acc:VGNC:34314]
ENSBTAG00000001812	2.154568283	5.541946967	-1.363	0.15806	H1FOO	H1 histone family, member O, oocyte-specific [Source:NCBI gene;Acc:527400]
ENSBTAG00000001814	3493.535432	3608.228954	-0.046603	0.74319	PLXND1	plexin D1 [Source:VGNC Symbol;Acc:VGNC:33065]
ENSBTAG00000001815	861.1977958	890.9999983	-0.049081	0.69908	ARHGEF5	Rho guanine nucleotide exchange factor 5 [Source:VGNC Symbol;Acc:VGNC:26119]
ENSBTAG00000001816	763.670197	859.6083753	-0.17073	0.27291	SLC25A42	solute carrier family 25 member 42 [Source:VGNC Symbol;Acc:VGNC:34767]
ENSBTAG00000001817	282.6856494	338.9449322	-0.26185	0.14326	TMEM161A	transmembrane protein 161A [Source:VGNC Symbol;Acc:VGNC:35986]
ENSBTAG00000001818	25.27753465	26.63374319	-0.075399	0.88151	MEF2B	myocyte enhancer factor 2B [Source:NCBI gene;Acc:100271851]
ENSBTAG00000001819	0	0	NA	NA
ENSBTAG00000001821	1898.807493	1852.115449	0.03592	0.82648	PRRC2C	proline rich coiled-coil 2C [Source:VGNC Symbol;Acc:VGNC:33406]
ENSBTAG00000001822	1102.233256	1183.496705	-0.10263	0.50982	SNX10	sorting nexin 10 [Source:VGNC Symbol;Acc:VGNC:35091]
ENSBTAG00000001823	0.673355336	0.743878644	-0.1437	1	STC2	stanniocalcin 2 [Source:VGNC Symbol;Acc:VGNC:35378]
ENSBTAG00000001824	157.2035792	168.7494582	-0.10225	0.7424	SLC2A6	solute carrier family 2 member 6 [Source:VGNC Symbol;Acc:VGNC:34802]
ENSBTAG00000001825	0.673355336	1.252830132	-0.89575	0.7887	SP6	Sp6 transcription factor [Source:VGNC Symbol;Acc:VGNC:35156]
ENSBTAG00000001826	556.8592327	607.629395	-0.12588	0.43509	SASH1	SAM and SH3 domain containing 1 [Source:VGNC Symbol;Acc:VGNC:34293]
ENSBTAG00000001827	496.0707684	541.7637538	-0.12712	0.47492	GID8	GID complex subunit 8 homolog [Source:VGNC Symbol;Acc:VGNC:29353]
ENSBTAG00000001828	442.3445189	517.7612026	-0.22712	0.29075	SCRN2	secernin 2 [Source:VGNC Symbol;Acc:VGNC:34367]
ENSBTAG00000001829	247.3980565	256.1125409	-0.049944	0.97314	SLC17A9	solute carrier family 17 member 9 [Source:VGNC Symbol;Acc:VGNC:34704]
ENSBTAG00000001830	0.673355336	0.524730023	0.35979	1	LRRC46	leucine rich repeat containing 46 [Source:VGNC Symbol;Acc:VGNC:52801]
ENSBTAG00000001832	277.889967	267.2113091	0.056533	0.75221	MRPL10	mitochondrial ribosomal protein L10 [Source:VGNC Symbol;Acc:VGNC:31615]
ENSBTAG00000001834	371.6529321	375.208201	-0.013735	0.90244	PNKP	polynucleotide kinase 3'-phosphatase [Source:VGNC Symbol;Acc:VGNC:33081]
ENSBTAG00000001835	108.8251444	104.5522403	0.057788	0.81461	GJA1	gap junction protein alpha 1 [Source:VGNC Symbol;Acc:VGNC:29370]
ENSBTAG00000001836	7.335799683	17.05742931	-1.2174	0.44143	ULBP11	UL16-binding protein 11 [Source:NCBI gene;Acc:510707]
ENSBTAG00000001838	0.44579918	0.495919096	-0.15371	1	LRRC36	leucine rich repeat containing 36 [Source:VGNC Symbol;Acc:VGNC:31011]
ENSBTAG00000001839	2417.125456	2553.773074	-0.079338	0.66887	OCIAD2	OCIA domain containing 2 [Source:VGNC Symbol;Acc:VGNC:32396]
ENSBTAG00000001840	372.4589036	348.5636753	0.095659	0.58021	INO80B	INO80 complex subunit B [Source:NCBI gene;Acc:509187]
ENSBTAG00000001842	2986.143047	2663.452039	0.16499	0.26592	GSTM3	glutathione S-transferase mu 3 [Source:VGNC Symbol;Acc:VGNC:29686]
ENSBTAG00000001843	623.3834547	616.5734531	0.015847	0.91805	WBP1	WW domain binding protein 1 [Source:VGNC Symbol;Acc:VGNC:36870]
ENSBTAG00000001844	976.7151517	1027.512694	-0.073146	0.62956	MOGS	mannosyl-oligosaccharide glucosidase [Source:HGNC Symbol;Acc:HGNC:24862]
ENSBTAG00000001845	7.376814504	3.159337549	1.2234	0.15136		epidermal growth factor receptor kinase substrate 8-like protein 3 [Source:NCBI gene;Acc:107131222]
ENSBTAG00000001847	119.3767196	109.9254944	0.119	0.59405	CNTLN	centlein [Source:HGNC Symbol;Acc:HGNC:23432]
ENSBTAG00000001848	214.8570521	203.7532569	0.076554	0.75844	KATNB1	katanin regulatory subunit B1 [Source:VGNC Symbol;Acc:VGNC:30408]
ENSBTAG00000001851	1.62039891	3.116220417	-0.94345	0.52003		carboxylesterase 1-like [Source:NCBI gene;Acc:508916]
ENSBTAG00000001852	173.34077	117.3108069	0.56328	0.21327	BREH1	retinyl ester hydrolase type 1 [Source:NCBI gene;Acc:497207]
ENSBTAG00000001854	460.9744432	415.2495251	0.15071	0.3473	CIAPIN1	cytokine induced apoptosis inhibitor 1 [Source:VGNC Symbol;Acc:VGNC:27357]
ENSBTAG00000001855	756.3046544	779.3319047	-0.04327	0.82503	COQ9	coenzyme Q9 [Source:VGNC Symbol;Acc:VGNC:27618]
ENSBTAG00000001856	502.0530341	531.4373326	-0.08206	0.61537	POLR2C	RNA polymerase II subunit C [Source:VGNC Symbol;Acc:VGNC:33137]
ENSBTAG00000001857	369.8134913	390.3042784	-0.077801	0.66987	DOK4	docking protein 4 [Source:VGNC Symbol;Acc:VGNC:28168]
ENSBTAG00000001858	33.66604258	108.5571637	-1.6891	0.086033
ENSBTAG00000001861	199.1441106	188.7046907	0.077683	0.69488	SESTD1	SEC14 and spectrin domain containing 1 [Source:NCBI gene;Acc:789054]
ENSBTAG00000001862	757.5182857	1020.406741	-0.42979	0.092807	PPP2R2B	protein phosphatase 2 regulatory subunit Bbeta [Source:VGNC Symbol;Acc:VGNC:33256]
ENSBTAG00000001864	18.29315392	37.63443295	-1.0407	0.30139	NR4A3	nuclear receptor subfamily 4 group A member 3 [Source:VGNC Symbol;Acc:VGNC:32247]
ENSBTAG00000001865	0	0	NA	NA	SGCG	sarcoglycan gamma [Source:VGNC Symbol;Acc:VGNC:34539]
ENSBTAG00000001866	6.758332854	9.052729192	-0.42169	0.51866	EMX1	empty spiracles homeobox 1 [Source:VGNC Symbol;Acc:VGNC:28485]
ENSBTAG00000001867	264.4576938	256.0364137	0.046688	0.838	SACS	sacsin molecular chaperone [Source:VGNC Symbol;Acc:VGNC:34260]
ENSBTAG00000001868	2695.933621	2585.210386	0.060503	0.74154	PCYT2	phosphate cytidylyltransferase 2, ethanolamine [Source:VGNC Symbol;Acc:VGNC:32654]
ENSBTAG00000001870	0	0	NA	NA	CPNE6	copine 6 [Source:VGNC Symbol;Acc:VGNC:27662]
ENSBTAG00000001871	0	0.247959548	#NAME?	0.98379	NRL	neural retina leucine zipper [Source:HGNC Symbol;Acc:HGNC:8002]
ENSBTAG00000001872	104.1683717	99.00280611	0.073376	0.75923	ORC6	origin recognition complex subunit 6 [Source:VGNC Symbol;Acc:VGNC:32451]
ENSBTAG00000001873	0	0	NA	NA
ENSBTAG00000001874	32.50859958	45.34610455	-0.48016	0.12644	DOCK3	dedicator of cytokinesis 3 [Source:VGNC Symbol;Acc:VGNC:50146]
ENSBTAG00000001877	79.35121753	71.13709507	0.15765	0.53383		high mobility group nucleosome binding domain 5 [Source:NCBI gene;Acc:767875]
ENSBTAG00000001879	351.9218986	336.30934	0.065466	0.73788	PER2	period circadian regulator 2 [Source:NCBI gene;Acc:512237]
ENSBTAG00000001880	2.419160178	0.762807454	1.6651	0.38283	VGLL1	vestigial like family member 1 [Source:HGNC Symbol;Acc:HGNC:20985]
ENSBTAG00000001881	12385.13003	13022.46846	-0.072394	0.67475	SLC10A1	solute carrier family 10 member 1 [Source:VGNC Symbol;Acc:VGNC:34659]
ENSBTAG00000001882	86.31948678	74.11597408	0.2199	0.38715	CD79A	CD79a molecule [Source:VGNC Symbol;Acc:VGNC:27046]
ENSBTAG00000001885	24.67428323	32.4300773	-0.39432	0.31298	COPRS	coordinator of PRMT5 and differentiation stimulator [Source:VGNC Symbol;Acc:VGNC:27598]
ENSBTAG00000001886	72.68066275	83.07126318	-0.19278	0.43122	FAM122B	family with sequence similarity 122B [Source:VGNC Symbol;Acc:VGNC:50154]
ENSBTAG00000001887	124.6098943	140.8597618	-0.17684	0.38308	STAM2	signal transducing adaptor molecule 2 [Source:HGNC Symbol;Acc:HGNC:11358]
ENSBTAG00000001888	661.7967358	713.7282974	-0.10899	0.49543	MED13L	mediator complex subunit 13 like [Source:VGNC Symbol;Acc:VGNC:31351]
ENSBTAG00000001889	25.76429197	18.80687541	0.45411	0.30645	C22H3orf14	chromosome 22 C3orf14 homolog [Source:VGNC Symbol;Acc:VGNC:49182]
ENSBTAG00000001890	229.9255354	255.8692451	-0.15424	0.39608	RUBCN	RUN and cysteine rich domain containing beclin 1 interacting protein [Source:VGNC Symbol;Acc:VGNC:34212]
ENSBTAG00000001892	54.7017642	45.18734668	0.27567	0.34907	YAE1D1	Yae1 domain containing 1 [Source:VGNC Symbol;Acc:VGNC:37013]
ENSBTAG00000001893	3902.128581	3660.0511	0.092398	0.52463	TM4SF4	transmembrane 4 L six family member 4 [Source:VGNC Symbol;Acc:VGNC:35906]
ENSBTAG00000001894	380.4101501	411.0443827	-0.11174	0.54528	NEDD1	neural precursor cell expressed, developmentally down-regulated 1 [Source:VGNC Symbol;Acc:VGNC:31982]
ENSBTAG00000001895	110.5665299	131.4268599	-0.24935	0.25209	PGGT1B	protein geranylgeranyltransferase type I subunit beta [Source:VGNC Symbol;Acc:VGNC:32788]
ENSBTAG00000001898	36.50542646	40.19401381	-0.13887	0.60029	CCDC112	coiled-coil domain containing 112 [Source:VGNC Symbol;Acc:VGNC:26834]
ENSBTAG00000001899	3.179145131	3.233374844	-0.024402	1	KCNH7	potassium voltage-gated channel subfamily H member 7 [Source:VGNC Symbol;Acc:VGNC:30449]
ENSBTAG00000001900	29.33877142	21.65449527	0.43814	0.28392
ENSBTAG00000001901	0	0	NA	NA
ENSBTAG00000001902	438.1031585	507.6906139	-0.21268	0.22027	CEP295	centrosomal protein 295 [Source:VGNC Symbol;Acc:VGNC:27202]
ENSBTAG00000001903	2.550912937	1.534860118	0.73291	0.66321	C11H2orf50	chromosome 11 C2orf50 homolog [Source:VGNC Symbol;Acc:VGNC:52616]
ENSBTAG00000001904	563.3524016	544.2781757	0.049693	0.77835	ZNF276	zinc finger protein 276 [Source:VGNC Symbol;Acc:VGNC:37236]
ENSBTAG00000001906	155.541044	160.6190199	-0.046347	0.796	FANCA	Fanconi anemia complementation group A [Source:VGNC Symbol;Acc:VGNC:28852]
ENSBTAG00000001908	992.0787447	1020.012333	-0.04006	0.83481	DLD	dihydrolipoamide dehydrogenase [Source:VGNC Symbol;Acc:VGNC:28085]
ENSBTAG00000001911	3.80745476	1.754645645	1.1176	0.40551
ENSBTAG00000001912	0.263149379	0	Inf	1	TRPV5	transient receptor potential cation channel subfamily V member 5 [Source:VGNC Symbol;Acc:VGNC:36401]
ENSBTAG00000001915	59706.2783	71079.59861	-0.25155	0.14967	APOH	apolipoprotein H [Source:VGNC Symbol;Acc:VGNC:26032]
ENSBTAG00000001917	0.900911492	1.040214835	-0.20742	1	C15H11orf16	chromosome 15 C11orf16 homolog [Source:VGNC Symbol;Acc:VGNC:52629]
ENSBTAG00000001918	8.315334662	5.483104161	0.60078	0.52365	STXBP5L	syntaxin binding protein 5 like [Source:VGNC Symbol;Acc:VGNC:35449]
ENSBTAG00000001919	176.8718205	150.4855538	0.23308	0.22842	ZNF652	zinc finger protein 652 [Source:VGNC Symbol;Acc:VGNC:37322]
ENSBTAG00000001920	30.38557184	36.85498024	-0.27847	0.61491	POLQ	DNA polymerase theta [Source:VGNC Symbol;Acc:VGNC:33130]
ENSBTAG00000001922	193.2396745	181.2164763	0.092677	0.64629	AKIP1	A-kinase interacting protein 1 [Source:VGNC Symbol;Acc:VGNC:25792]
ENSBTAG00000001925	0.241417459	0.247959548	-0.038575	1	TMPRSS11D	transmembrane serine protease 11D [Source:HGNC Symbol;Acc:HGNC:24059]
ENSBTAG00000001926	2750.852641	2926.250622	-0.089174	0.57017	RAD23B	RAD23 homolog B, nucleotide excision repair protein [Source:VGNC Symbol;Acc:VGNC:33683]
ENSBTAG00000001927	11.1707641	11.63768626	-0.059076	0.97713	ATP6V1C2	ATPase H+ transporting V1 subunit C2 [Source:VGNC Symbol;Acc:VGNC:26320]
ENSBTAG00000001928	5656.872323	5563.013982	0.024138	0.86564	PDIA6	protein disulfide isomerase family A member 6 [Source:VGNC Symbol;Acc:VGNC:32700]
ENSBTAG00000001931	1372.677798	1378.717108	-0.0063334	0.99955	TRABD	TraB domain containing [Source:NCBI gene;Acc:513765]
ENSBTAG00000001932	2579.24483	2906.11553	-0.17214	0.28342	CRAT	carnitine O-acetyltransferase [Source:VGNC Symbol;Acc:VGNC:27687]
ENSBTAG00000001933	994.9553898	945.3968562	0.073712	0.64073	PTPA	protein phosphatase 2 phosphatase activator [Source:VGNC Symbol;Acc:VGNC:33526]
ENSBTAG00000001936	26072.632	32011.02799	-0.29603	0.25155	PCK1	phosphoenolpyruvate carboxykinase 1 [Source:VGNC Symbol;Acc:VGNC:32631]
ENSBTAG00000001937	928.7787656	828.7445108	0.16441	0.3072	ANAPC11	anaphase promoting complex subunit 11 [Source:NCBI gene;Acc:616275]
ENSBTAG00000001938	54.47444019	75.30883011	-0.46724	0.45781	CKS2	CDC28 protein kinase regulatory subunit 2 [Source:VGNC Symbol;Acc:VGNC:27388]
ENSBTAG00000001939	510.143863	540.8023593	-0.084197	0.611	SECISBP2	SECIS binding protein 2 [Source:VGNC Symbol;Acc:VGNC:34419]
ENSBTAG00000001941	295.1918434	304.4512395	-0.044558	0.86341	SEMA4D	semaphorin 4D [Source:VGNC Symbol;Acc:VGNC:34436]
ENSBTAG00000001942	241.5216506	240.612586	0.0054404	0.96222	SNX27	sorting nexin family member 27 [Source:VGNC Symbol;Acc:VGNC:35105]
ENSBTAG00000001945	59.84043606	59.74967196	0.0021899	1	ARG2	arginase 2 [Source:VGNC Symbol;Acc:VGNC:26071]
ENSBTAG00000001947	22.22083299	21.53464756	0.045253	0.91549	ZNF514	zinc finger protein 514 [Source:VGNC Symbol;Acc:VGNC:37293]
ENSBTAG00000001948	465.173857	432.4690267	0.10517	0.55912	VTI1B	vesicle transport through interaction with t-SNAREs 1B [Source:VGNC Symbol;Acc:VGNC:36849]
ENSBTAG00000001949	63.04511429	57.31233959	0.13754	0.61157	ZNF2	zinc finger protein 2 [Source:VGNC Symbol;Acc:VGNC:37221]
ENSBTAG00000001950	582.0129732	535.8327882	0.11927	0.5627	RDH11	retinol dehydrogenase 11 [Source:NCBI gene;Acc:505995]
ENSBTAG00000001952	1.187235305	1.986826658	-0.74286	0.68272	PROM2	prominin 2 [Source:VGNC Symbol;Acc:VGNC:33365]
ENSBTAG00000001956	202.8373549	217.5454647	-0.10099	0.61752	HINT3	histidine triad nucleotide binding protein 3 [Source:VGNC Symbol;Acc:VGNC:29856]
ENSBTAG00000001957	64.82124547	67.15248434	-0.050974	0.87448	TRMT11	tRNA methyltransferase 11 homolog [Source:VGNC Symbol;Acc:VGNC:36368]
ENSBTAG00000001959	0.241417459	0.277407381	-0.20048	1	TFAP2E	transcription factor AP-2 epsilon [Source:VGNC Symbol;Acc:VGNC:35780]
ENSBTAG00000001961	35.00550598	33.62843171	0.0579	0.93161	MAP1B	microtubule associated protein 1B [Source:VGNC Symbol;Acc:VGNC:31178]
ENSBTAG00000001962	413.6965728	378.2476209	0.12924	0.50838	MRPS27	mitochondrial ribosomal protein S27 [Source:VGNC Symbol;Acc:VGNC:31667]
ENSBTAG00000001965	0	0	NA	NA	ENPP7	ectonucleotide pyrophosphatase/phosphodiesterase 7 [Source:HGNC Symbol;Acc:HGNC:23764]
ENSBTAG00000001966	5.679021674	7.802195307	-0.45824	0.50827	PDGFRL	platelet derived growth factor receptor like [Source:VGNC Symbol;Acc:VGNC:32694]
ENSBTAG00000001968	559.7573026	558.7994349	0.0024709	0.93454	TTC14	tetratricopeptide repeat domain 14 [Source:VGNC Symbol;Acc:VGNC:53610]
ENSBTAG00000001969	6.1960073	6.401957604	-0.047174	1	CCDC39	coiled-coil domain containing 39 [Source:VGNC Symbol;Acc:VGNC:50106]
ENSBTAG00000001975	2.970513298	6.460853271	-1.121	0.2374	DRP2	dystrophin related protein 2 [Source:VGNC Symbol;Acc:VGNC:52764]
ENSBTAG00000001976	0	0	NA	NA	PPP1R17	protein phosphatase 1 regulatory subunit 17 [Source:VGNC Symbol;Acc:VGNC:33232]
ENSBTAG00000001977	528.4022069	564.1669998	-0.094486	0.57827	YIPF6	Yip1 domain family member 6 [Source:VGNC Symbol;Acc:VGNC:37028]
ENSBTAG00000001979	5.072304611	2.996956753	0.75914	0.52099	TAF7L	TATA-box binding protein associated factor 7 like [Source:VGNC Symbol;Acc:VGNC:35580]
ENSBTAG00000001981	5.137341663	5.907312321	-0.20148	0.99203	SLC6A17	solute carrier family 6 member 17 [Source:VGNC Symbol;Acc:VGNC:50163]
ENSBTAG00000001983	33.49352669	40.70252277	-0.28124	0.42846	SMAGP	small cell adhesion glycoprotein [Source:VGNC Symbol;Acc:VGNC:34982]
ENSBTAG00000001985	10.99886995	10.07991163	0.12587	0.86316	SRMS	src-related kinase lacking C-terminal regulatory tyrosine and N-terminal myristylation sites [Source:VGNC Symbol;Acc:VGNC:35283]
ENSBTAG00000001987	1468.817966	1358.773202	0.11235	0.51547	SWAP70	switching B cell complex subunit SWAP70 [Source:NCBI gene;Acc:533720]
ENSBTAG00000001988	1056.333095	1078.211378	-0.029575	0.85557	EIF3D	eukaryotic translation initiation factor 3 subunit D [Source:VGNC Symbol;Acc:VGNC:28394]
ENSBTAG00000001992	3898.49514	3714.99815	0.069556	0.70833	CYP51A1	cytochrome P450, family 51, subfamily A, polypeptide 1 [Source:NCBI gene;Acc:505060]
ENSBTAG00000001994	0	0	NA	NA	FAM187B	family with sequence similarity 187 member B [Source:VGNC Symbol;Acc:VGNC:28769]
ENSBTAG00000001996	2265.726766	2027.56429	0.16023	0.31318	SNRNP70	small nuclear ribonucleoprotein U1 subunit 70 [Source:VGNC Symbol;Acc:VGNC:35073]
ENSBTAG00000001997	28.7378825	42.2750535	-0.55685	0.15718	MROH2B	maestro heat like repeat family member 2B [Source:VGNC Symbol;Acc:VGNC:31611]
ENSBTAG00000001998	0	0	NA	NA	ST6GALNAC1	ST6 N-acetylgalactosaminide alpha-2,6-sialyltransferase 1 [Source:VGNC Symbol;Acc:VGNC:35339]
ENSBTAG00000001999	150.0000265	140.965936	0.089616	0.65123	NKAPD1	NKAP domain containing 1 [Source:VGNC Symbol;Acc:VGNC:49538]
ENSBTAG00000002000	212.3565163	198.2213802	0.099376	0.65882	TIMM8B	translocase of inner mitochondrial membrane 8 homolog B [Source:NCBI gene;Acc:618131]
ENSBTAG00000002001	0	0.520107417	#NAME?	0.71374
ENSBTAG00000002002	405.7629796	450.0073202	-0.14931	0.54942	ATAD2	ATPase family, AAA domain containing 2 [Source:VGNC Symbol;Acc:VGNC:26233]
ENSBTAG00000002004	205.8570997	187.2308566	0.13682	0.53192	LLPH	LLP homolog, long-term synaptic facilitation factor [Source:VGNC Symbol;Acc:VGNC:30917]
ENSBTAG00000002006	432.9054094	529.0028082	-0.28922	0.33964	THBS1	thrombospondin 1 [Source:VGNC Symbol;Acc:VGNC:35828]
ENSBTAG00000002007	0.753854913	0.762807454	-0.017032	1	PRG3	proteoglycan 3 [Source:NCBI gene;Acc:783660]
ENSBTAG00000002008	0	0	NA	NA
ENSBTAG00000002009	0	0	NA	NA
ENSBTAG00000002010	457.4872047	486.8598539	-0.089775	0.6104	PI4K2A	phosphatidylinositol 4-kinase type 2 alpha [Source:NCBI gene;Acc:507860]
ENSBTAG00000002011	6.777747433	7.28042855	-0.10322	0.89893	KIAA0895	KIAA0895 [Source:VGNC Symbol;Acc:VGNC:30557]
ENSBTAG00000002012	641.3985224	606.4900242	0.080737	0.6129	FAM96A	family with sequence similarity 96 member A [Source:VGNC Symbol;Acc:VGNC:28846]
ENSBTAG00000002014	549.434344	497.4975088	0.14326	0.39631	SNX1	sorting nexin 1 [Source:VGNC Symbol;Acc:VGNC:35090]
ENSBTAG00000002015	140.399408	148.8436513	-0.084261	0.7391	RPS6KA6	ribosomal protein S6 kinase A6 [Source:VGNC Symbol;Acc:VGNC:34145]
ENSBTAG00000002016	0	0	NA	NA
ENSBTAG00000002018	3681.902881	3524.227977	0.063144	0.68313	EIF5A	eukaryotic translation initiation factor 5A [Source:NCBI gene;Acc:444990]
ENSBTAG00000002019	0.44579918	0.277407381	0.68439	1	SERPINB5	serpin family B member 5 [Source:VGNC Symbol;Acc:VGNC:34473]
ENSBTAG00000002020	257.883304	261.2173077	-0.018532	0.93886	CREBRF	CREB3 regulatory factor [Source:VGNC Symbol;Acc:VGNC:27700]
ENSBTAG00000002021	105.377077	100.3626831	0.070338	0.7381	BNIP1	BCL2 interacting protein 1 [Source:VGNC Symbol;Acc:VGNC:26531]
ENSBTAG00000002023	1.356023803	0.55354095	1.2926	0.62286	NOS1	nitric oxide synthase 1 [Source:VGNC Symbol;Acc:VGNC:32172]
ENSBTAG00000002024	0	0	NA	NA	ASB18	Bos taurus ankyrin repeat and SOCS box containing 18 (ASB18), mRNA. [Source:RefSeq mRNA;Acc:NM_001302952]
ENSBTAG00000002025	52.18413482	69.4069134	-0.41147	0.12512	AMIGO2	adhesion molecule with Ig like domain 2 [Source:VGNC Symbol;Acc:VGNC:25866]
ENSBTAG00000002026	4639.851384	4770.866329	-0.040173	0.79568	RPL5	ribosomal protein L5 [Source:NCBI gene;Acc:515238]
ENSBTAG00000002027	340.1954076	359.2752017	-0.078726	0.61447	FAM167B	family with sequence similarity 167 member B [Source:VGNC Symbol;Acc:VGNC:28751]
ENSBTAG00000002028	550.6099024	609.11837	-0.14569	0.3896	FAM69A	family with sequence similarity 69 member A [Source:VGNC Symbol;Acc:VGNC:28824]
ENSBTAG00000002029	403.1457055	435.8821992	-0.11264	0.52322	IGSF5	immunoglobulin superfamily member 5 [Source:VGNC Symbol;Acc:VGNC:50201]
ENSBTAG00000002030	21036.6847	26610.47313	-0.33909	0.28298	SPP2	secreted phosphoprotein 2 [Source:VGNC Symbol;Acc:VGNC:35233]
ENSBTAG00000002033	235.8246788	266.9840638	-0.17904	0.37822	UBXN2A	UBX domain protein 2A [Source:VGNC Symbol;Acc:VGNC:36625]
ENSBTAG00000002034	35.25681334	26.31462249	0.42204	0.23775	MFSD2B	major facilitator superfamily domain containing 2B [Source:VGNC Symbol;Acc:VGNC:31436]
ENSBTAG00000002035	11.34230212	6.120950051	0.88989	0.18606	ARL5C	ADP ribosylation factor like GTPase 5C [Source:HGNC Symbol;Acc:HGNC:31111]
ENSBTAG00000002036	23.87537877	28.04385887	-0.23216	0.57738	CACNB1	calcium voltage-gated channel auxiliary subunit beta 1 [Source:VGNC Symbol;Acc:VGNC:26683]
ENSBTAG00000002037	139.550875	138.3769978	0.012187	0.95049	ATXN7L1	ataxin 7 like 1 [Source:VGNC Symbol;Acc:VGNC:26343]
ENSBTAG00000002038	3970.889944	3814.375407	0.058016	0.72117	RPL14	ribosomal protein L14 [Source:VGNC Symbol;Acc:VGNC:34110]
ENSBTAG00000002039	289.0590692	281.7440448	0.036979	0.84776	FRMD8	FERM domain containing 8 [Source:NCBI gene;Acc:515469]
ENSBTAG00000002041	284.1554115	250.6467675	0.18102	0.51119	SASH3	SAM and SH3 domain containing 3 [Source:VGNC Symbol;Acc:VGNC:34294]
ENSBTAG00000002042	310.3261557	329.9670644	-0.088537	0.6262	RIC8A	RIC8 guanine nucleotide exchange factor A [Source:VGNC Symbol;Acc:VGNC:33961]
ENSBTAG00000002043	0	0	NA	NA		olfactory receptor 52H1 [Source:NCBI gene;Acc:788037]
ENSBTAG00000002044	409.9831575	379.7987253	0.11033	0.6284	SIRT3	sirtuin 3 [Source:VGNC Symbol;Acc:VGNC:34632]
ENSBTAG00000002045	500.5617251	494.790625	0.01673	0.91747	PSMD13	proteasome 26S subunit, non-ATPase 13 [Source:VGNC Symbol;Acc:VGNC:33464]
ENSBTAG00000002046	42.092331	38.06901329	0.14494	0.69916	COX8B	cytochrome c oxidase subunit VIII-H (heart/muscle) [Source:NCBI gene;Acc:615757]
ENSBTAG00000002048	798.0959711	732.0664763	0.12459	0.44448	PTPN11	protein tyrosine phosphatase, non-receptor type 11 [Source:VGNC Symbol;Acc:VGNC:33530]
ENSBTAG00000002049	4332.910544	4678.205454	-0.11062	0.67016	HADH	hydroxyacyl-CoA dehydrogenase [Source:VGNC Symbol;Acc:VGNC:29741]
ENSBTAG00000002050	117.5762695	128.1075938	-0.12376	0.62196	COA7	cytochrome c oxidase assembly factor 7 (putative) [Source:VGNC Symbol;Acc:VGNC:53859]
ENSBTAG00000002051	671.4088002	690.9363675	-0.041361	0.78789
ENSBTAG00000002052	1075.135327	1123.989344	-0.06411	0.68675	PLOD1	procollagen-lysine,2-oxoglutarate 5-dioxygenase 1 [Source:VGNC Symbol;Acc:VGNC:33039]
ENSBTAG00000002055	184.192991	193.7271329	-0.072808	0.75988	ZFP28	ZFP28 zinc finger protein [Source:VGNC Symbol;Acc:VGNC:37160]
ENSBTAG00000002056	132.5010143	142.46676	-0.10462	0.55989	MARS2	methionyl-tRNA synthetase 2, mitochondrial [Source:VGNC Symbol;Acc:VGNC:31251]
ENSBTAG00000002058	122.753724	101.7642215	0.27054	0.24413	ASF1A	anti-silencing function 1A histone chaperone [Source:VGNC Symbol;Acc:VGNC:50604]
ENSBTAG00000002059	150.5511885	141.2694738	0.091804	0.6943	MCM9	minichromosome maintenance 9 homologous recombination repair factor [Source:VGNC Symbol;Acc:VGNC:31315]
ENSBTAG00000002060	4080.026188	4060.050831	0.0070806	0.9792	RPL19	ribosomal protein L19 [Source:VGNC Symbol;Acc:VGNC:49956]
ENSBTAG00000002062	4.293612122	3.538956246	0.27887	0.79339	TRPA1	transient receptor potential cation channel subfamily A member 1 [Source:VGNC Symbol;Acc:VGNC:36380]
ENSBTAG00000002065	0	0	NA	NA	TFAP2C	transcription factor AP-2 gamma [Source:VGNC Symbol;Acc:VGNC:35778]
ENSBTAG00000002066	0	0	NA	NA	MYL7	myosin light chain 7 [Source:VGNC Symbol;Acc:VGNC:31804]
ENSBTAG00000002068	3761.748261	3874.411959	-0.042574	0.78458	TAGLN2	transgelin 2 [Source:VGNC Symbol;Acc:VGNC:35586]
ENSBTAG00000002069	18950.20074	13320.59534	0.50855	0.20703	BOLA	MHC class I heavy chain [Source:NCBI gene;Acc:515712]
ENSBTAG00000002070	4.780995213	4.929124823	-0.044021	1	KLC3	kinesin light chain 3 [Source:VGNC Symbol;Acc:VGNC:30624]
ENSBTAG00000002071	0	0	NA	NA		olfactory receptor 4D11 [Source:NCBI gene;Acc:530068]
ENSBTAG00000002072	525.154573	516.7093151	0.023389	0.90082	ERCC2	ERCC excision repair 2, TFIIH core complex helicase subunit [Source:VGNC Symbol;Acc:VGNC:28569]
ENSBTAG00000002073	224.3327408	223.8766124	0.0029364	0.95053	RAD17	RAD17 checkpoint clamp loader component [Source:VGNC Symbol;Acc:VGNC:33678]
ENSBTAG00000002075	0	0	NA	NA	MME	membrane metalloendopeptidase [Source:VGNC Symbol;Acc:VGNC:31514]
ENSBTAG00000002076	89.2156989	99.38996491	-0.1558	0.52982
ENSBTAG00000002078	1176.658221	1166.64514	0.01233	0.96765	KDM4A	lysine demethylase 4A [Source:VGNC Symbol;Acc:VGNC:30527]
ENSBTAG00000002080	15.34005667	15.46415327	-0.011624	0.99928	NOV	nephroblastoma overexpressed [Source:NCBI gene;Acc:505727]
ENSBTAG00000002081	2.711912092	0.242700036	3.4821	0.12026	BMPR1B	bone morphogenetic protein receptor type 1B [Source:VGNC Symbol;Acc:VGNC:26525]
ENSBTAG00000002082	1432.88099	1326.674911	0.1111	0.489	MARCKS	myristoylated alanine rich protein kinase C substrate [Source:VGNC Symbol;Acc:VGNC:31244]
ENSBTAG00000002083	1668.074082	1776.738629	-0.091048	0.54624	AUTS2	AUTS2, activator of transcription and developmental regulator [Source:VGNC Symbol;Acc:VGNC:26352]
ENSBTAG00000002084	40.06346287	75.41849525	-0.91263	0.38723	UNC5C	unc-5 netrin receptor C [Source:VGNC Symbol;Acc:VGNC:36672]
ENSBTAG00000002085	0	0	NA	NA	IL36G	interleukin 36 gamma [Source:VGNC Symbol;Acc:VGNC:30158]
ENSBTAG00000002086	1057.971463	1083.351307	-0.0342	0.83519	PRPF4B	pre-mRNA processing factor 4B [Source:VGNC Symbol;Acc:VGNC:33381]
ENSBTAG00000002087	0	0	NA	NA	IL36A	interleukin 36, alpha [Source:NCBI gene;Acc:523429]
ENSBTAG00000002088	0	0	NA	NA	IL36B	interleukin 36 beta [Source:VGNC Symbol;Acc:VGNC:30157]
ENSBTAG00000002089	8.399948837	3.129889716	1.4243	0.076627	FAM217A	family with sequence similarity 217 member A [Source:VGNC Symbol;Acc:VGNC:53967]
ENSBTAG00000002090	243.8366528	247.8144286	-0.023345	0.87318	CPSF4	cleavage and polyadenylation specific factor 4 [Source:VGNC Symbol;Acc:VGNC:27673]
ENSBTAG00000002092	82.94396204	94.06308082	-0.18149	0.58601	PI16	peptidase inhibitor 16 [Source:VGNC Symbol;Acc:VGNC:32853]
ENSBTAG00000002094	420.2030536	369.2046238	0.18667	0.29915	ATP5MF	ATP synthase membrane subunit f [Source:VGNC Symbol;Acc:VGNC:26305]
ENSBTAG00000002095	429.9626673	420.6198615	0.031694	0.90245	MEN1	menin 1 [Source:VGNC Symbol;Acc:VGNC:31385]
ENSBTAG00000002096	1488.704126	1375.393089	0.11421	0.72603	FCGR3A	Fc fragment of IgG, low affinity IIIa, receptor (CD16a) [Source:NCBI gene;Acc:281766]
ENSBTAG00000002097	1.177922174	1.541393442	-0.38799	0.92853	TMC5	transmembrane channel like 5 [Source:VGNC Symbol;Acc:VGNC:35921]
ENSBTAG00000002098	1997.186247	2184.570648	-0.12938	0.39765	CDC34	cell division cycle 34 [Source:VGNC Symbol;Acc:VGNC:27066]
ENSBTAG00000002099	0	0	NA	NA	SLC14A2	solute carrier family 14 member 2 [Source:VGNC Symbol;Acc:VGNC:34678]
ENSBTAG00000002100	31.58991346	30.24843896	0.062603	0.87948	GZMM	granzyme M [Source:VGNC Symbol;Acc:VGNC:29734]
ENSBTAG00000002101	133.2153048	147.9099159	-0.15096	0.49019	GDE1	glycerophosphodiester phosphodiesterase 1 [Source:VGNC Symbol;Acc:VGNC:29298]
ENSBTAG00000002103	501.2024727	487.9786141	0.038576	0.81439	PLCG2	phospholipase C gamma 2 [Source:VGNC Symbol;Acc:VGNC:32989]
ENSBTAG00000002104	27.56682968	26.82357398	0.039432	0.95613	RHPN1	rhophilin Rho GTPase binding protein 1 [Source:VGNC Symbol;Acc:VGNC:33956]
ENSBTAG00000002105	1216.642524	1254.18372	-0.043843	0.81138	TEX261	testis expressed 261 [Source:NCBI gene;Acc:514869]
ENSBTAG00000002107	219.1797699	248.3938105	-0.18051	0.33567	FZD1	frizzled class receptor 1 [Source:VGNC Symbol;Acc:VGNC:29165]
ENSBTAG00000002108	1565.728304	1576.570489	-0.0099558	0.94468	YWHAQ	tyrosine 3-monooxygenase/tryptophan 5-monooxygenase activation protein theta [Source:VGNC Symbol;Acc:VGNC:37047]
ENSBTAG00000002110	2573.013133	2769.888282	-0.10637	0.61718	DMGDH	dimethylglycine dehydrogenase [Source:VGNC Symbol;Acc:VGNC:28106]
ENSBTAG00000002112	402.9965382	430.350958	-0.094746	0.62681	INSIG2	insulin induced gene 2 [Source:VGNC Symbol;Acc:VGNC:30218]
ENSBTAG00000002113	28.61457328	26.97394482	0.085184	0.85314	ZNF41	zinc finger protein 41 [Source:VGNC Symbol;Acc:VGNC:37270]
ENSBTAG00000002115	5.239429968	4.533090684	0.20891	0.92409	C13H20orf96	chromosome 13 C20orf96 homolog [Source:VGNC Symbol;Acc:VGNC:49173]
ENSBTAG00000002116	260.4978948	299.6002324	-0.20177	0.23146	ZCCHC3	zinc finger CCHC-type containing 3 [Source:VGNC Symbol;Acc:VGNC:37119]
ENSBTAG00000002117	14.05911852	22.77476646	-0.69593	0.33546	KIF18A	kinesin family member 18A [Source:VGNC Symbol;Acc:VGNC:30587]
ENSBTAG00000002121	414.2737463	386.5352853	0.099984	0.55633	CDK2AP2	cyclin dependent kinase 2 associated protein 2 [Source:VGNC Symbol;Acc:VGNC:27126]
ENSBTAG00000002122	28.2183099	32.09564658	-0.18575	0.57156	PHETA1	PH domain containing endocytic trafficking adaptor 1 [Source:VGNC Symbol;Acc:VGNC:28714]
ENSBTAG00000002123	0	0	NA	NA	MYO3A	myosin IIIA [Source:VGNC Symbol;Acc:VGNC:31824]
ENSBTAG00000002125	70.49232693	75.0041617	-0.089504	0.73997	GNAL	G protein subunit alpha L [Source:VGNC Symbol;Acc:VGNC:29452]
ENSBTAG00000002126	403.4699688	462.3568496	-0.19655	0.50433	PFKFB2	6-phosphofructo-2-kinase/fructose-2,6-biphosphatase 2 [Source:VGNC Symbol;Acc:VGNC:32770]
ENSBTAG00000002127	303.7801338	335.9872281	-0.14538	0.41903	TCP11L2	t-complex 11 like 2 [Source:VGNC Symbol;Acc:VGNC:35704]
ENSBTAG00000002128	1264.168501	1222.380288	0.048496	0.75004	MPPE1	metallophosphoesterase 1 [Source:VGNC Symbol;Acc:VGNC:31587]
ENSBTAG00000002129	28.06414399	24.13197	0.21778	0.68867	KLF5	Kruppel like factor 5 [Source:VGNC Symbol;Acc:VGNC:30631]
ENSBTAG00000002130	1185.439097	1227.957128	-0.050839	0.74147	SMPD4	sphingomyelin phosphodiesterase 4 [Source:VGNC Symbol;Acc:VGNC:35032]
ENSBTAG00000002132	0	0	NA	NA	DRD3	dopamine receptor D3 [Source:VGNC Symbol;Acc:VGNC:28208]
ENSBTAG00000002134	0.724252378	0.73335962	-0.018028	1	FAM196B	family with sequence similarity 196 member B [Source:VGNC Symbol;Acc:VGNC:28776]
ENSBTAG00000002135	19.3282323	22.66462536	-0.22973	0.58311	CD69	CD69 molecule [Source:VGNC Symbol;Acc:VGNC:27043]
ENSBTAG00000002136	125.1688315	135.5200727	-0.11463	0.58325	FCHO1	FCH domain only 1 [Source:VGNC Symbol;Acc:VGNC:28935]
ENSBTAG00000002137	257.0352051	245.3512645	0.067117	0.7407	SUGT1	SGT1 homolog, MIS12 kinetochore complex assembly cochaperone [Source:VGNC Symbol;Acc:VGNC:35465]
ENSBTAG00000002138	0.227556156	0	Inf	1	PADI1	peptidyl arginine deiminase 1 [Source:VGNC Symbol;Acc:VGNC:32545]
ENSBTAG00000002139	0.710391074	0	Inf	0.57674	MIXL1	Mix paired-like homeobox [Source:VGNC Symbol;Acc:VGNC:31488]
ENSBTAG00000002140	0	0	NA	NA	IL3	interleukin 3 (colony-stimulating factor, multiple) [Source:NCBI gene;Acc:280823]
ENSBTAG00000002143	35.53613612	32.11930371	0.14585	0.67469	DTWD2	DTW domain containing 2 [Source:VGNC Symbol;Acc:VGNC:28235]
ENSBTAG00000002144	115.4252393	124.0696093	-0.10419	0.84881	ADRB2	adrenoceptor beta 2 [Source:VGNC Symbol;Acc:VGNC:25697]
ENSBTAG00000002145	3.230258961	5.576905691	-0.78782	0.45667	MMP17	matrix metallopeptidase 17 [Source:VGNC Symbol;Acc:VGNC:31522]
ENSBTAG00000002147	372.3217565	385.6463154	-0.050728	0.79948	PPP4R2	protein phosphatase 4 regulatory subunit 2 [Source:VGNC Symbol;Acc:VGNC:33270]
ENSBTAG00000002148	485.4311029	502.7188193	-0.050485	0.82098	RAB3D	RAB3D, member RAS oncogene family [Source:VGNC Symbol;Acc:VGNC:33652]
ENSBTAG00000002150	0	0	NA	NA	IL17A	interleukin 17A [Source:VGNC Symbol;Acc:VGNC:30117]
ENSBTAG00000002151	9.459538304	13.55027001	-0.51848	0.62723	ASB15	ankyrin repeat and SOCS box containing 15 [Source:VGNC Symbol;Acc:VGNC:26192]
ENSBTAG00000002154	9.26057958	8.348981667	0.1495	0.86133	GPR141	G protein-coupled receptor 141 [Source:VGNC Symbol;Acc:VGNC:52783]
ENSBTAG00000002157	7.596279419	24.3178464	-1.6787	0.09509	LMOD2	leiomodin 2 [Source:VGNC Symbol;Acc:VGNC:30939]
ENSBTAG00000002158	0.927191583	0.801500498	0.21016	1
ENSBTAG00000002163	16.47819359	16.38405926	0.0082653	0.93846	PTGER2	prostaglandin E receptor 2 [Source:VGNC Symbol;Acc:VGNC:33502]
ENSBTAG00000002164	0	0	NA	NA	AXDND1	axonemal dynein light chain domain containing 1 [Source:VGNC Symbol;Acc:VGNC:26363]
ENSBTAG00000002166	0.687216639	0	Inf	0.583	CRISP2	cysteine rich secretory protein 2 [Source:VGNC Symbol;Acc:VGNC:53964]
ENSBTAG00000002167	0	0	NA	NA	NPHS2	NPHS2, podocin [Source:VGNC Symbol;Acc:VGNC:32204]
ENSBTAG00000002169	1.445619725	1.049460046	0.46204	0.92724
ENSBTAG00000002170	22.19152467	18.96774252	0.22646	0.6036	NOVA1	NOVA alternative splicing regulator 1 [Source:HGNC Symbol;Acc:HGNC:7886]
ENSBTAG00000002171	77.32828201	82.90126962	-0.1004	0.66192	FAM135A	family with sequence similarity 135 member A [Source:VGNC Symbol;Acc:VGNC:28730]
ENSBTAG00000002174	81.24140687	71.43968217	0.18549	0.40775	RERG	RAS like estrogen regulated growth inhibitor [Source:VGNC Symbol;Acc:VGNC:33873]
ENSBTAG00000002175	451.2678747	475.0793182	-0.074184	0.66211	SRPK2	SRSF protein kinase 2 [Source:VGNC Symbol;Acc:VGNC:35289]
ENSBTAG00000002176	352.432383	332.9077448	0.082224	0.6253	NSMCE1	NSE1 homolog, SMC5-SMC6 complex component [Source:VGNC Symbol;Acc:VGNC:32279]
ENSBTAG00000002177	329.7423814	309.3857078	0.091933	0.60208	PIKFYVE	phosphoinositide kinase, FYVE-type zinc finger containing [Source:VGNC Symbol;Acc:VGNC:32898]
ENSBTAG00000002178	5590.116532	4962.06769	0.17194	0.46206	PPL	periplakin [Source:VGNC Symbol;Acc:VGNC:33208]
ENSBTAG00000002179	111.9819123	106.5433714	0.071825	0.75226	C10H15orf41	chromosome 10 C15orf41 homolog [Source:VGNC Symbol;Acc:VGNC:52611]
ENSBTAG00000002180	1.191783477	1.535497024	-0.36558	0.92859
ENSBTAG00000002181	74.205564	75.80904263	-0.030843	0.96401	KHDRBS3	KH RNA binding domain containing, signal transduction associated 3 [Source:VGNC Symbol;Acc:VGNC:30542]
ENSBTAG00000002182	343.4472993	277.220072	0.30906	0.094008	COX17	COX17, cytochrome c oxidase copper chaperone [Source:VGNC Symbol;Acc:VGNC:27631]
ENSBTAG00000002184	1.485977907	1.04483744	0.50813	0.92624	FNDC5	fibronectin type III domain containing 5 [Source:NCBI gene;Acc:538905]
ENSBTAG00000002185	228.8285992	229.2067381	-0.0023821	1	RNF7	ring finger protein 7 [Source:VGNC Symbol;Acc:VGNC:34072]
ENSBTAG00000002186	70.89201966	81.73615191	-0.20535	0.53148	NDN	necdin, MAGE family member [Source:VGNC Symbol;Acc:VGNC:31936]
ENSBTAG00000002187	1093.782479	1118.398995	-0.032109	0.83601	SERINC3	serine incorporator 3 [Source:VGNC Symbol;Acc:VGNC:34462]
ENSBTAG00000002188	0	0.247959548	#NAME?	0.98379	C16orf89	chromosome 25 open reading frame, human C16orf89 [Source:NCBI gene;Acc:618703]
ENSBTAG00000002189	171.9635885	166.9209579	0.042938	0.91155	ALG1	ALG1, chitobiosyldiphosphodolichol beta-mannosyltransferase [Source:NCBI gene;Acc:507210]
ENSBTAG00000002190	558.7229969	588.3462264	-0.074532	0.62019	DOCK8	dedicator of cytokinesis 8 [Source:VGNC Symbol;Acc:VGNC:28162]
ENSBTAG00000002191	615.7594335	596.5908139	0.045625	0.79237	RRP12	ribosomal RNA processing 12 homolog [Source:VGNC Symbol;Acc:VGNC:34169]
ENSBTAG00000002192	2.58650616	2.094934392	0.3041	0.88799	VXN	vexin [Source:VGNC Symbol;Acc:VGNC:52627]
ENSBTAG00000002194	105.4710313	78.57867195	0.42464	0.24868		myocardial zonula adherens protein [Source:NCBI gene;Acc:104968465]
ENSBTAG00000002196	418.1646842	395.9138068	0.078885	0.63556	ELOC	elongin C [Source:VGNC Symbol;Acc:VGNC:28445]
ENSBTAG00000002199	4.968630599	2.346879639	1.0821	0.30815	CORIN	corin, serine peptidase [Source:VGNC Symbol;Acc:VGNC:27619]
ENSBTAG00000002201	118.007797	122.3101815	-0.051662	0.8559	NFXL1	nuclear transcription factor, X-box binding like 1 [Source:VGNC Symbol;Acc:VGNC:32054]
ENSBTAG00000002202	394.3006983	370.076462	0.091473	0.60525	CRAMP1	cramped chromatin regulator homolog 1 [Source:NCBI gene;Acc:520515]
ENSBTAG00000002203	2859.08077	2750.387912	0.055916	0.75187	NDUFS2	NADH:ubiquinone oxidoreductase core subunit S2 [Source:VGNC Symbol;Acc:VGNC:31969]
ENSBTAG00000002204	0.917878452	0.830311425	0.14465	1
ENSBTAG00000002205	0.654729073	0.247959548	1.4008	0.84408	CNGA1	cyclic nucleotide gated channel alpha 1 [Source:VGNC Symbol;Acc:VGNC:27497]
ENSBTAG00000002206	0.227556156	0.242700036	-0.092952	1	ZC3H12B	zinc finger CCCH-type containing 12B [Source:VGNC Symbol;Acc:VGNC:37098]
ENSBTAG00000002209	847.4331736	923.4703966	-0.12397	0.4376	JPT2	Jupiter microtubule associated homolog 2 [Source:VGNC Symbol;Acc:VGNC:30384]
ENSBTAG00000002210	1064.793122	980.384744	0.11915	0.45533	LAS1L	LAS1 like, ribosome biogenesis factor [Source:VGNC Symbol;Acc:VGNC:30797]
ENSBTAG00000002211	321.4544288	346.0564396	-0.10639	0.57437	MAPK8IP3	mitogen-activated protein kinase 8 interacting protein 3 [Source:VGNC Symbol;Acc:VGNC:31226]
ENSBTAG00000002214	8528.470489	9493.793356	-0.1547	0.63805	TAT	tyrosine aminotransferase [Source:VGNC Symbol;Acc:VGNC:35616]
ENSBTAG00000002215	31.07573159	47.37958119	-0.60848	0.12554	GFPT2	glutamine-fructose-6-phosphate transaminase 2 [Source:VGNC Symbol;Acc:VGNC:29331]
ENSBTAG00000002216	0	0	NA	NA	MYOD1	myogenic differentiation 1 [Source:VGNC Symbol;Acc:VGNC:31835]
ENSBTAG00000002219	386.6514122	411.4246248	-0.089595	0.59833	ATAD3A	ATPase family, AAA domain containing 3A [Source:NCBI gene;Acc:784353]
ENSBTAG00000002220	704.8215333	747.710103	-0.085221	0.60542	SPTLC1	serine palmitoyltransferase long chain base subunit 1 [Source:VGNC Symbol;Acc:VGNC:35256]
ENSBTAG00000002223	165.900068	162.220823	0.032355	0.87317	POP4	POP4 homolog, ribonuclease P/MRP subunit [Source:VGNC Symbol;Acc:VGNC:33164]
ENSBTAG00000002224	493.6815319	302.9479621	0.70451	0.21466	UHRF1	ubiquitin like with PHD and ring finger domains 1 [Source:VGNC Symbol;Acc:VGNC:36654]
ENSBTAG00000002226	598.9060534	627.0217564	-0.066186	0.68267	FBXO31	F-box protein 31 [Source:VGNC Symbol;Acc:VGNC:28904]
ENSBTAG00000002227	80.11975835	65.00945479	0.30151	0.32691	LRIG3	leucine rich repeats and immunoglobulin like domains 3 [Source:VGNC Symbol;Acc:VGNC:30984]
ENSBTAG00000002231	0.682668467	0.743878644	-0.12388	1	SLC9C2	solute carrier family 9 member C2 (putative) [Source:HGNC Symbol;Acc:HGNC:28664]
ENSBTAG00000002232	19.22512597	23.2654718	-0.2752	0.47368	TRPC1	transient receptor potential cation channel subfamily C member 1 [Source:VGNC Symbol;Acc:VGNC:36381]
ENSBTAG00000002233	34.41112643	36.24687932	-0.074982	0.78713	CPNE2	copine 2 [Source:VGNC Symbol;Acc:VGNC:27659]
ENSBTAG00000002236	1498.71441	1579.624003	-0.075856	0.62378	TRPC4AP	transient receptor potential cation channel subfamily C member 4 associated protein [Source:VGNC Symbol;Acc:VGNC:36384]
ENSBTAG00000002238	280.3366923	269.8942289	0.054766	0.79598	ARL2	ADP ribosylation factor like GTPase 2 [Source:NCBI gene;Acc:511349]
ENSBTAG00000002240	33.48258652	22.5293619	0.5716	0.2739	GPR18	G protein-coupled receptor 18 [Source:VGNC Symbol;Acc:VGNC:29574]
ENSBTAG00000002242	186.4706596	174.8649393	0.092708	0.61448	FAM192A	family with sequence similarity 192 member A [Source:VGNC Symbol;Acc:VGNC:28772]
ENSBTAG00000002243	234.8629467	241.3856709	-0.039521	0.83018	SNX15	sorting nexin 15 [Source:VGNC Symbol;Acc:VGNC:35095]
ENSBTAG00000002245	0	0	NA	NA
ENSBTAG00000002247	17.59288504	17.69010991	-0.0079509	1
ENSBTAG00000002248	50.96663651	50.28698795	0.019368	0.93494	SAC3D1	SAC3 domain containing 1 [Source:VGNC Symbol;Acc:VGNC:34258]
ENSBTAG00000002249	32.45394792	30.07349842	0.1099	0.82233	NAALADL1	N-acetylated alpha-linked acidic dipeptidase like 1 [Source:VGNC Symbol;Acc:VGNC:31856]
ENSBTAG00000002251	7.068541984	2.546264026	1.473	0.10931
ENSBTAG00000002252	0.481392403	0.242700036	0.98804	1	CHRNA2	cholinergic receptor nicotinic alpha 2 subunit [Source:VGNC Symbol;Acc:VGNC:27324]
ENSBTAG00000002253	0.227556156	0	Inf	1	FKBP6	FK506 binding protein 6 [Source:VGNC Symbol;Acc:VGNC:29025]
ENSBTAG00000002255	7576.175254	6950.737652	0.1243	0.83878	BHMT	betaine--homocysteine S-methyltransferase [Source:VGNC Symbol;Acc:VGNC:26488]
ENSBTAG00000002256	100.3766413	103.3442811	-0.042035	0.90966	YEATS4	YEATS domain containing 4 [Source:VGNC Symbol;Acc:VGNC:37021]
ENSBTAG00000002257	0	0	NA	NA	KLK11	kallikrein related peptidase 11 [Source:VGNC Symbol;Acc:VGNC:30673]
ENSBTAG00000002258	5801.749593	5621.495054	0.045534	0.77915	APOA1	apolipoprotein A1 [Source:VGNC Symbol;Acc:VGNC:26022]
ENSBTAG00000002259	56.72941952	37.57551334	0.5943	0.23005
ENSBTAG00000002260	513.2605721	496.425555	0.048114	0.84682	NCAPD3	non-SMC condensin II complex subunit D3 [Source:VGNC Symbol;Acc:VGNC:31902]
ENSBTAG00000002261	0	0	NA	NA	LBX1	ladybird homeobox 1 [Source:VGNC Symbol;Acc:VGNC:30805]
ENSBTAG00000002266	152.045116	145.7984475	0.060524	0.79986	NPL	N-acetylneuraminate pyruvate lyase [Source:VGNC Symbol;Acc:VGNC:32205]
ENSBTAG00000002267	491.7661074	501.9758639	-0.029646	0.86455	ANKRD40	ankyrin repeat domain 40 [Source:VGNC Symbol;Acc:VGNC:25930]
ENSBTAG00000002271	228.8128814	218.2644638	0.068091	0.71934	CDADC1	cytidine and dCMP deaminase domain containing 1 [Source:VGNC Symbol;Acc:VGNC:27056]
ENSBTAG00000002272	133.9327782	118.2591103	0.17956	0.43333	KCTD18	potassium channel tetramerization domain containing 18 [Source:VGNC Symbol;Acc:VGNC:30507]
ENSBTAG00000002273	0.218243024	0	Inf	1
ENSBTAG00000002275	731.7046849	795.7489255	-0.12105	0.49002	PTP4A1	protein tyrosine phosphatase type IVA, member 1 [Source:VGNC Symbol;Acc:VGNC:33523]
ENSBTAG00000002277	404.7974993	376.1692162	0.10582	0.59132	MLLT1	MLLT1, super elongation complex subunit [Source:VGNC Symbol;Acc:VGNC:31501]
ENSBTAG00000002278	716.9588211	705.2897655	0.023674	0.91786	FBN1	fibrillin 1 [Source:VGNC Symbol;Acc:VGNC:28885]
ENSBTAG00000002279	1144.367853	1157.280214	-0.016187	0.96729	LUC7L3	LUC7 like 3 pre-mRNA splicing factor [Source:VGNC Symbol;Acc:VGNC:31080]
ENSBTAG00000002280	988.7852689	1030.790271	-0.060022	0.66571	KIF5B	kinesin family member 5B [Source:VGNC Symbol;Acc:VGNC:30606]
ENSBTAG00000002281	16.29837457	19.51895711	-0.26015	0.55409	ZNF354C	zinc finger protein 354C [Source:VGNC Symbol;Acc:VGNC:37256]
ENSBTAG00000002282	2298.588936	2433.725576	-0.082418	0.56213	EIF1	eukaryotic translation initiation factor 1 [Source:NCBI gene;Acc:509764]
ENSBTAG00000002283	120.8905246	150.9270694	-0.32015	0.11814	FZD7	frizzled class receptor 7 [Source:VGNC Symbol;Acc:VGNC:29171]
ENSBTAG00000002284	0.654729073	0.554814762	0.23889	1
ENSBTAG00000002286	156.8273846	182.7338605	-0.22057	0.31656	DNAJC18	DnaJ heat shock protein family (Hsp40) member C18 [Source:VGNC Symbol;Acc:VGNC:52230]
ENSBTAG00000002287	741.0332926	818.2983291	-0.14309	0.39235	CHD9	chromodomain helicase DNA binding protein 9 [Source:VGNC Symbol;Acc:VGNC:27284]
ENSBTAG00000002288	0	0	NA	NA	NT5DC4	5'-nucleotidase domain containing 4 [Source:HGNC Symbol;Acc:HGNC:27678]
ENSBTAG00000002289	0	0	NA	NA	NLRP14	NLR family pyrin domain containing 14 [Source:VGNC Symbol;Acc:VGNC:32116]
ENSBTAG00000002290	7.736909296	4.215312313	0.87612	0.74475
ENSBTAG00000002291	110.018614	127.2403642	-0.20981	0.34598	ZBTB41	zinc finger and BTB domain containing 41 [Source:VGNC Symbol;Acc:VGNC:37080]
ENSBTAG00000002292	2360.528644	2986.091175	-0.33915	0.19055	SMARCA1	SWI/SNF related, matrix associated, actin dependent regulator of chromatin, subfamily a, member 1 [Source:VGNC Symbol;Acc:VGNC:34985]
ENSBTAG00000002293	300.805895	305.3812758	-0.021779	0.92679	ARL5A	ADP ribosylation factor like GTPase 5A [Source:VGNC Symbol;Acc:VGNC:26147]
ENSBTAG00000002294	0	0	NA	NA	SIM1	single-minded family bHLH transcription factor 1 [Source:VGNC Symbol;Acc:VGNC:34623]
ENSBTAG00000002295	247.8502584	253.3084063	-0.031426	0.89417	ATF2	activating transcription factor 2 [Source:VGNC Symbol;Acc:VGNC:26240]
ENSBTAG00000002296	123.8016084	113.7802642	0.12178	0.58004	TMEM173	transmembrane protein 173 [Source:VGNC Symbol;Acc:VGNC:35997]
ENSBTAG00000002297	2.117532545	1.778197061	0.25197	0.97547	CACNB4	calcium voltage-gated channel auxiliary subunit beta 4 [Source:NCBI gene;Acc:282161]
ENSBTAG00000002298	35.81825239	60.91708565	-0.76615	0.31662	CKAP2L	cytoskeleton associated protein 2 like [Source:VGNC Symbol;Acc:VGNC:27381]
ENSBTAG00000002299	64.07307934	53.8560818	0.25061	0.32112	SEL1L3	SEL1L family member 3 [Source:VGNC Symbol;Acc:VGNC:50139]
ENSBTAG00000002300	0	0	NA	NA	DCT	dopachrome tautomerase [Source:VGNC Symbol;Acc:VGNC:27926]
ENSBTAG00000002302	5418.93467	5299.16673	0.032244	0.81335	CD59	CD59 molecule (CD59 blood group) [Source:NCBI gene;Acc:505574]
ENSBTAG00000002303	1382.681667	1382.771722	-9.40E-05	0.99153	GLG1	golgi glycoprotein 1 [Source:VGNC Symbol;Acc:VGNC:29398]
ENSBTAG00000002305	88.25672539	77.81208882	0.18171	0.44388	PCSK4	proprotein convertase subtilisin/kexin type 4 [Source:HGNC Symbol;Acc:HGNC:8746]
ENSBTAG00000002306	202.8591372	209.7415983	-0.048135	0.79305	UTP11	UTP11, small subunit processome component [Source:VGNC Symbol;Acc:VGNC:36741]
ENSBTAG00000002309	2.888133793	4.723008594	-0.70957	0.49969	CSPG5	Bos taurus chondroitin sulfate proteoglycan 5 (CSPG5), mRNA. [Source:RefSeq mRNA;Acc:NM_001075229]
ENSBTAG00000002311	324.9090596	339.1491438	-0.061884	0.85321	REEP6	receptor accessory protein 6 [Source:VGNC Symbol;Acc:VGNC:33856]
ENSBTAG00000002313	1059.285318	1270.376434	-0.26216	0.084436	ITPR2	inositol 1,4,5-trisphosphate receptor type 2 [Source:VGNC Symbol;Acc:VGNC:30347]
ENSBTAG00000002315	94.29581604	113.9170842	-0.27272	0.21523	RNF34	ring finger protein 34 [Source:VGNC Symbol;Acc:VGNC:34063]
ENSBTAG00000002316	13.77287598	14.52063886	-0.076275	0.85428	NIPA1	NIPA magnesium transporter 1 [Source:VGNC Symbol;Acc:VGNC:53153]
ENSBTAG00000002317	242.7261148	221.6349282	0.13114	0.68535	PTN	pleiotrophin [Source:VGNC Symbol;Acc:VGNC:33521]
ENSBTAG00000002319	64.7048068	64.8463629	-0.0031528	0.99303
ENSBTAG00000002321	968.7209834	914.2088031	0.083557	0.73726	AMT	aminomethyltransferase [Source:NCBI gene;Acc:280719]
ENSBTAG00000002323	496.8381391	483.7094142	0.038635	0.79645	USP28	ubiquitin specific peptidase 28 [Source:VGNC Symbol;Acc:VGNC:36720]
ENSBTAG00000002326	237.4135175	186.6640715	0.34696	0.52621	LGALS3	galectin 3 [Source:VGNC Symbol;Acc:VGNC:30852]
ENSBTAG00000002327	336.7287982	324.0565804	0.055341	0.76242	TMEM208	transmembrane protein 208 [Source:VGNC Symbol;Acc:VGNC:36030]
ENSBTAG00000002328	478.0478575	497.3524496	-0.057114	0.67867	KDM2B	lysine demethylase 2B [Source:VGNC Symbol;Acc:VGNC:30524]
ENSBTAG00000002329	430.2456432	362.3137607	0.24792	0.16312	ASAP2	ArfGAP with SH3 domain, ankyrin repeat and PH domain 2 [Source:VGNC Symbol;Acc:VGNC:26185]
ENSBTAG00000002330	0	0	NA	NA
ENSBTAG00000002331	43.20575278	71.49072417	-0.72653	0.4115	DLGAP5	DLG associated protein 5 [Source:VGNC Symbol;Acc:VGNC:28091]
ENSBTAG00000002332	81.92529722	81.42196052	0.008891	0.99888	LSM5	LSM5 homolog, U6 small nuclear RNA and mRNA degradation associated [Source:VGNC Symbol;Acc:VGNC:31057]
ENSBTAG00000002333	221.2743295	211.3051457	0.066508	0.91371	HOPX	HOP homeobox [Source:VGNC Symbol;Acc:VGNC:29907]
ENSBTAG00000002335	0	0	NA	NA	HAND1	heart and neural crest derivatives expressed 1 [Source:VGNC Symbol;Acc:VGNC:29746]
ENSBTAG00000002336	94.50074994	92.34149316	0.033347	0.88623	RCOR1	REST corepressor 1 [Source:VGNC Symbol;Acc:VGNC:33834]
ENSBTAG00000002340	541.0637411	544.1340333	-0.0081635	0.97006	STEAP4	STEAP4 metalloreductase [Source:VGNC Symbol;Acc:VGNC:35381]
ENSBTAG00000002341	968.9220098	924.108679	0.068318	0.66971	ETS1	ETS proto-oncogene 1, transcription factor [Source:VGNC Symbol;Acc:VGNC:28626]
ENSBTAG00000002344	321.702068	330.5996911	-0.03936	0.83003	ORAI3	ORAI calcium release-activated calcium modulator 3 [Source:VGNC Symbol;Acc:VGNC:32445]
ENSBTAG00000002345	448.0684982	454.6401134	-0.021006	0.87442	SETD1A	SET domain containing 1A [Source:VGNC Symbol;Acc:VGNC:34492]
ENSBTAG00000002346	3087.029087	3073.9748	0.0061137	0.99966	HSD3B7	hydroxy-delta-5-steroid dehydrogenase, 3 beta- and steroid delta-isomerase 7 [Source:VGNC Symbol;Acc:VGNC:29978]
ENSBTAG00000002347	1028.895304	1008.304318	0.029165	0.84657	MAST3	microtubule associated serine/threonine kinase 3 [Source:VGNC Symbol;Acc:VGNC:31259]
ENSBTAG00000002348	323.4315786	326.2117401	-0.012348	0.99121	SLC4A4	solute carrier family 4 member 4 [Source:VGNC Symbol;Acc:VGNC:34894]
ENSBTAG00000002349	0.481392403	0	Inf	0.77197	STX1B	syntaxin 1B [Source:VGNC Symbol;Acc:VGNC:35437]
ENSBTAG00000002350	561.5968176	646.9959731	-0.20422	0.24485	PIK3R2	phosphoinositide-3-kinase regulatory subunit 2 [Source:VGNC Symbol;Acc:VGNC:52862]
ENSBTAG00000002352	604.6779157	614.7917383	-0.023931	0.86506	GGA2	golgi associated, gamma adaptin ear containing, ARF binding protein 2 [Source:VGNC Symbol;Acc:VGNC:29336]
ENSBTAG00000002354	0.490705534	1.263986061	-1.3651	0.62619
ENSBTAG00000002355	0	0	NA	NA
ENSBTAG00000002356	574.8627364	609.081516	-0.083418	0.65787	RBM47	RNA binding motif protein 47 [Source:VGNC Symbol;Acc:VGNC:33804]
ENSBTAG00000002357	245.4650824	252.0157008	-0.037996	0.8466	TICAM2	toll-like receptor adaptor molecule 2 [Source:NCBI gene;Acc:539350]
ENSBTAG00000002361	5.346132203	7.771088134	-0.53962	0.50442	TMCC2	transmembrane and coiled-coil domain family 2 [Source:VGNC Symbol;Acc:VGNC:35926]
ENSBTAG00000002362	63.44290914	61.20314879	0.051853	0.86387	APOLD1	apolipoprotein L domain containing 1 [Source:VGNC Symbol;Acc:VGNC:26033]
ENSBTAG00000002363	125.3269495	146.1701108	-0.22195	0.30702	SESN2	sestrin 2 [Source:VGNC Symbol;Acc:VGNC:34489]
ENSBTAG00000002367	75.62607896	88.26579988	-0.22297	0.35171	HCFC1R1	host cell factor C1 regulator 1 [Source:VGNC Symbol;Acc:VGNC:29772]
ENSBTAG00000002368	102.9961771	98.44968909	0.065132	0.76607	TULP2	tubby like protein 2 [Source:VGNC Symbol;Acc:VGNC:36520]
ENSBTAG00000002369	0	1.109629525	#NAME?	0.471	TMEM217	transmembrane protein 217 [Source:VGNC Symbol;Acc:VGNC:36039]
ENSBTAG00000002370	97.1168548	106.4316534	-0.13213	0.5836	ZNF792	zinc finger protein 792 [Source:VGNC Symbol;Acc:VGNC:37348]
ENSBTAG00000002374	173.324172	178.6138002	-0.043371	0.82704	ARMC5	armadillo repeat containing 5 [Source:VGNC Symbol;Acc:VGNC:26159]
ENSBTAG00000002376	362.2848841	338.1055446	0.099651	0.54756	PPIL1	peptidylprolyl isomerase like 1 [Source:VGNC Symbol;Acc:VGNC:33201]
ENSBTAG00000002377	902.1543374	864.8121187	0.060988	0.68696	PSMB2	proteasome subunit beta 2 [Source:VGNC Symbol;Acc:VGNC:33446]
ENSBTAG00000002378	3522.998967	3720.135042	-0.078551	0.57152	NUCB1	nucleobindin 1 [Source:VGNC Symbol;Acc:VGNC:32318]
ENSBTAG00000002380	0.241417459	0	Inf	1
ENSBTAG00000002381	905.8235668	938.8528773	-0.051669	0.73563	ZDHHC5	zinc finger DHHC-type containing 5 [Source:VGNC Symbol;Acc:VGNC:37143]
ENSBTAG00000002382	102.123063	84.36402591	0.27561	0.27664	DDX10	DEAD-box helicase 10 [Source:VGNC Symbol;Acc:VGNC:27956]
ENSBTAG00000002385	29.49974354	32.46474057	-0.13817	0.84646	SLC35E4	solute carrier family 35 member E4 [Source:VGNC Symbol;Acc:VGNC:34832]
ENSBTAG00000002389	342.1418075	332.2939109	0.042135	0.82985	MED19	mediator complex subunit 19 [Source:VGNC Symbol;Acc:VGNC:31356]
ENSBTAG00000002390	3.019886552	1.020649118	1.565	0.30866	CCDC184	coiled-coil domain containing 184 [Source:VGNC Symbol;Acc:VGNC:26879]
ENSBTAG00000002391	96.44241169	105.9134337	-0.13515	0.55198	TGFB1I1	transforming growth factor beta 1 induced transcript 1 [Source:VGNC Symbol;Acc:VGNC:35801]
ENSBTAG00000002392	31.49916401	26.89946913	0.22774	0.56518
ENSBTAG00000002393	1154.685344	1138.794354	0.019993	0.89305	C23H6orf89	chromosome 23 C6orf89 homolog [Source:VGNC Symbol;Acc:VGNC:52681]
ENSBTAG00000002394	14.49978892	13.20661682	0.13477	0.84842	TMEM44	transmembrane protein 44 [Source:VGNC Symbol;Acc:VGNC:36088]
ENSBTAG00000002395	267.5635042	292.3322145	-0.12773	0.50344	HPS3	HPS3, biogenesis of lysosomal organelles complex 2 subunit 1 [Source:VGNC Symbol;Acc:VGNC:29944]
ENSBTAG00000002398	106.0062177	110.4431859	-0.059156	0.8282	ZNF567	zinc finger protein 567 [Source:VGNC Symbol;Acc:VGNC:37304]
ENSBTAG00000002401	0.263149379	0	Inf	1	NPFF	neuropeptide FF-amide peptide precursor [Source:VGNC Symbol;Acc:VGNC:32198]
ENSBTAG00000002402	4990.954152	5359.880455	-0.10289	0.43703	IGF2R	insulin like growth factor 2 receptor [Source:VGNC Symbol;Acc:VGNC:30082]
ENSBTAG00000002404	670.6477221	668.9217301	0.0037177	0.98833	TMX2	thioredoxin related transmembrane protein 2 [Source:NCBI gene;Acc:509244]
ENSBTAG00000002407	0	0	NA	NA	TDRD5	tudor domain containing 5 [Source:VGNC Symbol;Acc:VGNC:35719]
ENSBTAG00000002408	16.49747789	11.4807821	0.52302	0.29602	FHAD1	forkhead associated phosphopeptide binding domain 1 [Source:VGNC Symbol;Acc:VGNC:28996]
ENSBTAG00000002411	2860.055965	2778.352092	0.041814	0.7711	CTNND1	catenin delta 1 [Source:VGNC Symbol;Acc:VGNC:27805]
ENSBTAG00000002412	1217.337271	1080.881681	0.17152	0.24452	CYB5B	cytochrome b5 type B [Source:VGNC Symbol;Acc:VGNC:49139]
ENSBTAG00000002413	484.2994131	476.0975974	0.024642	0.94739	MCAT	malonyl-CoA-acyl carrier protein transacylase [Source:VGNC Symbol;Acc:VGNC:31297]
ENSBTAG00000002414	1.877557601	1.627826224	0.20591	0.96042	KCNJ10	potassium voltage-gated channel subfamily J member 10 [Source:VGNC Symbol;Acc:VGNC:30454]
ENSBTAG00000002415	1692.302635	1885.886595	-0.15626	0.33511	TSPAN3	tetraspanin 3 [Source:VGNC Symbol;Acc:VGNC:36436]
ENSBTAG00000002416	199.3323268	199.5849376	-0.0018271	0.99567		guanylate-binding protein 4 [Source:NCBI gene;Acc:507055]
ENSBTAG00000002417	128.3070057	132.6820164	-0.048373	0.80463	RAB30	RAB30, member RAS oncogene family [Source:VGNC Symbol;Acc:VGNC:33639]
ENSBTAG00000002418	42.77894768	48.30924766	-0.1754	0.71538	TICRR	TOPBP1 interacting checkpoint and replication regulator [Source:VGNC Symbol;Acc:VGNC:35860]
ENSBTAG00000002419	333.4294392	373.3664675	-0.16321	0.4248	PIGM	phosphatidylinositol glycan anchor biosynthesis class M [Source:VGNC Symbol;Acc:VGNC:32872]
ENSBTAG00000002422	274.0090188	271.8257544	0.011541	0.97873	BCL9	B cell CLL/lymphoma 9 [Source:HGNC Symbol;Acc:HGNC:1008]
ENSBTAG00000002423	638.9649201	677.1090227	-0.083651	0.63109	PSMD12	proteasome 26S subunit, non-ATPase 12 [Source:VGNC Symbol;Acc:VGNC:33463]
ENSBTAG00000002425	1.154747739	1.269245573	-0.13639	1	SCN9A	sodium voltage-gated channel alpha subunit 9 [Source:VGNC Symbol;Acc:VGNC:34355]
ENSBTAG00000002427	0	0	NA	NA
ENSBTAG00000002428	586.6441757	563.3457287	0.058465	0.70421	PPA2	pyrophosphatase (inorganic) 2 [Source:NCBI gene;Acc:615820]
ENSBTAG00000002430	1.995092917	1.039577929	0.94046	0.68841	COL17A1	collagen type XVII alpha 1 chain [Source:VGNC Symbol;Acc:VGNC:27558]
ENSBTAG00000002431	453.6273139	516.2735801	-0.18663	0.26952	TRIM24	tripartite motif containing 24 [Source:VGNC Symbol;Acc:VGNC:36321]
ENSBTAG00000002432	186.3289473	201.1900049	-0.11071	0.5616	ABHD13	abhydrolase domain containing 13 [Source:VGNC Symbol;Acc:VGNC:25492]
ENSBTAG00000002434	395.1121583	397.6556078	-0.0092573	0.97615	WDR18	WD repeat domain 18 [Source:VGNC Symbol;Acc:VGNC:36885]
ENSBTAG00000002435	289.6688121	300.7588701	-0.054203	0.80085	PTPRE	protein tyrosine phosphatase, receptor type E [Source:VGNC Symbol;Acc:VGNC:33549]
ENSBTAG00000002440	174.2404919	156.2937778	0.15682	0.48594	KIF7	kinesin family member 7 [Source:VGNC Symbol;Acc:VGNC:30608]
ENSBTAG00000002441	0	0	NA	NA	PPY	pancreatic polypeptide [Source:NCBI gene;Acc:280900]
ENSBTAG00000002444	540.5417513	726.9584673	-0.42747	0.47741
ENSBTAG00000002445	75.02215798	82.79978359	-0.14231	0.60611	ZNF783	zinc finger family member 783 [Source:HGNC Symbol;Acc:HGNC:27222]
ENSBTAG00000002446	0	0	NA	NA
ENSBTAG00000002447	28.45510175	26.68605267	0.092601	0.84946		chromosome 7 open reading frame, human C19orf44 [Source:NCBI gene;Acc:508648]
ENSBTAG00000002448	4.276784515	3.532842706	0.2757	0.81642	SNTG1	syntrophin gamma 1 [Source:VGNC Symbol;Acc:VGNC:35085]
ENSBTAG00000002450	12.86733504	17.25197693	-0.42305	0.42479
ENSBTAG00000002451	33.16937498	20.18062854	0.71688	0.11572	TTC39A	tetratricopeptide repeat domain 39A [Source:VGNC Symbol;Acc:VGNC:36475]
ENSBTAG00000002452	807.5958209	816.1765132	-0.015248	0.92014	ASCC2	activating signal cointegrator 1 complex subunit 2 [Source:VGNC Symbol;Acc:VGNC:26204]
ENSBTAG00000002454	305.0195869	307.6248277	-0.01227	0.99328	ALG2	ALG2, alpha-1,3/1,6-mannosyltransferase [Source:VGNC Symbol;Acc:VGNC:25827]
ENSBTAG00000002455	117.701811	141.2282331	-0.26289	0.22103	KLHL8	kelch like family member 8 [Source:VGNC Symbol;Acc:VGNC:30670]
ENSBTAG00000002457	945.3573251	865.784027	0.12685	0.43411	SEC61B	Sec61 translocon beta subunit [Source:VGNC Symbol;Acc:VGNC:49570]
ENSBTAG00000002458	398.1589443	387.5013731	0.039143	0.82273	NUP155	nucleoporin 155 [Source:VGNC Symbol;Acc:VGNC:32352]
ENSBTAG00000002460	231.1068135	223.3551325	0.04922	0.78185	ACTL6A	actin like 6A [Source:VGNC Symbol;Acc:VGNC:25575]
ENSBTAG00000002462	155.2032994	172.1752889	-0.14972	0.4898	MRPL47	mitochondrial ribosomal protein L47 [Source:VGNC Symbol;Acc:VGNC:31642]
ENSBTAG00000002463	397.4285272	413.5381872	-0.057325	0.78945	NDUFB5	NADH:ubiquinone oxidoreductase subunit B5 [Source:VGNC Symbol;Acc:VGNC:31964]
ENSBTAG00000002464	0.526298757	0	Inf	0.7605	PLCH2	phospholipase C eta 2 [Source:VGNC Symbol;Acc:VGNC:32991]
ENSBTAG00000002467	590.3660282	644.833084	-0.12732	0.39982	FAM173A	family with sequence similarity 173 member A [Source:VGNC Symbol;Acc:VGNC:28759]
ENSBTAG00000002468	2627.256795	2263.776896	0.21483	0.20052	RPS28	ribosomal protein S28 [Source:VGNC Symbol;Acc:VGNC:34136]
ENSBTAG00000002469	544.4009328	625.3036623	-0.19989	0.20156	KANK3	KN motif and ankyrin repeat domains 3 [Source:VGNC Symbol;Acc:VGNC:30391]
ENSBTAG00000002470	96.54632308	94.5441341	0.030233	0.85746	CCDC78	coiled-coil domain containing 78 [Source:VGNC Symbol;Acc:VGNC:26916]
ENSBTAG00000002471	132.7360815	140.6239209	-0.083281	0.86445	CHL1	cell adhesion molecule L1 like [Source:VGNC Symbol;Acc:VGNC:27296]
ENSBTAG00000002472	207.878274	225.346606	-0.11641	0.54812	CASP9	caspase 9 [Source:NCBI gene;Acc:100140945]
ENSBTAG00000002473	257.0321099	238.1500769	0.11008	0.58084	ANGPTL4	angiopoietin like 4 [Source:VGNC Symbol;Acc:VGNC:25893]
ENSBTAG00000002474	271.7400105	278.2531627	-0.034171	0.79825	MAD1L1	mitotic arrest deficient 1 like 1 [Source:VGNC Symbol;Acc:VGNC:31130]
ENSBTAG00000002475	859.6240128	847.283246	0.020861	0.90695	RAB11B	RAB11B, member RAS oncogene family [Source:VGNC Symbol;Acc:VGNC:33615]
ENSBTAG00000002476	916.5577277	1031.671195	-0.17069	0.28399	DNAJC16	DnaJ heat shock protein family (Hsp40) member C16 [Source:NCBI gene;Acc:514510]
ENSBTAG00000002477	197.9910956	211.5716977	-0.095711	0.62066	MRM2	mitochondrial rRNA methyltransferase 2 [Source:VGNC Symbol;Acc:VGNC:31606]
ENSBTAG00000002478	3443.28767	3398.282996	0.018981	0.92269	AGMAT	agmatinase [Source:VGNC Symbol;Acc:VGNC:25730]
ENSBTAG00000002479	289.3916284	283.3337865	0.030521	0.89241	PANK4	pantothenate kinase 4 [Source:VGNC Symbol;Acc:VGNC:32566]
ENSBTAG00000002480	144.5217388	152.9631681	-0.081898	0.6665	NUDT1	nudix hydrolase 1 [Source:VGNC Symbol;Acc:VGNC:32325]
ENSBTAG00000002481	298.663232	319.9878349	-0.099497	0.61562	HAGHL	hydroxyacylglutathione hydrolase like [Source:VGNC Symbol;Acc:VGNC:29743]
ENSBTAG00000002483	0	0.728100109	#NAME?	0.52187	HES5	hes family bHLH transcription factor 5 [Source:VGNC Symbol;Acc:VGNC:29822]
ENSBTAG00000002484	458.2049736	463.7203942	-0.017262	0.88399	NARFL	nuclear prelamin A recognition factor like [Source:NCBI gene;Acc:511837]
ENSBTAG00000002485	1638.324073	1600.682271	0.033534	0.82632	TNS1	tensin 1 [Source:VGNC Symbol;Acc:VGNC:36207]
ENSBTAG00000002487	746.6932265	848.2744593	-0.18402	0.25923	UBE3A	ubiquitin protein ligase E3A [Source:VGNC Symbol;Acc:VGNC:36599]
ENSBTAG00000002488	9.008325202	9.889573941	-0.13465	0.91214	LDHC	lactate dehydrogenase C [Source:NCBI gene;Acc:537256]
ENSBTAG00000002489	0	0	NA	NA		chromosome 3 open reading frame, human C1orf88-like [Source:NCBI gene;Acc:617486]
ENSBTAG00000002490	5115.267578	5066.250751	0.013891	0.8975	CHPT1	choline phosphotransferase 1 [Source:VGNC Symbol;Acc:VGNC:27314]
ENSBTAG00000002492	1382.482567	1574.857868	-0.18796	0.33731	SYCP3	synaptonemal complex protein 3 [Source:NCBI gene;Acc:615896]
ENSBTAG00000002493	1094.7726	1097.728492	-0.00389	0.99584	VPS35	VPS35, retromer complex component [Source:VGNC Symbol;Acc:VGNC:36818]
ENSBTAG00000002495	1274.643302	1243.879999	0.035246	0.83512	BRD4	bromodomain containing 4 [Source:VGNC Symbol;Acc:VGNC:26559]
ENSBTAG00000002497	229.85871	307.4206601	-0.41947	0.096179	ELOVL2	ELOVL fatty acid elongase 2 [Source:VGNC Symbol;Acc:VGNC:28448]
ENSBTAG00000002498	2.08793001	2.500400751	-0.26009	0.90435
ENSBTAG00000002500	364.4586025	352.2743405	0.049056	0.78695	FBXL15	F-box and leucine rich repeat protein 15 [Source:VGNC Symbol;Acc:VGNC:54431]
ENSBTAG00000002501	299.8686612	286.9078926	0.063743	0.76104	CUEDC2	CUE domain containing 2 [Source:NCBI gene;Acc:516091]
ENSBTAG00000002503	323.7883504	298.7387526	0.11617	0.57231	BSCL2	BSCL2, seipin lipid droplet biogenesis associated [Source:VGNC Symbol;Acc:VGNC:26577]
ENSBTAG00000002504	766.0475685	832.3059583	-0.11968	0.47972	IREB2	iron responsive element binding protein 2 [Source:VGNC Symbol;Acc:VGNC:30269]
ENSBTAG00000002505	0	0	NA	NA	GPR3	G protein-coupled receptor 3 [Source:VGNC Symbol;Acc:VGNC:29581]
ENSBTAG00000002507	7093.603014	7088.019185	0.0011361	0.97093	ATP5F1A	ATP synthase F1 subunit alpha [Source:VGNC Symbol;Acc:VGNC:26299]
ENSBTAG00000002508	7.26281842	7.881709237	-0.11798	0.94638	GNG3	G protein subunit gamma 3 [Source:VGNC Symbol;Acc:VGNC:29466]
ENSBTAG00000002510	1899.046017	1840.602101	0.045097	0.80097	HNRNPUL2	heterogeneous nuclear ribonucleoprotein U like 2 [Source:NCBI gene;Acc:616476]
ENSBTAG00000002512	115.2120629	97.01139973	0.24807	0.27421	HAUS1	HAUS augmin like complex subunit 1 [Source:VGNC Symbol;Acc:VGNC:29757]
ENSBTAG00000002515	38.16610612	33.9375775	0.16941	0.72141		dynein axonemal assembly factor 3 [Source:NCBI gene;Acc:104968460]
ENSBTAG00000002516	135.6427794	158.4407575	-0.22413	0.27274	CCDC130	coiled-coil domain containing 130 [Source:VGNC Symbol;Acc:VGNC:26846]
ENSBTAG00000002518	0	0	NA	NA	NKX6-1	NK6 homeobox 1 [Source:VGNC Symbol;Acc:VGNC:32107]
ENSBTAG00000002520	640.646692	655.2390865	-0.032492	0.80973	CELF1	CUGBP Elav-like family member 1 [Source:VGNC Symbol;Acc:VGNC:27167]
ENSBTAG00000002522	68.9295589	77.76294822	-0.17396	0.64148	SYT5	synaptotagmin 5 [Source:VGNC Symbol;Acc:VGNC:35544]
ENSBTAG00000002524	296.3460002	465.3062278	-0.6509	0.0015986	MRI1	methylthioribose-1-phosphate isomerase 1 [Source:VGNC Symbol;Acc:VGNC:31604]
ENSBTAG00000002525	385.2936128	425.4972315	-0.14319	0.38856	C7H19orf53	chromosome 7 open reading frame, human C19orf53 [Source:NCBI gene;Acc:614800]
ENSBTAG00000002526	572.3853593	639.5810045	-0.16014	0.5769	BDH2	3-hydroxybutyrate dehydrogenase 2 [Source:VGNC Symbol;Acc:VGNC:26458]
ENSBTAG00000002527	78.17284887	91.66914554	-0.22977	0.35266	ZSWIM4	zinc finger SWIM-type containing 4 [Source:VGNC Symbol;Acc:VGNC:37384]
ENSBTAG00000002528	2151.142238	2121.818398	0.019802	0.91559	EIF3A	eukaryotic translation initiation factor 3 subunit A [Source:VGNC Symbol;Acc:VGNC:28392]
ENSBTAG00000002531	154.9281969	169.4845002	-0.12955	0.49255	ARHGAP10	Rho GTPase activating protein 10 [Source:VGNC Symbol;Acc:VGNC:26074]
ENSBTAG00000002534	117.4781732	123.556101	-0.072774	0.78525	EEF1E1	eukaryotic translation elongation factor 1 epsilon 1 [Source:NCBI gene;Acc:617105]
ENSBTAG00000002539	766.1970657	775.8078762	-0.017984	0.96087	TRIOBP	TRIO and F-actin binding protein [Source:VGNC Symbol;Acc:VGNC:36357]
ENSBTAG00000002542	588.8375672	598.2115157	-0.022786	0.93452	KRCC1	lysine rich coiled-coil 1 [Source:VGNC Symbol;Acc:VGNC:30712]
ENSBTAG00000002545	0	0	NA	NA
ENSBTAG00000002549	3526.80198	3476.48489	0.020731	0.90684		prothymosin alpha [Source:NCBI gene;Acc:786336]
ENSBTAG00000002550	5.4853956	7.088180137	-0.36982	0.66383
ENSBTAG00000002551	101.8657495	127.0561215	-0.3188	0.14117	KCNJ8	potassium voltage-gated channel subfamily J member 8 [Source:VGNC Symbol;Acc:VGNC:30463]
ENSBTAG00000002554	1856.200745	1868.141045	-0.0092506	0.91806	TCAF1	TRPM8 channel associated factor 1 [Source:VGNC Symbol;Acc:VGNC:35676]
ENSBTAG00000002555	58.25286026	27.77921389	1.0683	0.020686	PDZK1IP1	PDZK1 interacting protein 1 [Source:VGNC Symbol;Acc:VGNC:32730]
ENSBTAG00000002557	605.2998502	564.8852561	0.099692	0.54804	MRPL19	mitochondrial ribosomal protein L19 [Source:VGNC Symbol;Acc:VGNC:31622]
ENSBTAG00000002559	40.10291396	43.38361187	-0.11344	0.78359	MIOX	myo-inositol oxygenase [Source:NCBI gene;Acc:508591]
ENSBTAG00000002561	781.607966	840.356017	-0.10456	0.54844	CCDC120	coiled-coil domain containing 120 [Source:VGNC Symbol;Acc:VGNC:26839]
ENSBTAG00000002562	159.8487019	179.4970836	-0.16725	0.3881	PRAF2	PRA1 domain family member 2 [Source:VGNC Symbol;Acc:VGNC:33283]
ENSBTAG00000002563	487.248849	446.6422037	0.12554	0.4883	WDR45	WD repeat domain 45 [Source:VGNC Symbol;Acc:VGNC:50134]
ENSBTAG00000002564	150.9659839	133.0078746	0.18271	0.39263	DLG4	discs large MAGUK scaffold protein 4 [Source:VGNC Symbol;Acc:VGNC:28086]
ENSBTAG00000002565	0.710391074	0.276770475	1.3599	0.83552		60S ribosomal protein L36 [Source:NCBI gene;Acc:522428]
ENSBTAG00000002566	1980.39435	2139.47558	-0.11147	0.45845	PGPEP1	pyroglutamyl-peptidase I [Source:VGNC Symbol;Acc:VGNC:32799]
ENSBTAG00000002568	296.2204019	309.3852402	-0.062733	0.69359	GPKOW	G-patch domain and KOW motifs [Source:VGNC Symbol;Acc:VGNC:29535]
ENSBTAG00000002570	190.4417289	201.0294337	-0.078057	0.73074	PPP1R21	protein phosphatase 1 regulatory subunit 21 [Source:VGNC Symbol;Acc:VGNC:33236]
ENSBTAG00000002571	47.89997135	40.84727132	0.22979	0.44186	PDCD2L	programmed cell death 2 like [Source:VGNC Symbol;Acc:VGNC:52218]
ENSBTAG00000002573	419.2332446	461.0903535	-0.1373	0.41707	UBA2	ubiquitin like modifier activating enzyme 2 [Source:VGNC Symbol;Acc:VGNC:36562]
ENSBTAG00000002574	7.406633827	8.659658319	-0.22549	0.77354	MYOZ2	myozenin 2 [Source:VGNC Symbol;Acc:VGNC:31841]
ENSBTAG00000002575	238.0910418	252.1358681	-0.082688	0.66015	SSU72	SSU72 homolog, RNA polymerase II CTD phosphatase [Source:NCBI gene;Acc:614837]
ENSBTAG00000002576	27.17897757	18.63877811	0.54418	0.26467	GLDN	gliomedin [Source:VGNC Symbol;Acc:VGNC:29396]
ENSBTAG00000002578	946.6561361	933.008655	0.02095	0.882	ZMYND11	zinc finger MYND-type containing 11 [Source:VGNC Symbol;Acc:VGNC:37202]
ENSBTAG00000002579	450.9898783	411.8068733	0.13113	0.46421	FBL	fibrillarin [Source:VGNC Symbol;Acc:VGNC:28879]
ENSBTAG00000002580	6613.789695	7453.925194	-0.17252	0.2674	MYH14	myosin heavy chain 14 [Source:VGNC Symbol;Acc:VGNC:31796]
ENSBTAG00000002581	0.263149379	0	Inf	1	BOLA-DYA	major histocompatibility complex, class II, DY alpha [Source:NCBI gene;Acc:282497]
ENSBTAG00000002582	0.872972097	0.525366929	0.73261	0.88131	LYG2	lysozyme g2 [Source:VGNC Symbol;Acc:VGNC:31096]
ENSBTAG00000002583	3.977906399	4.165680463	-0.066543	1	DNALI1	dynein axonemal light intermediate chain 1 [Source:VGNC Symbol;Acc:VGNC:28131]
ENSBTAG00000002585	3.31530671	5.957546822	-0.84558	0.35595	SLC16A2	solute carrier family 16 member 2 [Source:VGNC Symbol;Acc:VGNC:54485]
ENSBTAG00000002586	477.6269295	465.152732	0.03818	0.83417	TCF12	transcription factor 12 [Source:VGNC Symbol;Acc:VGNC:35686]
ENSBTAG00000002590	502.5408007	514.6297219	-0.034294	0.78224	EXOSC10	exosome component 10 [Source:VGNC Symbol;Acc:VGNC:28656]
ENSBTAG00000002591	313.0569923	299.6877978	0.062965	0.7795	GLTP	glycolipid transfer protein [Source:VGNC Symbol;Acc:VGNC:50097]
ENSBTAG00000002593	0	0.247959548	#NAME?	0.98379	GDAP1L1	ganglioside induced differentiation associated protein 1 like 1 [Source:VGNC Symbol;Acc:VGNC:29296]
ENSBTAG00000002594	99.46866582	88.53558004	0.16798	0.48713	ZNF436	zinc finger protein 436 [Source:VGNC Symbol;Acc:VGNC:37275]
ENSBTAG00000002595	0	0	NA	NA	ABCB5	ATP binding cassette subfamily B member 5 [Source:VGNC Symbol;Acc:VGNC:25464]
ENSBTAG00000002596	28.96672246	36.19508537	-0.3214	0.37864	VSTM1	V-set and transmembrane domain containing 1 [Source:NCBI gene;Acc:618514]
ENSBTAG00000002599	26.81296709	49.0493792	-0.8713	0.024205	MGARP	mitochondria localized glutamic acid rich protein [Source:VGNC Symbol;Acc:VGNC:31447]
ENSBTAG00000002600	70.81950302	65.94492929	0.10288	0.65418	EFCAB7	EF-hand calcium binding domain 7 [Source:VGNC Symbol;Acc:VGNC:28347]
ENSBTAG00000002603	436.2974169	463.2577089	-0.086503	0.63836	PRPF39	pre-mRNA processing factor 39 [Source:VGNC Symbol;Acc:VGNC:33377]
ENSBTAG00000002604	0	0	NA	NA	SP8	Sp8 transcription factor [Source:VGNC Symbol;Acc:VGNC:35158]
ENSBTAG00000002605	30.76525143	29.05055305	0.082736	0.85417
ENSBTAG00000002606	1332.150599	1469.394406	-0.14146	0.43852	LGR4	leucine rich repeat containing G protein-coupled receptor 4 [Source:VGNC Symbol;Acc:VGNC:30861]
ENSBTAG00000002608	1439.078682	1472.212171	-0.03284	0.85062	2-Sep	septin 2 [Source:VGNC Symbol;Acc:VGNC:34454]
ENSBTAG00000002609	0	0	NA	NA	TMIGD1	transmembrane and immunoglobulin domain containing 1 [Source:NCBI gene;Acc:506345]
ENSBTAG00000002610	360.0451622	336.6112392	0.097095	0.57113	FKBP3	FK506 binding protein 3 [Source:VGNC Symbol;Acc:VGNC:29022]
ENSBTAG00000002612	73.40652786	81.78397708	-0.15591	0.51293
ENSBTAG00000002613	43.30719213	58.5618792	-0.43536	0.46369	MIS18BP1	MIS18 binding protein 1 [Source:HGNC Symbol;Acc:HGNC:20190]
ENSBTAG00000002614	127.0588545	122.8907795	0.04812	0.81564	RUFY2	RUN and FYVE domain containing 2 [Source:VGNC Symbol;Acc:VGNC:34214]
ENSBTAG00000002615	202.0984295	248.7300966	-0.29952	0.11155	LONRF3	LON peptidase N-terminal domain and ring finger 3 [Source:VGNC Symbol;Acc:VGNC:30950]
ENSBTAG00000002616	0.708948559	0.981319168	-0.46904	0.94367
ENSBTAG00000002620	22.20487497	29.32960827	-0.40148	0.4768	DNA2	DNA replication helicase/nuclease 2 [Source:VGNC Symbol;Acc:VGNC:28118]
ENSBTAG00000002623	117.9350828	127.9016715	-0.11704	0.65435	SAMSN1	SAM domain, SH3 domain and nuclear localization signals 1 [Source:VGNC Symbol;Acc:VGNC:34279]
ENSBTAG00000002624	349.3068135	366.6048168	-0.069731	0.67348	PSTPIP2	proline-serine-threonine phosphatase interacting protein 2 [Source:VGNC Symbol;Acc:VGNC:33487]
ENSBTAG00000002625	343.9216172	365.858615	-0.089206	0.66022	MAP3K7	mitogen-activated protein kinase kinase kinase 7 [Source:VGNC Symbol;Acc:VGNC:31200]
ENSBTAG00000002626	37.45152301	35.75184851	0.067007	0.88456	ARHGAP6	Rho GTPase activating protein 6 [Source:VGNC Symbol;Acc:VGNC:26099]
ENSBTAG00000002627	487.8172645	472.7984261	0.045116	0.75049	ZRANB2	zinc finger RANBP2-type containing 2 [Source:VGNC Symbol;Acc:VGNC:37372]
ENSBTAG00000002628	1661.783664	1807.104169	-0.12095	0.42112	SLC44A2	solute carrier family 44 member 2 [Source:VGNC Symbol;Acc:VGNC:34876]
ENSBTAG00000002629	0.263149379	1.535497024	-2.5448	0.34168	TEX45	testis expressed 45 [Source:VGNC Symbol;Acc:VGNC:52885]
ENSBTAG00000002630	629.2438875	632.2510535	-0.0068782	0.96775	MKL1	megakaryoblastic leukemia (translocation) 1 [Source:NCBI gene;Acc:509011]
ENSBTAG00000002631	8.102865538	10.89719067	-0.42745	0.53303	SCNN1A	sodium channel epithelial 1 alpha subunit [Source:VGNC Symbol;Acc:VGNC:49961]
ENSBTAG00000002632	0	0	NA	NA	CSN2	casein beta [Source:VGNC Symbol;Acc:VGNC:27764]
ENSBTAG00000002633	791.6221282	738.2971863	0.10061	0.55153	9-Sep	septin 9 [Source:VGNC Symbol;Acc:VGNC:34459]
ENSBTAG00000002634	785.5998603	818.3052191	-0.058844	0.71865	TMEM115	transmembrane protein 115 [Source:VGNC Symbol;Acc:VGNC:35952]
ENSBTAG00000002635	3.600188008	5.394123755	-0.58332	0.52141	PGLYRP1	peptidoglycan recognition protein 1 [Source:VGNC Symbol;Acc:VGNC:32791]
ENSBTAG00000002639	321.0861088	333.2933022	-0.053832	0.74292	ZDHHC7	zinc finger DHHC-type containing 7 [Source:VGNC Symbol;Acc:VGNC:37145]
ENSBTAG00000002640	791.0446445	760.6816448	0.056466	0.88487	KALRN	kalirin RhoGEF kinase [Source:VGNC Symbol;Acc:VGNC:30389]
ENSBTAG00000002641	8.214549519	8.017136963	0.035094	0.9597		pre-mRNA-splicing regulator WTAP [Source:NCBI gene;Acc:104975673]
ENSBTAG00000002642	2392.29648	2461.949651	-0.041405	0.77698	SLC17A2	solute carrier family 17 member 2 [Source:VGNC Symbol;Acc:VGNC:34697]
ENSBTAG00000002643	802.1303219	761.6650728	0.07468	0.64435	VPS52	VPS52, GARP complex subunit [Source:VGNC Symbol;Acc:VGNC:36828]
ENSBTAG00000002644	25.66695571	20.68014781	0.31167	0.4679	KCNQ4	potassium voltage-gated channel subfamily Q member 4 [Source:VGNC Symbol;Acc:VGNC:30489]
ENSBTAG00000002645	301.9369044	302.2944344	-0.0017073	1	SH3BP5L	SH3 binding domain protein 5 like [Source:VGNC Symbol;Acc:VGNC:34569]
ENSBTAG00000002646	907.0602429	873.7561218	0.053968	0.7336	DYNC1I2	dynein cytoplasmic 1 intermediate chain 2 [Source:VGNC Symbol;Acc:VGNC:28271]
ENSBTAG00000002647	60.62172076	66.43881748	-0.13219	0.59854	RGS10	regulator of G protein signaling 10 [Source:VGNC Symbol;Acc:VGNC:33911]
ENSBTAG00000002648	2451.456258	2463.622564	-0.0071422	0.93404	RPS18	ribosomal protein S18 [Source:VGNC Symbol;Acc:VGNC:54234]
ENSBTAG00000002650	589.5829534	537.4885132	0.13346	0.48663	ZPR1	ZPR1 zinc finger [Source:VGNC Symbol;Acc:VGNC:37370]
ENSBTAG00000002651	516.7217229	494.7117746	0.062799	0.713	PKP2	plakophilin 2 [Source:VGNC Symbol;Acc:VGNC:32950]
ENSBTAG00000002654	372.7316783	357.0881584	0.061857	0.7079	DNAJC7	DnaJ heat shock protein family (Hsp40) member C7 [Source:HGNC Symbol;Acc:HGNC:12392]
ENSBTAG00000002655	117.1725132	126.0050547	-0.10485	0.81857	ZWINT	ZW10 interacting kinetochore protein [Source:NCBI gene;Acc:514564]
ENSBTAG00000002657	443.2833096	432.7473342	0.034704	0.84395	NKIRAS2	NFKB inhibitor interacting Ras like 2 [Source:VGNC Symbol;Acc:VGNC:32095]
ENSBTAG00000002658	202.396095	206.6670557	-0.030127	0.93214	STAM	signal transducing adaptor molecule [Source:VGNC Symbol;Acc:VGNC:35355]
ENSBTAG00000002660	27.47376812	26.46861211	0.053772	0.88937	CFAP53	cilia and flagella associated protein 53 [Source:VGNC Symbol;Acc:VGNC:27246]
ENSBTAG00000002661	0.459660484	0.797514799	-0.79494	0.95386	ISLR2	immunoglobulin superfamily containing leucine rich repeat 2 [Source:VGNC Symbol;Acc:VGNC:30299]
ENSBTAG00000002663	139.224176	123.8557134	0.16875	0.46257	BCAS3	BCAS3, microtubule associated cell migration factor [Source:VGNC Symbol;Acc:VGNC:26438]
ENSBTAG00000002664	52.11552383	62.40040634	-0.25984	0.46114	WNT9B	Wnt family member 9B [Source:VGNC Symbol;Acc:VGNC:36967]
ENSBTAG00000002668	26.39552152	29.12144007	-0.14179	0.77932	ZNF711	zinc finger protein 711 [Source:VGNC Symbol;Acc:VGNC:37337]
ENSBTAG00000002669	293.9366951	290.1937698	0.018489	0.92426	RASSF4	Ras association domain family member 4 [Source:VGNC Symbol;Acc:VGNC:33760]
ENSBTAG00000002670	58.72158868	83.94745675	-0.5156	0.19885	DEPP1	DEPP1, autophagy regulator [Source:VGNC Symbol;Acc:VGNC:49544]
ENSBTAG00000002673	109.1635559	99.9364544	0.12741	0.54498	FIGNL2	Bos taurus fidgetin like 2 (FIGNL2), mRNA. [Source:RefSeq mRNA;Acc:NM_001214905]
ENSBTAG00000002674	0	0	NA	NA	GNGT1	G protein subunit gamma transducin 1 [Source:VGNC Symbol;Acc:VGNC:29470]
ENSBTAG00000002675	2.142149495	1.802385382	0.24915	0.97464	CCDC7	coiled-coil domain containing 7 [Source:HGNC Symbol;Acc:HGNC:26533]
ENSBTAG00000002676	611.8430717	632.661133	-0.048271	0.75904	SAE1	SUMO1 activating enzyme subunit 1 [Source:VGNC Symbol;Acc:VGNC:34261]
ENSBTAG00000002678	65.41159169	66.95851222	-0.033721	0.89064	MED18	mediator complex subunit 18 [Source:VGNC Symbol;Acc:VGNC:31355]
ENSBTAG00000002679	0	0	NA	NA		olfactory receptor 4D11 [Source:NCBI gene;Acc:788587]
ENSBTAG00000002680	18.68273124	19.22577534	-0.041336	0.89819	TMEM132E	transmembrane protein 132E [Source:VGNC Symbol;Acc:VGNC:35968]
ENSBTAG00000002682	136.0141044	147.4917456	-0.11688	0.54694	MARK4	microtubule affinity regulating kinase 4 [Source:VGNC Symbol;Acc:VGNC:52203]
ENSBTAG00000002683	387.8276558	366.1416259	0.083014	0.65304	PFKP	phosphofructokinase, platelet [Source:VGNC Symbol;Acc:VGNC:32775]
ENSBTAG00000002685	675.094063	681.5181852	-0.013664	0.93203	PITRM1	pitrilysin metallopeptidase 1 [Source:VGNC Symbol;Acc:VGNC:32923]
ENSBTAG00000002686	0	0	NA	NA		olfactory receptor 1I1 [Source:NCBI gene;Acc:616125]
ENSBTAG00000002687	24.57781795	20.98512656	0.22799	0.5459	TSHZ3	teashirt zinc finger homeobox 3 [Source:VGNC Symbol;Acc:VGNC:36420]
ENSBTAG00000002688	782.2216518	825.5570145	-0.07779	0.60983	ATP1B1	ATPase Na+/K+ transporting subunit beta 1 [Source:VGNC Symbol;Acc:VGNC:26285]
ENSBTAG00000002689	196.0484442	203.8450536	-0.056263	0.80144	NME7	NME/NM23 family member 7 [Source:VGNC Symbol;Acc:VGNC:32129]
ENSBTAG00000002690	241.3027715	227.0989067	0.087524	0.64447	BLZF1	basic leucine zipper nuclear factor 1 [Source:VGNC Symbol;Acc:VGNC:26512]
ENSBTAG00000002691	0	0	NA	NA	ELMOD1	ELMO domain containing 1 [Source:VGNC Symbol;Acc:VGNC:28441]
ENSBTAG00000002693	267.4513338	274.6696483	-0.038421	0.85238	KANSL2	KAT8 regulatory NSL complex subunit 2 [Source:VGNC Symbol;Acc:VGNC:30394]
ENSBTAG00000002695	0.263149379	0.554177856	-1.0745	0.96639	MYO1H	myosin IH [Source:VGNC Symbol;Acc:VGNC:31823]
ENSBTAG00000002697	526.9464666	501.7951015	0.070558	0.64353	KCTD10	potassium channel tetramerization domain containing 10 [Source:VGNC Symbol;Acc:VGNC:30500]
ENSBTAG00000002698	949.1865686	897.9158948	0.080111	0.62471	UBE3B	ubiquitin protein ligase E3B [Source:VGNC Symbol;Acc:VGNC:36600]
ENSBTAG00000002699	143.1985641	130.3410534	0.13573	0.51309	KIT	KIT proto-oncogene receptor tyrosine kinase [Source:VGNC Symbol;Acc:VGNC:30618]
ENSBTAG00000002700	0	0	NA	NA	PLA2G2A	phospholipase A2, group IIA (platelets, synovial fluid) [Source:NCBI gene;Acc:521383]
ENSBTAG00000002701	2214.838908	2111.804265	0.068726	0.68286	UGT3A2	UDP glycosyltransferase family 3 member A2 [Source:NCBI gene;Acc:537188]
ENSBTAG00000002702	59.96188996	57.37778254	0.063554	0.91764	TSPAN32	tetraspanin 32 [Source:VGNC Symbol;Acc:VGNC:54507]
ENSBTAG00000002703	970.9712922	1049.111893	-0.11167	0.5158	ATP6V1A	ATPase H+ transporting V1 subunit A [Source:VGNC Symbol;Acc:VGNC:26316]
ENSBTAG00000002704	620.0339629	650.1013585	-0.068317	0.6637	POMT2	protein O-mannosyltransferase 2 [Source:VGNC Symbol;Acc:VGNC:33159]
ENSBTAG00000002705	10.50059569	171.5377227	-4.03	0.23297	REC8	REC8 meiotic recombination protein [Source:VGNC Symbol;Acc:VGNC:33846]
ENSBTAG00000002706	4902.160144	4925.93686	-0.0069805	0.96582	GSTZ1	glutathione S-transferase zeta 1 [Source:VGNC Symbol;Acc:VGNC:29688]
ENSBTAG00000002707	284.7283207	283.3919824	0.0067871	1	IPO4	importin 4 [Source:VGNC Symbol;Acc:VGNC:30242]
ENSBTAG00000002708	154.7230694	177.5434991	-0.19848	0.33145	MRPL42	mitochondrial ribosomal protein L42 [Source:VGNC Symbol;Acc:VGNC:31638]
ENSBTAG00000002709	752.0964512	750.5773425	0.0029169	0.99657	TM9SF1	transmembrane 9 superfamily member 1 [Source:NCBI gene;Acc:539478]
ENSBTAG00000002710	2.96256141	1.875785771	0.65935	0.60719	TSSK4	testis specific serine kinase 4 [Source:VGNC Symbol;Acc:VGNC:50063]
ENSBTAG00000002712	92.88395862	94.46155828	-0.024298	0.89121	MDP1	magnesium dependent phosphatase 1 [Source:NCBI gene;Acc:613626]
ENSBTAG00000002714	332.8888393	304.4220222	0.12897	0.54286	GNAI1	G protein subunit alpha i1 [Source:VGNC Symbol;Acc:VGNC:29449]
ENSBTAG00000002715	274.9151339	275.9474441	-0.0054072	0.97593	GMPR2	guanosine monophosphate reductase 2 [Source:NCBI gene;Acc:515837]
ENSBTAG00000002716	305.4108675	288.8690372	0.080336	0.64709	NOL10	nucleolar protein 10 [Source:VGNC Symbol;Acc:VGNC:32154]
ENSBTAG00000002717	0.218243024	0.247959548	-0.18417	1	INA	internexin neuronal intermediate filament protein alpha [Source:VGNC Symbol;Acc:VGNC:30191]
ENSBTAG00000002718	214.9259432	182.5523263	0.23553	0.24195	TINF2	TERF1 interacting nuclear factor 2 [Source:VGNC Symbol;Acc:VGNC:35876]
ENSBTAG00000002719	40.90436406	38.96035236	0.070248	0.89177	ORC1	origin recognition complex subunit 1 [Source:VGNC Symbol;Acc:VGNC:32446]
ENSBTAG00000002720	282.1759782	285.807677	-0.018449	0.92238	PRPF38A	pre-mRNA processing factor 38A [Source:VGNC Symbol;Acc:VGNC:33375]
ENSBTAG00000002721	465.6217811	469.6484894	-0.012423	0.92458	ZCCHC11	zinc finger CCHC-type containing 11 [Source:VGNC Symbol;Acc:VGNC:37116]
ENSBTAG00000002724	4.30927592	4.774768286	-0.14799	1	HORMAD1	HORMA domain containing 1 [Source:NCBI gene;Acc:529615]
ENSBTAG00000002725	159.9013125	171.0885809	-0.097562	0.62745	RNGTT	RNA guanylyltransferase and 5'-phosphatase [Source:VGNC Symbol;Acc:VGNC:34076]
ENSBTAG00000002726	457.54124	461.1231849	-0.01125	0.97986	CDC27	cell division cycle 27 [Source:VGNC Symbol;Acc:VGNC:50040]
ENSBTAG00000002727	748.0212282	792.8419761	-0.083954	0.59228	PHACTR4	phosphatase and actin regulator 4 [Source:VGNC Symbol;Acc:VGNC:32806]
ENSBTAG00000002728	494.7021903	497.5339969	-0.0082348	0.93444	ARID1B	AT-rich interaction domain 1B [Source:VGNC Symbol;Acc:VGNC:26124]
ENSBTAG00000002730	317.9777526	302.6954069	0.071059	0.68075	ELP3	elongator acetyltransferase complex subunit 3 [Source:VGNC Symbol;Acc:VGNC:28456]
ENSBTAG00000002733	0	0	NA	NA	DBX1	developing brain homeobox 1 [Source:VGNC Symbol;Acc:VGNC:27897]
ENSBTAG00000002734	1229.721663	1190.135218	0.047206	0.78344	EIF3G	eukaryotic translation initiation factor 3 subunit G [Source:VGNC Symbol;Acc:VGNC:28397]
ENSBTAG00000002735	743.062104	699.1581193	0.087864	0.60015	METTL26	methyltransferase like 26 [Source:VGNC Symbol;Acc:VGNC:31410]
ENSBTAG00000002736	643.6836615	648.1396751	-0.0099529	0.94531	DNMT1	DNA methyltransferase 1 [Source:VGNC Symbol;Acc:VGNC:28145]
ENSBTAG00000002737	7.418537768	10.24165552	-0.46524	0.52769	WFIKKN1	WAP, follistatin/kazal, immunoglobulin, kunitz and netrin domain containing 1 [Source:VGNC Symbol;Acc:VGNC:36935]
ENSBTAG00000002738	97.85904959	91.5030547	0.096885	0.73863	S1PR2	sphingosine-1-phosphate receptor 2 [Source:VGNC Symbol;Acc:VGNC:34253]
ENSBTAG00000002739	4.894338497	5.037198301	-0.041508	1	PDE1C	phosphodiesterase 1C [Source:VGNC Symbol;Acc:VGNC:32673]
ENSBTAG00000002741	0	0	NA	NA
ENSBTAG00000002742	203.6244742	202.1142373	0.01074	0.97738	MSH2	mutS homolog 2 [Source:VGNC Symbol;Acc:VGNC:31693]
ENSBTAG00000002743	571.3475909	521.5620377	0.13153	0.42972	OSGEP	O-sialoglycoprotein endopeptidase [Source:VGNC Symbol;Acc:VGNC:32470]
ENSBTAG00000002744	0.227556156	0	Inf	1	MUSK	muscle associated receptor tyrosine kinase [Source:VGNC Symbol;Acc:VGNC:31763]
ENSBTAG00000002745	717.0470405	659.2287583	0.12129	0.44275	APEX1	apurinic/apyrimidinic endodeoxyribonuclease 1 [Source:VGNC Symbol;Acc:VGNC:26011]
ENSBTAG00000002746	620.0382052	616.2466889	0.0088491	0.95914	OSTF1	osteoclast stimulating factor 1 [Source:VGNC Symbol;Acc:VGNC:32479]
ENSBTAG00000002747	1303.638526	1475.661778	-0.17882	0.25184	ABCA5	ATP binding cassette subfamily A member 5 [Source:VGNC Symbol;Acc:VGNC:25459]
ENSBTAG00000002748	443.6372367	481.1986738	-0.11725	0.49187	PIP4P1	phosphatidylinositol-4,5-bisphosphate 4-phosphatase 1 [Source:VGNC Symbol;Acc:VGNC:32909]
ENSBTAG00000002749	0	0	NA	NA	CRHR1	corticotropin releasing hormone receptor 1 [Source:NCBI gene;Acc:281716]
ENSBTAG00000002750	216.3951246	193.0668995	0.16457	0.37893	KRIT1	KRIT1, ankyrin repeat containing [Source:VGNC Symbol;Acc:VGNC:30714]
ENSBTAG00000002751	194.9074596	152.3506448	0.35539	0.066018	VSTM5	V-set and transmembrane domain containing 5 [Source:NCBI gene;Acc:100141246]
ENSBTAG00000002755	1681.572559	1492.667339	0.17192	0.24969	ANKRD12	ankyrin repeat domain 12 [Source:VGNC Symbol;Acc:VGNC:25911]
ENSBTAG00000002756	198.6811146	218.1043548	-0.13456	0.54048
ENSBTAG00000002757	0	0	NA	NA	IL20	interleukin 20 [Source:VGNC Symbol;Acc:VGNC:30138]
ENSBTAG00000002758	179.0700951	203.1474348	-0.182	0.40037	THBD	thrombomodulin [Source:VGNC Symbol;Acc:VGNC:35827]
ENSBTAG00000002763	901.0807638	849.6422517	0.084801	0.60759	KMT2B	lysine methyltransferase 2B [Source:VGNC Symbol;Acc:VGNC:30691]
ENSBTAG00000002764	188.8780409	166.742602	0.17983	0.37983	IGFLR1	IGF like family receptor 1 [Source:VGNC Symbol;Acc:VGNC:30091]
ENSBTAG00000002765	2.111104445	1.015389607	1.056	0.59672	CYP24A1	cytochrome P450, family 24, subfamily A, polypeptide 1 [Source:NCBI gene;Acc:540080]
ENSBTAG00000002767	111.2132581	102.5093797	0.11757	0.66303	GNB4	G protein subunit beta 4 [Source:VGNC Symbol;Acc:VGNC:29461]
ENSBTAG00000002768	247.1089758	235.6810333	0.068312	0.73037	SLC35A2	solute carrier family 35 member A2 [Source:VGNC Symbol;Acc:VGNC:34820]
ENSBTAG00000002769	1305.108933	1305.975573	-0.00095768	0.99139	AP1G1	adaptor related protein complex 1 subunit gamma 1 [Source:VGNC Symbol;Acc:VGNC:25977]
ENSBTAG00000002770	7272.726636	7589.629651	-0.061533	0.68002	TCN2	transcobalamin 2 [Source:VGNC Symbol;Acc:VGNC:35699]
ENSBTAG00000002772	3.736268314	3.754920336	-0.0071842	1	GAL3ST3	galactose-3-O-sulfotransferase 3 [Source:VGNC Symbol;Acc:VGNC:29215]
ENSBTAG00000002773	362.4369444	329.8782753	0.1358	0.571
ENSBTAG00000002774	897.663753	906.490205	-0.014116	0.92399	PTPN23	protein tyrosine phosphatase, non-receptor type 23 [Source:VGNC Symbol;Acc:VGNC:33537]
ENSBTAG00000002775	0.227556156	1.880408377	-3.0468	0.25502		chromosome 5 open reading frame, human C12orf71 [Source:NCBI gene;Acc:767878]
ENSBTAG00000002778	1326.16289	1287.108192	0.043125	0.82747	SF3B2	splicing factor 3b subunit 2 [Source:VGNC Symbol;Acc:VGNC:34510]
ENSBTAG00000002779	0	0	NA	NA	GABRP	gamma-aminobutyric acid type A receptor pi subunit [Source:VGNC Symbol;Acc:VGNC:29201]
ENSBTAG00000002781	45.31497868	44.70370584	0.019594	0.93008	GCNT4	glucosaminyl (N-acetyl) transferase 4, core 2 [Source:NCBI gene;Acc:782825]
ENSBTAG00000002782	1065.307257	1048.749315	0.0226	0.89467	ZC3H7B	zinc finger CCCH-type containing 7B [Source:VGNC Symbol;Acc:VGNC:37109]
ENSBTAG00000002783	1986.600732	2137.554286	-0.10566	0.55525	PCYOX1	prenylcysteine oxidase 1 [Source:VGNC Symbol;Acc:VGNC:32650]
ENSBTAG00000002784	603.5297524	573.3784196	0.073937	0.63857	COPS5	COP9 signalosome subunit 5 [Source:VGNC Symbol;Acc:VGNC:27602]
ENSBTAG00000002786	112.4788497	112.9570904	-0.0061211	0.93067		uncharacterized LOC781494 [Source:NCBI gene;Acc:781494]
ENSBTAG00000002788	24.81158926	28.16453049	-0.18287	0.65204	RAB27B	RAB27B, member RAS oncogene family [Source:VGNC Symbol;Acc:VGNC:33634]
ENSBTAG00000002791	2086.608559	2093.154422	-0.0045188	0.98837	SEC24C	SEC24 homolog C, COPII coat complex component [Source:VGNC Symbol;Acc:VGNC:34415]
ENSBTAG00000002792	93.29236332	108.2177191	-0.21411	0.3738	FUT11	fucosyltransferase 11 [Source:VGNC Symbol;Acc:VGNC:29149]
ENSBTAG00000002795	665.5520793	695.9540027	-0.06444	0.71781	NKTR	natural killer cell triggering receptor [Source:VGNC Symbol;Acc:VGNC:32097]
ENSBTAG00000002796	138.3435152	140.8365433	-0.025767	0.8823	KLHL3	kelch like family member 3 [Source:VGNC Symbol;Acc:VGNC:30657]
ENSBTAG00000002798	233.5719689	206.9421022	0.17464	0.37317	NABP2	nucleic acid binding protein 2 [Source:VGNC Symbol;Acc:VGNC:31860]
ENSBTAG00000002799	3868.421537	4063.907911	-0.071123	0.62787	SLC39A5	solute carrier family 39 member 5 [Source:VGNC Symbol;Acc:VGNC:34865]
ENSBTAG00000002803	16.83542898	18.34036693	-0.12352	0.75415	SULT1C3	sulfotransferase family, cytosolic, 1C, member 3 [Source:NCBI gene;Acc:615528]
ENSBTAG00000002804	864.2618606	987.2882611	-0.192	0.2307	PDGFRB	platelet derived growth factor receptor beta [Source:VGNC Symbol;Acc:VGNC:32693]
ENSBTAG00000002805	0	0	NA	NA
ENSBTAG00000002808	662.6840337	668.9105803	-0.013492	0.96398	PSMA3	proteasome subunit alpha 3 [Source:VGNC Symbol;Acc:VGNC:33438]
ENSBTAG00000002809	243.7263623	229.7588068	0.085142	0.64968	CAPN10	calpain 10 [Source:VGNC Symbol;Acc:VGNC:26741]
ENSBTAG00000002810	274.3732024	329.6062643	-0.2646	0.11939	ZNF777	zinc finger protein 777 [Source:VGNC Symbol;Acc:VGNC:37343]
ENSBTAG00000002813	361.6027175	373.7100364	-0.047514	0.77419	GAB1	GRB2 associated binding protein 1 [Source:VGNC Symbol;Acc:VGNC:29183]
ENSBTAG00000002816	245.4753284	282.6784833	-0.20358	0.47005	SARM1	sterile alpha and TIR motif containing 1 [Source:VGNC Symbol;Acc:VGNC:34290]
ENSBTAG00000002817	194.5455252	219.4273067	-0.17364	0.37487	SLC46A1	solute carrier family 46 member 1 [Source:VGNC Symbol;Acc:VGNC:34884]
ENSBTAG00000002820	606.2262857	627.4118657	-0.049556	0.75833	RBBP7	RB binding protein 7, chromatin remodeling factor [Source:VGNC Symbol;Acc:VGNC:33772]
ENSBTAG00000002821	15.61908663	14.29100548	0.1282	0.84089	CILP	cartilage intermediate layer protein 1 [Source:NCBI gene;Acc:100336614]
ENSBTAG00000002822	1.328084409	3.278349834	-1.3036	0.36479	CNBD2	cyclic nucleotide binding domain containing 2 [Source:HGNC Symbol;Acc:HGNC:16145]
ENSBTAG00000002823	552.8854835	515.8757639	0.099957	0.5353	MPZL1	myelin protein zero like 1 [Source:VGNC Symbol;Acc:VGNC:31592]
ENSBTAG00000002824	17.99380106	29.22918503	-0.69991	0.065968	DPEP3	dipeptidase 3 [Source:VGNC Symbol;Acc:VGNC:52194]
ENSBTAG00000002826	59.02501619	54.88394082	0.10494	0.84173	CLSPN	claspin [Source:VGNC Symbol;Acc:VGNC:27465]
ENSBTAG00000002827	3608.435158	3458.983011	0.061025	0.69904	ACAT2	acetyl-CoA acetyltransferase 2 [Source:VGNC Symbol;Acc:VGNC:25530]
ENSBTAG00000002828	1040.05021	1072.18742	-0.043904	0.77186	RNF185	ring finger protein 185 [Source:VGNC Symbol;Acc:VGNC:34042]
ENSBTAG00000002829	1785.94513	1876.392314	-0.071274	0.6878	TCP1	t-complex 1 [Source:VGNC Symbol;Acc:VGNC:35701]
ENSBTAG00000002830	1955.960882	1867.231696	0.066977	0.69336	U2AF2	U2 small nuclear RNA auxiliary factor 2 [Source:VGNC Symbol;Acc:VGNC:36556]
ENSBTAG00000002833	262.7638454	273.4005868	-0.05725	0.7448	FBXO22	F-box protein 22 [Source:VGNC Symbol;Acc:VGNC:28899]
ENSBTAG00000002834	134.0947411	134.9332709	-0.0089935	1	CCDC69	coiled-coil domain containing 69 [Source:VGNC Symbol;Acc:VGNC:26911]
ENSBTAG00000002835	604.9855974	616.3386289	-0.026822	0.78628	SMAD1	SMAD family member 1 [Source:VGNC Symbol;Acc:VGNC:34974]
ENSBTAG00000002836	147.2252862	181.7244783	-0.30373	0.12973	TAF3	TATA-box binding protein associated factor 3 [Source:VGNC Symbol;Acc:VGNC:35574]
ENSBTAG00000002837	168.2237732	172.5346133	-0.036504	0.8487	TOR1B	torsin family 1 member B [Source:VGNC Symbol;Acc:VGNC:54504]
ENSBTAG00000002842	22.12336645	11.77375089	0.91	0.05589	HEATR4	Bos taurus HEAT repeat containing 4 (HEATR4), mRNA. [Source:RefSeq mRNA;Acc:NM_001302935]
ENSBTAG00000002843	450.5854401	426.425429	0.079507	0.6167	ACOT4	acyl-CoA thioesterase 4 [Source:NCBI gene;Acc:511431]
ENSBTAG00000002844	61.3243497	49.73770683	0.30212	0.25352	PPFIA3	PTPRF interacting protein alpha 3 [Source:VGNC Symbol;Acc:VGNC:33191]
ENSBTAG00000002845	8.011691586	8.274761505	-0.046611	0.93489	CDH10	cadherin 10 [Source:VGNC Symbol;Acc:VGNC:27091]
ENSBTAG00000002846	232.6216639	197.9729574	0.23268	0.32515	TRAF3IP3	TRAF3 interacting protein 3 [Source:VGNC Symbol;Acc:VGNC:36275]
ENSBTAG00000002847	899.050889	971.4011649	-0.11166	0.48921	D2HGDH	D-2-hydroxyglutarate dehydrogenase [Source:VGNC Symbol;Acc:VGNC:27861]
ENSBTAG00000002848	74.28876409	76.83171648	-0.048558	0.83322	C16H1orf74	chromosome 16 C1orf74 homolog [Source:VGNC Symbol;Acc:VGNC:52644]
ENSBTAG00000002849	625.1486815	717.5840947	-0.19895	0.30968	IRF6	interferon regulatory factor 6 [Source:VGNC Symbol;Acc:VGNC:30277]
ENSBTAG00000002850	3.642128059	3.386457568	0.105	0.95096	HEATR9	HEAT repeat containing 9 [Source:VGNC Symbol;Acc:VGNC:29797]
ENSBTAG00000002851	0	0.242700036	#NAME?	0.98379
ENSBTAG00000002853	10.73738371	13.06864147	-0.28347	0.66352	HRC	histidine rich calcium binding protein [Source:VGNC Symbol;Acc:VGNC:29952]
ENSBTAG00000002854	2736.030135	2962.057774	-0.11452	0.46931	TMEM63A	transmembrane protein 63A [Source:VGNC Symbol;Acc:VGNC:36103]
ENSBTAG00000002855	1.633034485	2.378238191	-0.54234	0.80226	LEFTY2	left-right determination factor 2 [Source:NCBI gene;Acc:534018]
ENSBTAG00000002856	1.091215122	0	Inf	0.45425	MEIG1	meiosis/spermiogenesis associated 1 [Source:VGNC Symbol;Acc:VGNC:31379]
ENSBTAG00000002858	3.259861496	3.072267861	0.085507	1	ACBD7	Bos taurus acyl-CoA binding domain containing 7 (ACBD7), mRNA. [Source:RefSeq mRNA;Acc:NM_001113297]
ENSBTAG00000002859	46.82958107	25.53259645	0.87508	0.18576
ENSBTAG00000002863	9025.005909	8754.233827	0.043947	0.82446	ACAA2	acetyl-CoA acyltransferase 2 [Source:VGNC Symbol;Acc:VGNC:25518]
ENSBTAG00000002865	0	0	NA	NA	KCNIP1	potassium voltage-gated channel interacting protein 1 [Source:VGNC Symbol;Acc:VGNC:30450]
ENSBTAG00000002866	145.0198467	126.2282079	0.20022	0.3208	RPIA	ribose 5-phosphate isomerase A [Source:VGNC Symbol;Acc:VGNC:34107]
ENSBTAG00000002868	0	0	NA	NA	GPR6	G protein-coupled receptor 6 [Source:VGNC Symbol;Acc:VGNC:29592]
ENSBTAG00000002869	89.91609561	117.4544083	-0.38545	0.10442	ARL4A	ADP ribosylation factor like GTPase 4A [Source:VGNC Symbol;Acc:VGNC:26144]
ENSBTAG00000002871	860.8866733	821.1006839	0.068264	0.7026	COPS6	COP9 signalosome subunit 6 [Source:VGNC Symbol;Acc:VGNC:27603]
ENSBTAG00000002874	399.6209877	395.504415	0.014939	0.93762	TMEM183A	transmembrane protein 183A [Source:NCBI gene;Acc:534797]
ENSBTAG00000002878	2907.685519	2651.649525	0.13298	0.37372	CHRD	chordin [Source:VGNC Symbol;Acc:VGNC:27316]
ENSBTAG00000002879	210.9197892	177.1743353	0.25152	0.20191	DCPS	decapping enzyme, scavenger [Source:VGNC Symbol;Acc:VGNC:27922]
ENSBTAG00000002880	348.810262	335.6903856	0.055311	0.78982	SORBS1	sorbin and SH3 domain containing 1 [Source:NCBI gene;Acc:504625]
ENSBTAG00000002881	170.8838683	159.9126062	0.095733	0.65069	AP4M1	adaptor related protein complex 4 subunit mu 1 [Source:VGNC Symbol;Acc:VGNC:25993]
ENSBTAG00000002882	251.2267325	304.9501296	-0.27958	0.38315	LMNB1	lamin B1 [Source:VGNC Symbol;Acc:VGNC:30930]
ENSBTAG00000002883	366.8181499	377.3871969	-0.04098	0.80663	RPTOR	regulatory associated protein of MTOR complex 1 [Source:VGNC Symbol;Acc:VGNC:34153]
ENSBTAG00000002885	724.6992672	771.0767631	-0.089492	0.66405	MSR1	macrophage scavenger receptor 1 [Source:VGNC Symbol;Acc:VGNC:31704]
ENSBTAG00000002887	0	0.242700036	#NAME?	0.98379	DDI1	DNA damage inducible 1 homolog 1 [Source:VGNC Symbol;Acc:VGNC:27945]
ENSBTAG00000002888	92.70179263	95.09181535	-0.036724	0.87314	TMTC2	transmembrane and tetratricopeptide repeat containing 2 [Source:HGNC Symbol;Acc:HGNC:25440]
ENSBTAG00000002890	1474.066506	1455.723296	0.018065	0.91095	RBM10	RNA binding motif protein 10 [Source:VGNC Symbol;Acc:VGNC:33783]
ENSBTAG00000002891	0	0	NA	NA	HTR5A	5-hydroxytryptamine receptor 5A [Source:VGNC Symbol;Acc:VGNC:30001]
ENSBTAG00000002894	4.309136567	6.167450232	-0.51728	0.53658	TNFSF4	TNF superfamily member 4 [Source:VGNC Symbol;Acc:VGNC:36176]
ENSBTAG00000002895	0	0	NA	NA	ATOH1	atonal bHLH transcription factor 1 [Source:VGNC Symbol;Acc:VGNC:26270]
ENSBTAG00000002896	378.5823451	350.4212736	0.11152	0.50911	KPNA6	karyopherin subunit alpha 6 [Source:VGNC Symbol;Acc:VGNC:30705]
ENSBTAG00000002898	0.241417459	0.519470511	-1.1055	0.96596	UNC45B	unc-45 myosin chaperone B [Source:VGNC Symbol;Acc:VGNC:36668]
ENSBTAG00000002900	15.1127173	25.11157282	-0.73259	0.10952
ENSBTAG00000002902	272.9120887	327.9245314	-0.26493	0.30082	ANO6	anoctamin 6 [Source:VGNC Symbol;Acc:VGNC:25955]
ENSBTAG00000002904	364.7698245	397.3769779	-0.12352	0.48604	ZNF787	zinc finger protein 787 [Source:VGNC Symbol;Acc:VGNC:37345]
ENSBTAG00000002907	233.1696958	235.3227168	-0.01326	0.939	C2CD3	C2 calcium dependent domain containing 3 [Source:VGNC Symbol;Acc:VGNC:26633]
ENSBTAG00000002908	0	0	NA	NA	GNG4	G protein subunit gamma 4 [Source:VGNC Symbol;Acc:VGNC:29467]
ENSBTAG00000002910	2129.624014	2245.986481	-0.07675	0.6781	ECHDC2	enoyl-CoA hydratase domain containing 2 [Source:NCBI gene;Acc:513795]
ENSBTAG00000002912	78.20313646	130.6773859	-0.74071	0.15687	INHBA	inhibin subunit beta A [Source:VGNC Symbol;Acc:VGNC:30200]
ENSBTAG00000002913	0	0	NA	NA		olfactory receptor, family 6, subfamily C, member 4-like [Source:NCBI gene;Acc:788242]
ENSBTAG00000002914	114.1037272	118.0785462	-0.049401	0.77088	GALNT18	polypeptide N-acetylgalactosaminyltransferase 18 [Source:VGNC Symbol;Acc:VGNC:29230]
ENSBTAG00000002915	3.562931644	2.402426513	0.56857	0.65096	GPR63	G protein-coupled receptor 63 [Source:VGNC Symbol;Acc:VGNC:29595]
ENSBTAG00000002917	192.6584556	192.0582687	0.0045014	0.99656	PRKAG2	protein kinase AMP-activated non-catalytic subunit gamma 2 [Source:HGNC Symbol;Acc:HGNC:9386]
ENSBTAG00000002918	94.43055692	100.0711889	-0.083701	0.82503	RAD51	RAD51 recombinase [Source:VGNC Symbol;Acc:VGNC:33684]
ENSBTAG00000002919	370.3465968	358.6617618	0.046252	0.81223	UNC5CL	unc-5 family C-terminal like [Source:VGNC Symbol;Acc:VGNC:36673]
ENSBTAG00000002920	370.9944035	373.8095173	-0.010906	0.91714	KAT6B	lysine acetyltransferase 6B [Source:VGNC Symbol;Acc:VGNC:30402]
ENSBTAG00000002921	856.2001031	830.2484565	0.044405	0.74671	RMDN3	regulator of microtubule dynamics 3 [Source:VGNC Symbol;Acc:VGNC:33993]
ENSBTAG00000002922	125.7143875	137.8498114	-0.13295	0.54574		GRB2 associated binding protein 2 [Source:NCBI gene;Acc:529346]
ENSBTAG00000002923	129.9200513	141.6123976	-0.12432	0.52907	CX3CR1	C-X3-C motif chemokine receptor 1 [Source:VGNC Symbol;Acc:VGNC:27845]
ENSBTAG00000002924	0	0	NA	NA	DUPD1	dual specificity phosphatase and pro isomerase domain containing 1 [Source:VGNC Symbol;Acc:VGNC:28245]
ENSBTAG00000002928	0	0.277407381	#NAME?	0.98379	AMTN	amelotin [Source:VGNC Symbol;Acc:VGNC:25876]
ENSBTAG00000002929	58.2036972	50.55817039	0.20317	0.63581	IRF4	interferon regulatory factor 4 [Source:VGNC Symbol;Acc:VGNC:30275]
ENSBTAG00000002931	0	1.661259756	#NAME?	0.25922	BEST3	bestrophin 3 [Source:VGNC Symbol;Acc:VGNC:26473]
ENSBTAG00000002934	0.44579918	0	Inf	0.78187	ADGRF4	adhesion G protein-coupled receptor F4 [Source:VGNC Symbol;Acc:VGNC:25664]
ENSBTAG00000002935	743.0874231	793.3919963	-0.094502	0.54093	TMEM248	transmembrane protein 248 [Source:VGNC Symbol;Acc:VGNC:36057]
ENSBTAG00000002936	9.834812915	8.514966777	0.2079	0.77567	PRRX2	paired related homeobox 2 [Source:HGNC Symbol;Acc:HGNC:21338]
ENSBTAG00000002937	14.71752094	11.76849138	0.32261	0.59272	ADGRE3	adhesion G protein-coupled receptor E3 [Source:NCBI gene;Acc:526347]
ENSBTAG00000002938	853.9019535	745.5343911	0.1958	0.41646	CPED1	cadherin like and PC-esterase domain containing 1 [Source:VGNC Symbol;Acc:VGNC:27651]
ENSBTAG00000002939	5154.19533	5463.80818	-0.08416	0.54735	FURIN	furin, paired basic amino acid cleaving enzyme [Source:VGNC Symbol;Acc:VGNC:29146]
ENSBTAG00000002940	0	0.242700036	#NAME?	0.98379	WNT16	Wnt family member 16 [Source:VGNC Symbol;Acc:VGNC:36956]
ENSBTAG00000002941	574.3070836	540.3051452	0.088048	0.70151	FES	FES proto-oncogene, tyrosine kinase [Source:VGNC Symbol;Acc:VGNC:28954]
ENSBTAG00000002942	327.6111125	337.3146407	-0.042111	0.97577	SLC2A10	solute carrier family 2 member 10 [Source:VGNC Symbol;Acc:VGNC:34797]
ENSBTAG00000002943	0.682668467	0.772689571	-0.1787	1
ENSBTAG00000002944	1177.331778	1116.299383	0.076797	0.61154	ATP5MC3	ATP synthase membrane subunit c locus 3 [Source:NCBI gene;Acc:540176]
ENSBTAG00000002947	361.608059	298.3669289	0.27734	0.40392	LY9	lymphocyte antigen 9 [Source:VGNC Symbol;Acc:VGNC:31094]
ENSBTAG00000002948	933.16029	998.8540855	-0.098149	0.5359	SETD2	SET domain containing 2 [Source:VGNC Symbol;Acc:VGNC:34493]
ENSBTAG00000002949	209.7907422	217.2241629	-0.050234	0.79957	CBX1	chromobox 1 [Source:VGNC Symbol;Acc:VGNC:26816]
ENSBTAG00000002950	1.100528253	0.762807454	0.52881	0.91003
ENSBTAG00000002951	98.4756836	78.0675342	0.33504	0.38542	CD244	CD244 molecule [Source:VGNC Symbol;Acc:VGNC:27015]
ENSBTAG00000002952	8.178600156	13.54630292	-0.72797	0.22177	TBX19	T-box 19 [Source:VGNC Symbol;Acc:VGNC:35665]
ENSBTAG00000002953	1436.191725	1241.091154	0.21064	0.3163	TXN	thioredoxin [Source:NCBI gene;Acc:280950]
ENSBTAG00000002955	8.056377315	4.895908413	0.71855	0.31324
ENSBTAG00000002956	83.65623042	84.11491392	-0.0078886	0.97829	ZNF674	zinc finger protein 674 [Source:VGNC Symbol;Acc:VGNC:50044]
ENSBTAG00000002959	247.495734	269.8416993	-0.12471	0.52875	LRCH1	leucine rich repeats and calponin homology domain containing 1 [Source:VGNC Symbol;Acc:VGNC:53822]
ENSBTAG00000002960	1380.286798	1336.874106	0.046104	0.78279	WDR82	WD repeat domain 82 [Source:NCBI gene;Acc:783336]
ENSBTAG00000002962	639.7312802	612.9597624	0.061674	0.70828	PPM1M	protein phosphatase, Mg2+/Mn2+ dependent 1M [Source:VGNC Symbol;Acc:VGNC:33217]
ENSBTAG00000002963	1969.123585	1621.324917	0.28038	0.41585	SAA4	serum amyloid A4, constitutive [Source:NCBI gene;Acc:505308]
ENSBTAG00000002964	2.083381838	1.239797739	0.74882	0.72984	TXLNB	taxilin beta [Source:VGNC Symbol;Acc:VGNC:36531]
ENSBTAG00000002965	36.27387955	32.26141752	0.16912	0.60321	NEURL3	neuralized E3 ubiquitin protein ligase 3 [Source:VGNC Symbol;Acc:VGNC:32016]
ENSBTAG00000002966	908.2275273	968.336887	-0.092455	0.55173	DNAJC13	DnaJ heat shock protein family (Hsp40) member C13 [Source:VGNC Symbol;Acc:VGNC:53532]
ENSBTAG00000002970	373.1015315	363.3897968	0.03805	0.77912	INTS6	integrator complex subunit 6 [Source:VGNC Symbol;Acc:VGNC:30232]
ENSBTAG00000002971	407.0310217	425.1435707	-0.062811	0.72133	CUTC	cutC copper transporter [Source:VGNC Symbol;Acc:VGNC:27838]
ENSBTAG00000002972	4.821353395	5.399383267	-0.16336	0.86108	CASC1	cancer susceptibility 1 [Source:NCBI gene;Acc:526444]
ENSBTAG00000002973	148.4528513	124.850893	0.2498	0.24223	RPP30	ribonuclease P/MRP subunit p30 [Source:VGNC Symbol;Acc:VGNC:34123]
[truncated: 25,811 more rows]
